# Supplementary material for: Global burden and cross-country inequalities of gallbladder and biliary tract cancer in adults aged 45 years and older from 1990 to 2021: population-based study
Source: Front Oncol. 2025 Oct 9;15:1676636. doi: 10.3389/fonc.2025.1676636 (PMC12545154; doi:10.3389/fonc.2025.1676636)
Supplement: Supplementary Figure 1 — Global and SDI-stratified ASPR (Age-Standardized Prevalence Rate) trends of GBTC from 1990 to 2021. [file DataSheet1.zip]

Archive with 66 entries (65 files):
- Supplementary Figure&Table/
- __MACOSX/._Supplementary Figure&Table
- Supplementary Figure&Table/Table S4 Age standardized incidence, prevalence, DALYs, and deaths rate of of gallbladder and biliary tract cancer in 1990 and 2021,  and estimated annual percentage change (EAPC) from 1990 to 2021 by 204 cou.docx
- __MACOSX/Supplementary Figure&Table/._Table S4 Age standardized incidence, prevalence, DALYs, and deaths rate of of gallbladder and biliary tract cancer in 1990 and 2021,  and estimated annual percentage change (EAPC) from 1990 to 2021 by 204 cou.docx
- Supplementary Figure&Table/Figure S5 Sex difference in ASPR of GBTC for the Global burden of disease regions in 2021_00.jpg
- __MACOSX/Supplementary Figure&Table/._Figure S5 Sex difference in ASPR of GBTC for the Global burden of disease regions in 2021_00.jpg
- Supplementary Figure&Table/Table S3 Age standardized deaths rate (ASMR) of gallbladder and biliary tract cancer in 1990 and 2021, and estimated annual percent age change (EAPC) from 1990 to 2021 at the global and regional level.docx
- __MACOSX/Supplementary Figure&Table/._Table S3 Age standardized deaths rate (ASMR) of gallbladder and biliary tract cancer in 1990 and 2021, and estimated annual percent age change (EAPC) from 1990 to 2021 at the global and regional level.docx
- Supplementary Figure&Table/Figure S15  Maps of ASPR of GBTC in 2021 and EAPC in ASPR from 1990 to 2021 in 204 countries and territories_00.jpg
- __MACOSX/Supplementary Figure&Table/._Figure S15  Maps of ASPR of GBTC in 2021 and EAPC in ASPR from 1990 to 2021 in 204 countries and territories_00.jpg
- Supplementary Figure&Table/Figure S19  Percentage of (A) DALYs and (B) deaths due to high body-mass index for the difference age groups_00.jpg
- __MACOSX/Supplementary Figure&Table/._Figure S19  Percentage of (A) DALYs and (B) deaths due to high body-mass index for the difference age groups_00.jpg
- Supplementary Figure&Table/Figure S10 EAPC of ASDR for the Global Burden of Disease regions from 1990 to 2021_00.jpg
- __MACOSX/Supplementary Figure&Table/._Figure S10 EAPC of ASDR for the Global Burden of Disease regions from 1990 to 2021_00.jpg
- Supplementary Figure&Table/.DS_Store
- __MACOSX/Supplementary Figure&Table/._.DS_Store
- Supplementary Figure&Table/Figure S14 Relationships between SDI and ASMR of GBTC_00.jpg
- __MACOSX/Supplementary Figure&Table/._Figure S14 Relationships between SDI and ASMR of GBTC_00.jpg
- Supplementary Figure&Table/Figure S17  Maps of ASMR of GBTC in 2021 and EAPC in ASMR from 1990 to 2021 in 204 countries and territories_00.jpg
- __MACOSX/Supplementary Figure&Table/._Figure S17  Maps of ASMR of GBTC in 2021 and EAPC in ASMR from 1990 to 2021 in 204 countries and territories_00.jpg
- Supplementary Figure&Table/Figure S18  Percentage of (A) DALYs and (B) deaths due to high body-mass index for the SDI regions in 2021_00.jpg
- __MACOSX/Supplementary Figure&Table/._Figure S18  Percentage of (A) DALYs and (B) deaths due to high body-mass index for the SDI regions in 2021_00.jpg
- Supplementary Figure&Table/Table S7 Frontier analysis of ASDR from 1990 to 2021.xlsx
- __MACOSX/Supplementary Figure&Table/._Table S7 Frontier analysis of ASDR from 1990 to 2021.xlsx
- Supplementary Figure&Table/Table S6 Frontier analysis of ASPR from 1990 to 2021.xlsx
- __MACOSX/Supplementary Figure&Table/._Table S6 Frontier analysis of ASPR from 1990 to 2021.xlsx
- Supplementary Figure&Table/Figure S7 Sex difference in ASMR of GBTC for the Global burden of disease regions in 2021_00.jpg
- __MACOSX/Supplementary Figure&Table/._Figure S7 Sex difference in ASMR of GBTC for the Global burden of disease regions in 2021_00.jpg
- Supplementary Figure&Table/Figure S1 Global and SDI-stratified ASPR trends of GBTC from 1990 to 2021_00.jpg
- __MACOSX/Supplementary Figure&Table/._Figure S1 Global and SDI-stratified ASPR trends of GBTC from 1990 to 2021_00.jpg
- Supplementary Figure&Table/Figure S13 Relationships between SDI and ASDR of GBTC_00.jpg
- __MACOSX/Supplementary Figure&Table/._Figure S13 Relationships between SDI and ASDR of GBTC_00.jpg
- Supplementary Figure&Table/Figure S11 EAPC of ASMR for the Global Burden of Disease regions from 1990 to 2021_00.jpg
- __MACOSX/Supplementary Figure&Table/._Figure S11 EAPC of ASMR for the Global Burden of Disease regions from 1990 to 2021_00.jpg
- Supplementary Figure&Table/Table S10 Decomposition analysis of prevalent cases.xlsx
- __MACOSX/Supplementary Figure&Table/._Table S10 Decomposition analysis of prevalent cases.xlsx
- Supplementary Figure&Table/Table S9 Decomposition analysis of incident cases.xlsx
- __MACOSX/Supplementary Figure&Table/._Table S9 Decomposition analysis of incident cases.xlsx
- Supplementary Figure&Table/Figure S9 EAPC of ASPR for the Global Burden of Disease regions from 1990 to 2021_00.jpg
- __MACOSX/Supplementary Figure&Table/._Figure S9 EAPC of ASPR for the Global Burden of Disease regions from 1990 to 2021_00.jpg
- Supplementary Figure&Table/Figure S3 Global and SDI-stratified ASMR trends of GBTC from 1990 to 2021_00.jpg
- __MACOSX/Supplementary Figure&Table/._Figure S3 Global and SDI-stratified ASMR trends of GBTC from 1990 to 2021_00.jpg
- Supplementary Figure&Table/Table S11 Decomposition analysis of DALYs cases.xlsx
- __MACOSX/Supplementary Figure&Table/._Table S11 Decomposition analysis of DALYs cases.xlsx
- Supplementary Figure&Table/Table S5 Frontier analysis of ASIR from 1990 to 2021.xlsx
- __MACOSX/Supplementary Figure&Table/._Table S5 Frontier analysis of ASIR from 1990 to 2021.xlsx
- Supplementary Figure&Table/Table S12 Decomposition analysis of deaths cases.xlsx
- __MACOSX/Supplementary Figure&Table/._Table S12 Decomposition analysis of deaths cases.xlsx
- Supplementary Figure&Table/Figure S8 EAPC of ASIR for the Global Burden of Disease regions from 1990 to 2021_00.jpg
- __MACOSX/Supplementary Figure&Table/._Figure S8 EAPC of ASIR for the Global Burden of Disease regions from 1990 to 2021_00.jpg
- Supplementary Figure&Table/Table S1 Age standardized prevalence rate (ASPR) of gallbladder and biliary tract cancer in 1990 and 2021, and estimated annual percentage change (EAPC) from 1990 to 2021 at the global and regional.docx
- __MACOSX/Supplementary Figure&Table/._Table S1 Age standardized prevalence rate (ASPR) of gallbladder and biliary tract cancer in 1990 and 2021, and estimated annual percentage change (EAPC) from 1990 to 2021 at the global and regional.docx
- Supplementary Figure&Table/Figure S6 Sex difference in ASDR of GBTC for the Global burden of disease regions in 2021_00.jpg
- __MACOSX/Supplementary Figure&Table/._Figure S6 Sex difference in ASDR of GBTC for the Global burden of disease regions in 2021_00.jpg
- Supplementary Figure&Table/Figure S16  Maps of ASDR of GBTC in 2021 and EAPC in ASDR from 1990 to 2021 in 204 countries and territories_00.jpg
- __MACOSX/Supplementary Figure&Table/._Figure S16  Maps of ASDR of GBTC in 2021 and EAPC in ASDR from 1990 to 2021 in 204 countries and territories_00.jpg
- Supplementary Figure&Table/Table S2 Age standardized DALYs rate (ASDR) of gallbladder and biliary tract cancer in 1990 and 2021, and estimated annual percentage change (EAPC) from 1990 to 2021 at the global and regional level.docx
- __MACOSX/Supplementary Figure&Table/._Table S2 Age standardized DALYs rate (ASDR) of gallbladder and biliary tract cancer in 1990 and 2021, and estimated annual percentage change (EAPC) from 1990 to 2021 at the global and regional level.docx
- Supplementary Figure&Table/Figure S4 Sex difference in ASIR of GBTC for the Global burden of disease regions in 2021_00.jpg
- __MACOSX/Supplementary Figure&Table/._Figure S4 Sex difference in ASIR of GBTC for the Global burden of disease regions in 2021_00.jpg
- Supplementary Figure&Table/Table S8 Frontier analysis of ASMR from 1990 to 2021.xlsx
- __MACOSX/Supplementary Figure&Table/._Table S8 Frontier analysis of ASMR from 1990 to 2021.xlsx
- Supplementary Figure&Table/Figure S2 Global and SDI-stratifiedASDR trends of GBTC from 1990 to 2021_00.jpg
- __MACOSX/Supplementary Figure&Table/._Figure S2 Global and SDI-stratifiedASDR trends of GBTC from 1990 to 2021_00.jpg
- Supplementary Figure&Table/Figure S12 Relationships between SDI and ASPR of GBTC_00.jpg
- __MACOSX/Supplementary Figure&Table/._Figure S12 Relationships between SDI and ASPR of GBTC_00.jpg
