# Supplementary material for: Global burden and cross-country inequalities of gallbladder and biliary tract cancer in adults aged 45 years and older from 1990 to 2021: population-based study
Source: Front Oncol. 2025 Oct 9;15:1676636. doi: 10.3389/fonc.2025.1676636 (PMC12545154; doi:10.3389/fonc.2025.1676636)
Supplement: Supplementary Figure 1 — Global and SDI-stratified ASPR (Age-Standardized Prevalence Rate) trends of GBTC from 1990 to 2021. [file DataSheet1.zip › Supplementary Figure&Table/Table S7 Frontier analysis of ASDR from 1990 to 2021.xlsx]

## Sheet: Table S7 dalys
year	val	SDI	frontier	eff_diff	location_name
1990	175.478998507287	0.458668935267616	0.002623071008595336	175.4763754362784	China
1991	173.982898874362	0.467301969740226	0.002625368680686609	173.9802735056813	China
1992	172.829035064618	0.475784030669638	0.002617082863619023	172.8264179817544	China
1993	171.602789750734	0.484353830709851	0.002629646736345118	171.6001601039976	China
1994	170.071309015937	0.49257864459854	0.002621644176068335	170.0686873717609	China
1995	167.651740122689	0.501500907580649	0.002624989507289677	167.6491151331817	China
1996	164.407718609357	0.512033995790715	0.002622318229146215	164.4050962911278	China
1997	161.503452057942	0.522326866102753	0.002618300105852171	161.5008337578361	China
1998	159.168852360501	0.531379484348035	0.002626640928145982	159.1662257195729	China
1999	158.647846243005	0.540333688117168	0.002625094952648603	158.6452211480523	China
2000	161.193549634265	0.547989192872889	0.002617861258384285	161.1909317730066	China
2001	160.083343692051	0.553680373692626	0.002621314792495758	160.0807223772585	China
2002	159.711774775773	0.560542936414416	0.002623726456879812	159.7091510493161	China
2003	161.982240432802	0.569018827276063	0.002622431106664873	161.9796180016953	China
2004	164.510566597781	0.578178090807068	0.002619019857641694	164.5079475779234	China
2005	164.454453265102	0.58805219357166	0.002619537752015864	164.45183372735	China
2006	160.025307858138	0.598758170327953	0.002616586666751774	160.0226912714712	China
2007	157.653283020955	0.609520246163436	0.002627339698909934	157.6506556812561	China
2008	155.737842450517	0.619454832781724	0.002619823584988767	155.735222626932	China
2009	153.989808021932	0.62930772749348	0.002625976490309457	153.9871820454417	China
2010	152.84721614766	0.64152144342547	0.002618722684302153	152.8445974249757	China
2011	151.76996749448	0.651447977618785	0.002613214007517517	151.7673542804725	China
2012	148.527993998398	0.657144292359298	0.002614571063237647	148.5253794273347	China
2013	143.751124018169	0.66310300729639	0.002619222677151885	143.7485047954919	China
2014	139.100348755563	0.668640847002655	0.002622078362756261	139.0977266772003	China
2015	137.351638005993	0.671940110944872	0.002627048126315549	137.3490109578667	China
2016	136.825728482778	0.676218437253933	0.002621129894694474	136.8231073528833	China
2017	135.761680446814	0.6846196607825	0.002632192679984064	135.759048254134	China
2018	135.025614797968	0.693717996192013	0.002628016885394969	135.0229867810826	China
2019	135.048329983677	0.703686823937232	0.002625237034667013	135.0457047466423	China
2020	135.616533912122	0.713364584593745	0.002621679763864069	135.6139122323581	China
2021	134.888588992896	0.721629759719777	0.002624486236851491	134.8859645066591	China
1990	144.567594226745	0.497780128289885	0.002627452391582349	144.5649667743534	Democratic People's Republic of Korea
1991	143.918045210442	0.49912051226047	0.002617908815955321	143.915427301626	Democratic People's Republic of Korea
1992	143.216570026236	0.499629841478392	0.002627299558709857	143.2139427266773	Democratic People's Republic of Korea
1993	142.593221861752	0.49970064634474	0.002628226579729487	142.5905936351723	Democratic People's Republic of Korea
1994	141.669019607222	0.499531339948334	0.002622087025198061	141.6663975201968	Democratic People's Republic of Korea
1995	140.760911468921	0.499080529317303	0.002622186872361067	140.7582892820486	Democratic People's Republic of Korea
1996	139.562043889004	0.498429013609349	0.002619780920133035	139.5594241080839	Democratic People's Republic of Korea
1997	138.25602923904	0.497136868597342	0.002618653123689782	138.2534105859163	Democratic People's Republic of Korea
1998	137.056243772371	0.49615920966594	0.002626609175930303	137.0536171631951	Democratic People's Republic of Korea
1999	135.891	0.496484753521051	0.002625306032966667	135.888573942567	Democratic People's Republic of Korea
2000	134.757183094787	0.497461994823193	0.002633107785999151	134.754549987001	Democratic People's Republic of Korea
2001	133.666099216475	0.499674042505593	0.002618939336168218	133.6634802771388	Democratic People's Republic of Korea
2002	132.272840944498	0.502633568731371	0.002617617669928337	132.2702233268281	Democratic People's Republic of Korea
2003	131.462318727463	0.506165243055573	0.002626436740221797	131.4596922907228	Democratic People's Republic of Korea
2004	130.896888210917	0.510229134162392	0.002621832120189742	130.8942663787968	Democratic People's Republic of Korea
2005	130.710558360509	0.515097762842417	0.00261387126372081	130.7079444892453	Democratic People's Republic of Korea
2006	130.852213491281	0.519741439913669	0.002623364503277402	130.8495901267777	Democratic People's Republic of Korea
2007	131.135660030359	0.524066965087203	0.00262306221780318	131.1330369681412	Democratic People's Republic of Korea
2008	131.641044632508	0.52881349761598	0.002627970305328897	131.6384166622027	Democratic People's Republic of Korea
2009	131.860514830944	0.533114411172631	0.002620982825090498	131.8578938481189	Democratic People's Republic of Korea
2010	131.773475072596	0.53719291837066	0.002614208572528634	131.7708608640235	Democratic People's Republic of Korea
2011	130.617094108215	0.541212269847829	0.002621136099647163	130.6144729721154	Democratic People's Republic of Korea
2012	129.715767205654	0.545331713402902	0.002614879037227374	129.7131523266168	Democratic People's Republic of Korea
2013	128.043874390941	0.549483297235091	0.002620572024204214	128.0412538189168	Democratic People's Republic of Korea
2014	126.232768383293	0.553603559944788	0.002619086928956619	126.230149296364	Democratic People's Republic of Korea
2015	124.513990545645	0.557321271453133	0.002628855116153467	124.5113616905288	Democratic People's Republic of Korea
2016	122.836139929768	0.560743562553338	0.002637190281034952	122.833502739487	Democratic People's Republic of Korea
2017	121.009393499611	0.563388288880609	0.002627160983785115	121.0067663386272	Democratic People's Republic of Korea
2018	119.687889858404	0.565161484391211	0.002631237462907041	119.6852586209411	Democratic People's Republic of Korea
2019	118.525983682461	0.566765705893725	0.002612355366446782	118.5233713270946	Democratic People's Republic of Korea
2020	117.230155178551	0.56818855103523	0.002632031351513843	117.2275231471995	Democratic People's Republic of Korea
2021	115.794872522634	0.569854634067777	0.002627636117444069	115.7922448865166	Democratic People's Republic of Korea
1990	213.106270152715	0.667633853818721	0.002629915844726161	213.1036402368703	Taiwan (Province of China)
1991	224.796925686311	0.676537236907717	0.002623857055305226	224.7943018292557	Taiwan (Province of China)
1992	237.036273868359	0.684803635601178	0.002624792970636237	237.0336490753884	Taiwan (Province of China)
1993	261.852423907319	0.692924130193594	0.002619266004641381	261.8498046413144	Taiwan (Province of China)
1994	272.370835229945	0.701078749506874	0.00261770417950605	272.3682175257655	Taiwan (Province of China)
1995	285.234210934918	0.709626820870811	0.002617384325121795	285.2315935505929	Taiwan (Province of China)
1996	303.499211499875	0.719128415346056	0.00262189595295603	303.496589603922	Taiwan (Province of China)
1997	355.610763143904	0.72914549717473	0.002616032513209713	355.6081471113908	Taiwan (Province of China)
1998	321.616481448242	0.738125787434293	0.002624850120762005	321.6138565981212	Taiwan (Province of China)
1999	314.635737694697	0.745338399386342	0.002616844326846808	314.6331208503702	Taiwan (Province of China)
2000	314.657356751074	0.752926841487622	0.002630103749446638	314.6547266473246	Taiwan (Province of China)
2001	315.755793783644	0.760829809097496	0.002622049369211001	315.7531717342748	Taiwan (Province of China)
2002	316.518276888017	0.769008983647841	0.002621647235039564	316.5156552407819	Taiwan (Province of China)
2003	305.972706030578	0.776955803379445	0.00261790162973517	305.9700881289483	Taiwan (Province of China)
2004	301.54488913094	0.784677977861477	0.002616238792405206	301.5422728921476	Taiwan (Province of China)
2005	293.380863179629	0.792445129331779	0.002627422617186641	293.3782357570118	Taiwan (Province of China)
2006	285.201350468477	0.800174674875457	0.002620417227153384	285.1987300512499	Taiwan (Province of China)
2007	274.141740238157	0.808137693890723	0.002628451212046665	274.139111786945	Taiwan (Province of China)
2008	228.371053766243	0.81540069133486	0.002622888087266699	228.3684308781557	Taiwan (Province of China)
2009	212.405451264268	0.821432279265941	0.002627539219252446	212.4028237250488	Taiwan (Province of China)
2010	195.862824243674	0.827226752015366	0.002626243407281568	195.8601980002667	Taiwan (Province of China)
2011	189.444151785716	0.832064073807912	0.002619562923150226	189.4415322227929	Taiwan (Province of China)
2012	184.713536610975	0.836677664574998	0.002620767991712334	184.7109158429833	Taiwan (Province of China)
2013	176.420536208951	0.841280462756768	0.002624305715086648	176.4179119032359	Taiwan (Province of China)
2014	178.682894366593	0.845695560406305	0.002615395912525059	178.6802789706805	Taiwan (Province of China)
2015	177.255150794743	0.850055268699097	0.002621371786366896	177.2525294229566	Taiwan (Province of China)
2016	170.321557267273	0.854466037759635	0.002617914074886887	170.3189393531981	Taiwan (Province of China)
2017	174.488536232439	0.858888018761485	0.002615968350766736	174.4859202640882	Taiwan (Province of China)
2018	171.867974328608	0.863158360983117	0.002626842674755701	171.8653474859333	Taiwan (Province of China)
2019	169.204434056947	0.86741184993072	0.002619532017471152	169.2018145249295	Taiwan (Province of China)
2020	160.543509157763	0.871247947250766	0.002623219087935963	160.5408859386751	Taiwan (Province of China)
2021	160.330312177913	0.874747053187929	0.002621114209622806	160.3276910637034	Taiwan (Province of China)
1990	94.6300078557821	0.289075059080125	0.002827611576034148	94.62718024420606	Cambodia
1991	93.7168212481271	0.29247920029669	0.002826809926066734	93.71399443820104	Cambodia
1992	93.0093992388951	0.296900954885372	0.002827198237736946	93.00657204065736	Cambodia
1993	92.6311312970275	0.301627201679918	0.002826874894142773	92.62830442213335	Cambodia
1994	92.333478974944	0.305722592004088	0.002825969060973708	92.33065300588302	Cambodia
1995	91.6703835243936	0.310678881281017	0.002824576918755863	91.66755894747484	Cambodia
1996	90.4379652345435	0.31563096971546	0.002824494379475419	90.43514074016402	Cambodia
1997	88.9211151161405	0.320503749678941	0.002824438441842447	88.91829067769865	Cambodia
1998	87.4067233938793	0.324974298583536	0.002824114752934584	87.40389927912636	Cambodia
1999	85.8867586032233	0.330224246107348	0.002824134671707051	85.88393446855159	Cambodia
2000	84.0032786019365	0.336075029953322	0.002824000205621424	84.00045460173088	Cambodia
2001	82.2484164513566	0.342507910583009	0.002825105731359976	82.24559134562524	Cambodia
2002	79.9731583523397	0.349465712270985	0.002814853356954597	79.97034349898274	Cambodia
2003	77.9939753398282	0.356929660458733	0.002735041533892003	77.9912402982943	Cambodia
2004	76.8947511681457	0.364854644690823	0.002621720469536572	76.89212944767617	Cambodia
2005	76.1807497673527	0.373331814716366	0.002632590004928466	76.17811717734777	Cambodia
2006	75.5949228144137	0.381698166189418	0.002620706194464373	75.59230210821924	Cambodia
2007	76.0395195362075	0.389876229632594	0.002625420476991071	76.0368941157305	Cambodia
2008	76.3072032469355	0.397679519850279	0.002621666856153288	76.30458158007934	Cambodia
2009	76.8345556319333	0.404220933365413	0.002632653759159043	76.83192297817413	Cambodia
2010	77.4539432351443	0.410211121336958	0.002621055977718856	77.45132217916658	Cambodia
2011	78.1894556343586	0.415964408667437	0.002620095765449027	78.18683553859314	Cambodia
2012	78.9314761410639	0.4217697537185	0.002622851076614852	78.92885328998729	Cambodia
2013	79.8121951532477	0.427715060183387	0.002620133842623785	79.80957501940507	Cambodia
2014	81.0502	0.433597748994237	0.00262021502925046	81.04753497416074	Cambodia
2015	82.1584600094982	0.43948735809131	0.002623514459636552	82.15583649503856	Cambodia
2016	83.2728421538849	0.445358172105636	0.002623712319428354	83.27021844156546	Cambodia
2017	84.3483294229515	0.451221744385535	0.002632759585099361	84.3456966633664	Cambodia
2018	85.0479019655086	0.457341489845745	0.002616996666202534	85.0452849688424	Cambodia
2019	85.6744248588005	0.463643430446969	0.002626012374436029	85.67179884642607	Cambodia
2020	86.3824385555437	0.468876053670987	0.00261303701945851	86.37982551852424	Cambodia
2021	86.7755751471398	0.473621490708013	0.00262443170033629	86.77295071543946	Cambodia
1990	65.9932736896387	0.457134954421362	0.002625094908551653	65.99064859473015	Indonesia
1991	66.0457169775873	0.466505583269134	0.002616313874919958	66.04310066371238	Indonesia
1992	66.0882869510829	0.475753157454434	0.002620519237002683	66.08566643184591	Indonesia
1993	66.187202053801	0.484775240859362	0.002619338882533448	66.18458271491846	Indonesia
1994	65.9422137608692	0.493607099523711	0.002625630312486055	65.93958813055671	Indonesia
1995	65.5595641220785	0.502008381392835	0.002614468548336508	65.55694965353017	Indonesia
1996	65.1062048842072	0.510108146446556	0.002622211991538921	65.10358267221567	Indonesia
1997	64.814654041881	0.51810218881129	0.002624354757170125	64.81202968712383	Indonesia
1998	64.4985307270039	0.524045603868488	0.002617285554378703	64.49591344144952	Indonesia
1999	64.0917976750219	0.529176329629629	0.00261671770868576	64.0891809573132	Indonesia
2000	63.733201889599	0.533789587270659	0.002620260673914375	63.73058162892509	Indonesia
2001	62.9165716791022	0.537977981115366	0.002622414005322273	62.91394926509687	Indonesia
2002	61.9173479601742	0.542245676060877	0.002632539133835107	61.91471542104036	Indonesia
2003	61.2808852507583	0.546550264351478	0.002623851902193956	61.27826139885611	Indonesia
2004	60.8254063775906	0.550902314227472	0.00262126820611726	60.82278510938448	Indonesia
2005	60.4588124197797	0.555424913216581	0.002615517006619974	60.45619690277308	Indonesia
2006	60.1776002110407	0.560265924242442	0.002629157508798502	60.1749710535319	Indonesia
2007	60.0934371746392	0.565811896183758	0.00262722020962462	60.09080995442957	Indonesia
2008	59.8780870475059	0.572225266933015	0.002623455887362906	59.87546359161854	Indonesia
2009	59.7598068921379	0.578866902230273	0.0026305448687237	59.75717634726918	Indonesia
2010	59.6820328176848	0.585982419406785	0.002626445215362631	59.67940637246944	Indonesia
2011	59.6306863577967	0.593652984587084	0.002631925081915112	59.62805443271478	Indonesia
2012	59.0239601830815	0.601185701344525	0.002622457305532247	59.02133772577596	Indonesia
2013	58.4919053684648	0.608509904334102	0.002625612670422395	58.48927975579438	Indonesia
2014	58.0741822666817	0.615499887091834	0.002623113347704461	58.071559153334	Indonesia
2015	57.4317122757861	0.622222469472476	0.002623300691017292	57.42908897509508	Indonesia
2016	57.5478476644582	0.62866662466714	0.002633557023858275	57.54521410743435	Indonesia
2017	57.4224161371356	0.634895744678987	0.002619635433512091	57.41979650170209	Indonesia
2018	57.3394193196357	0.640948750163115	0.002625123834217855	57.33679419580148	Indonesia
2019	57.2474583441875	0.64686545689526	0.002622909324161955	57.24483543486334	Indonesia
2020	57.2922814430324	0.651926647922518	0.002616926025919268	57.28966451700648	Indonesia
2021	56.7939816931716	0.656868336261681	0.002631377078748127	56.79135031609285	Indonesia
1990	99.2603764325398	0.264283163752662	0.0163698081932317	99.24400662434657	Lao People's Democratic Republic
1991	97.9243380002144	0.268787617854408	0.002828962541721556	97.92150903767268	Lao People's Democratic Republic
1992	96.6850567638602	0.273435312470827	0.002828853985387985	96.68222790987481	Lao People's Democratic Republic
1993	95.3634296385954	0.278140417914198	0.002828293003947526	95.36060134559146	Lao People's Democratic Republic
1994	93.9140599570226	0.283270229855729	0.002826746895432625	93.91123321012716	Lao People's Democratic Republic
1995	92.4256581102829	0.288795341159004	0.002827072833858134	92.42283103744904	Lao People's Democratic Republic
1996	90.8705734548661	0.294838372041673	0.002829041661242966	90.86774441320486	Lao People's Democratic Republic
1997	89.3955325328738	0.301477967015192	0.002828166156767555	89.39270436671703	Lao People's Democratic Republic
1998	87.7088976051883	0.308402544731754	0.002824998745329285	87.70607260644297	Lao People's Democratic Republic
1999	85.8992267199117	0.315972615438411	0.002824815647565768	85.89640190426412	Lao People's Democratic Republic
2000	83.520637834242	0.323947359495962	0.00282449609581035	83.51781333814618	Lao People's Democratic Republic
2001	81.9434630829169	0.332580408807204	0.002825669732479066	81.94063741318443	Lao People's Democratic Republic
2002	79.0109915836031	0.341667271144462	0.002824395732474288	79.00816718787063	Lao People's Democratic Republic
2003	77.1197425852055	0.350658178383381	0.002813561656963269	77.11692902354854	Lao People's Democratic Republic
2004	75.6291015808107	0.359681759216616	0.002623818736065983	75.62647776207463	Lao People's Democratic Republic
2005	74.5886429080771	0.368728677775792	0.00262962194673808	74.58601328613037	Lao People's Democratic Republic
2006	73.6799814619631	0.378122280697802	0.002623134395859547	73.67735832756723	Lao People's Democratic Republic
2007	72.9623280488292	0.387723649113709	0.002622271811306755	72.9597057770179	Lao People's Democratic Republic
2008	72.4927184172514	0.397011298824877	0.00262686108316997	72.49009155616822	Lao People's Democratic Republic
2009	71.9575092584397	0.406139021683818	0.002630206431649187	71.95487905200805	Lao People's Democratic Republic
2010	71.2687511093158	0.414865566497825	0.002625072372238808	71.26612603694356	Lao People's Democratic Republic
2011	70.9268319176249	0.42335452259834	0.002621574961112194	70.92421034266378	Lao People's Democratic Republic
2012	70.6072789630038	0.431149360954477	0.002627750661474847	70.60465121234232	Lao People's Democratic Republic
2013	70.5720987867118	0.438691038635463	0.002620498806809679	70.569478287905	Lao People's Democratic Republic
2014	70.6949220802682	0.4458694242056	0.002620574721541343	70.69230150554665	Lao People's Democratic Republic
2015	70.5583262435235	0.452749603276049	0.002620460817370362	70.55570578270613	Lao People's Democratic Republic
2016	70.225310264269	0.459583995539449	0.002621875353014477	70.22268838891598	Lao People's Democratic Republic
2017	70.2302816674796	0.466168891657656	0.002620138368447723	70.22766152911116	Lao People's Democratic Republic
2018	69.9402986436516	0.472618102538068	0.002626126656941	69.93767251699467	Lao People's Democratic Republic
2019	69.8561743709973	0.478811372841658	0.002624602338584425	69.85354976865871	Lao People's Democratic Republic
2020	69.845846911956	0.484192959345392	0.002620520613586409	69.84322639134241	Lao People's Democratic Republic
2021	69.6156610538722	0.489136091456599	0.002626142038775434	69.61303491183342	Lao People's Democratic Republic
1990	107.172311307314	0.545799405460294	0.002625826954705441	107.1696854803593	Malaysia
1991	104.922074184937	0.551683548009526	0.002625810596856343	104.9194483743401	Malaysia
1992	104.948380471201	0.558186752245966	0.002621084654846849	104.9457593865462	Malaysia
1993	105.531451503074	0.565845656303133	0.002617863167302547	105.5288336399067	Malaysia
1994	103.941164234602	0.574380445989544	0.002619162765996307	103.938545071836	Malaysia
1995	107.051120637987	0.583441102596569	0.002624425650462776	107.0484962123365	Malaysia
1996	106.182357165682	0.593152135005711	0.002632074431015926	106.179725091251	Malaysia
1997	106.415569730727	0.603418105152686	0.002618154783672549	106.4129515759433	Malaysia
1998	106.077	0.612645412003281	0.002628018206160977	106.0742136679938	Malaysia
1999	112.536525994161	0.621724901078498	0.002624443340872225	112.5339015508201	Malaysia
2000	104.746898842983	0.630523543762275	0.002626189145124146	104.7442726538379	Malaysia
2001	100.345757016288	0.638257476929833	0.002620034023202619	100.3431369822648	Malaysia
2002	97.6962119556303	0.645044248017871	0.002621175692218163	97.69359077993809	Malaysia
2003	97.4303605332102	0.65088567830407	0.002628033473862719	97.42773249973634	Malaysia
2004	94.405993429082	0.656243325827196	0.002626811548379636	94.40336661753362	Malaysia
2005	91.4145025618264	0.661242241061834	0.002625848360606605	91.41187671346579	Malaysia
2006	88.2908809874972	0.665956287100151	0.002620832140361024	88.28826015535684	Malaysia
2007	86.0674537379272	0.670843725887123	0.002625875627486513	86.06482786229971	Malaysia
2008	86.1047240102707	0.676399910213952	0.002622405905566319	86.10210160436513	Malaysia
2009	86.1231484128742	0.682070653985994	0.002633027280343557	86.12051538559386	Malaysia
2010	85.6254477271308	0.688258621606068	0.002623240258014943	85.62282448687279	Malaysia
2011	84.1910872051684	0.69408340345083	0.002623014556117017	84.18846419061228	Malaysia
2012	81.7707	0.699664734135674	0.002614599054047828	81.76807553606596	Malaysia
2013	80.8869329007231	0.70493071683803	0.002628090460801171	80.8843048102623	Malaysia
2014	81.6496145669336	0.709953756222256	0.002625320415485046	81.6469892465181	Malaysia
2015	84.6136980821894	0.714659871236347	0.002622919550612497	84.61107516263878	Malaysia
2016	84.6494726952938	0.719223424980679	0.002634646318247932	84.64683804897555	Malaysia
2017	86.1728764442379	0.724235411990887	0.002628206773703204	86.1702482374642	Malaysia
2018	86.2582357610762	0.72938807812528	0.002619176075617214	86.25561658500058	Malaysia
2019	86.3778547278179	0.734587751127645	0.00262049673324906	86.37523423108466	Malaysia
2020	79.5075801422364	0.738743992650626	0.002628786351251415	79.50495135588515	Malaysia
2021	87.0283919836028	0.742523828414751	0.00262323039032342	87.02576875321247	Malaysia
1990	90.3607736858877	0.331601544442323	0.002824855978254342	90.35794882990943	Maldives
1991	91.4079965651008	0.344398606997735	0.002824344987384475	91.40517222011341	Maldives
1992	92.0155392397769	0.358252339504646	0.002700621514650742	92.01283861826225	Maldives
1993	90.7566334531432	0.372806998520911	0.002622870821699015	90.7540105823215	Maldives
1994	87.3436457452865	0.388081604129663	0.002622238396331031	87.34102350689017	Maldives
1995	86.5402105548941	0.403945582505039	0.002624152072849773	86.53758640282125	Maldives
1996	87.694515691933	0.420519127829701	0.002623097856115527	87.69189259407689	Maldives
1997	87.320117604534	0.437436025558501	0.00261913571328392	87.31749846882072	Maldives
1998	82.4519079854714	0.453973361371121	0.002627650197405013	82.44928033527398	Maldives
1999	75.9364091738142	0.469338065717424	0.002623785726891633	75.9337853880873	Maldives
2000	75.224240538569	0.483495670503175	0.002622290141325234	75.22161824842767	Maldives
2001	73.4605518311502	0.495923695035155	0.002623857867541682	73.45792797328265	Maldives
2002	66.4767607800933	0.507404859766873	0.002619269275590343	66.47414151081772	Maldives
2003	63.7663219124871	0.518926864396739	0.002624275955527606	63.76369763653157	Maldives
2004	61.2096717732952	0.529910190937908	0.002628867766574294	61.20704290552862	Maldives
2005	59.1109199793346	0.53825333247429	0.002620533144326205	59.10829944619027	Maldives
2006	57.3239560465393	0.547950411527519	0.002620856878069885	57.32133518966123	Maldives
2007	55.5020986851191	0.557529246632533	0.002619839788861157	55.49947884533024	Maldives
2008	53.9204653480666	0.566839634379964	0.002623284309401288	53.9178420637572	Maldives
2009	52.4508161354477	0.574442059853853	0.002630710689044459	52.44818542475866	Maldives
2010	51.0395167235194	0.581980986393534	0.002620463944557473	51.03689625957484	Maldives
2011	50.1454551267467	0.589684459954112	0.002613340856556906	50.14284178589014	Maldives
2012	49.2429214578342	0.596948519185372	0.002623899991926705	49.24029755784228	Maldives
2013	47.8807199417484	0.604238519255647	0.002627792029549434	47.87809214971885	Maldives
2014	46.7301065030916	0.611578071403856	0.00262275357861277	46.72748374951298	Maldives
2015	45.2568034379345	0.618454389892933	0.002627589666605639	45.2541758482679	Maldives
2016	44.1996177586539	0.624875949954596	0.00262115959380851	44.19699659906009	Maldives
2017	43.9510529517696	0.631083288156097	0.002627127409708883	43.94842582435989	Maldives
2018	43.7031855920213	0.637205659403498	0.002627714992545024	43.70055787702876	Maldives
2019	43.0239924171486	0.643082793641918	0.002621593089004406	43.02137082405959	Maldives
2020	39.7639203796231	0.647608589281031	0.002620194013077348	39.76130018561003	Maldives
2021	40.7773591586303	0.650886627343107	0.002624532468320449	40.77473462616198	Maldives
1990	84.2332995495786	0.319219723709677	0.002824471000135249	84.23047507857846	Myanmar
1991	83.2176886159805	0.322034718697423	0.002824434586673364	83.21486418139384	Myanmar
1992	82.0731128034618	0.325628883748026	0.002824461352744538	82.07028834210905	Myanmar
1993	80.8925821729604	0.329707434417887	0.002824788170803963	80.8897573847896	Myanmar
1994	79.5655810649029	0.334290120297598	0.002824378752510591	79.5627566861504	Myanmar
1995	78.2058024130197	0.339590975967104	0.002824754325732801	78.20297765869397	Myanmar
1996	76.8538103007219	0.345191641257382	0.002824988103983404	76.85098531261792	Myanmar
1997	75.5264177715871	0.350892883218861	0.002814704894743005	75.52360306669236	Myanmar
1998	74.2151757690113	0.356696902058465	0.002711473164721528	74.21246429584657	Myanmar
1999	72.8663496238124	0.36303773228042	0.002636734379466875	72.86371288943293	Myanmar
2000	71.5903407442216	0.370360017053284	0.002622953819076559	71.58771779040254	Myanmar
2001	70.1192867216631	0.378171980483692	0.002627677518153068	70.11665904414495	Myanmar
2002	68.2977309331368	0.386343628220189	0.002623235718058599	68.29510769741874	Myanmar
2003	67.1324801989942	0.395218766380276	0.002622664217708193	67.12985753477649	Myanmar
2004	66.0900098272012	0.40469235815513	0.002617795506072301	66.08739203169513	Myanmar
2005	64.8098736363476	0.414662082498037	0.002617856725231782	64.80725577962237	Myanmar
2006	63.7947008712695	0.424705070565889	0.002626767030061523	63.79207410423944	Myanmar
2007	62.4829319662126	0.434536927066905	0.002626983162046235	62.48030498305055	Myanmar
2008	61.3466782142786	0.443595531234043	0.002616314114407661	61.34406190016419	Myanmar
2009	60.3329756750535	0.451954883959276	0.002624693510246711	60.33035098154325	Myanmar
2010	59.4167678631334	0.460180429354898	0.00262691805104188	59.41414094508236	Myanmar
2011	58.8753262049647	0.467850871609568	0.002625263496908327	58.87270094146779	Myanmar
2012	57.692477973291	0.475336422547245	0.002619221887922588	57.68985875140307	Myanmar
2013	57.5246660354565	0.482821855058075	0.00262347197872332	57.52204256347778	Myanmar
2014	57.3822514309547	0.490255145456161	0.002622728594420278	57.37962870236029	Myanmar
2015	57.3997921152169	0.497374156127321	0.002623636777886498	57.39716847843901	Myanmar
2016	57.3441000290234	0.504115978117272	0.002625507347062572	57.34147452167634	Myanmar
2017	57.3922129696889	0.510823431317416	0.002618137038127565	57.38959483265077	Myanmar
2018	57.3252757665303	0.517557469010629	0.002620862535601111	57.3226549039947	Myanmar
2019	57.4335915223482	0.524108970350153	0.002617150578269964	57.43097437176993	Myanmar
2020	57.5566979449094	0.529434702877063	0.002623726530119683	57.55407421837928	Myanmar
2021	57.5826285946247	0.533900839611906	0.002619252561697529	57.580009342063	Myanmar
1990	38.955483475889	0.510011796397722	0.002620453338008084	38.95286302255099	Philippines
1991	37.9244534723778	0.513707183203398	0.002627387618013441	37.92182608475979	Philippines
1992	38.3500341171084	0.517109502298333	0.002631345375869168	38.34740277173253	Philippines
1993	38.6465638876407	0.520600378172241	0.002622883723082268	38.64394100391762	Philippines
1994	38.8857117942632	0.524613606961947	0.002630326248156469	38.88308146801504	Philippines
1995	38.9860328662982	0.528827907097189	0.002623751073299692	38.9834091152249	Philippines
1996	39.4800069194792	0.532938848718821	0.002615257010570912	39.47739166246863	Philippines
1997	39.3410056143936	0.536589867582292	0.002621496663089573	39.33838411773051	Philippines
1998	39.7077176679214	0.539496470377039	0.002619650965561099	39.70509801695584	Philippines
1999	39.5406819619346	0.542257968063782	0.002619569472003803	39.5380623924626	Philippines
2000	40.0522066252077	0.544997722532077	0.002627921006585279	40.04957870420112	Philippines
2001	40.5718471863149	0.547409431560733	0.002627756158532845	40.56921943015637	Philippines
2002	40.8047889119249	0.549521153378409	0.002620242741343452	40.80216866918356	Philippines
2003	40.4001618344844	0.551567967518738	0.002619634206150632	40.39754220027825	Philippines
2004	40.2717988030248	0.553704287358934	0.00262080269613947	40.26917800032866	Philippines
2005	40.6662828417295	0.555664102826939	0.002620259430142808	40.66366258229935	Philippines
2006	41.091559020468	0.557976265254754	0.002624674551958338	41.08893434591604	Philippines
2007	40.7883699892909	0.560822023745201	0.002631792558236026	40.78573819673267	Philippines
2008	41.1355178299497	0.563974721376474	0.002624476444490104	41.13289335350521	Philippines
2009	41.3434188950716	0.567355819963632	0.002623742788278146	41.34079515228332	Philippines
2010	41.1851351712164	0.571765888250344	0.002629190191986821	41.18250598102441	Philippines
2011	41.3331785681031	0.577240283466517	0.002620211493800473	41.3305583566093	Philippines
2012	41.6303439706152	0.58376762501942	0.002624414196638261	41.62771955641856	Philippines
2013	41.6752032209438	0.590837549266941	0.00262565939797479	41.67257756154582	Philippines
2014	41.4478671777547	0.598384520042983	0.002625742752407368	41.44524143500229	Philippines
2015	41.9863080194345	0.606215624393378	0.002620046267871185	41.98368797316663	Philippines
2016	42.2121253813045	0.614224960974851	0.002621766413760888	42.20950361489074	Philippines
2017	42.3199440055929	0.622315028960912	0.002621952224866135	42.31732205336804	Philippines
2018	42.4757056734806	0.630464275930184	0.002622095480933143	42.47308357799967	Philippines
2019	42.7324083092967	0.638547384381803	0.002623373017436477	42.72978493627927	Philippines
2020	41.8954965729098	0.644867233233664	0.002617691095199955	41.8928788818146	Philippines
2021	42.2960614431211	0.651219328702707	0.002622041531405018	42.29343940158969	Philippines
1990	198.206214070553	0.522622552851521	0.002635249855355106	198.2035788206976	Sri Lanka
1991	194.278661895217	0.528239202759485	0.002617511402927607	194.2760443838141	Sri Lanka
1992	199.848160250367	0.533345535471094	0.002629794756386508	199.8455304556106	Sri Lanka
1993	201.050841991642	0.538891102297622	0.002617781126263511	201.0482242105157	Sri Lanka
1994	211.864703737449	0.545124551180714	0.002618974349375664	211.8620847630996	Sri Lanka
1995	221.171234325809	0.551744058346111	0.002624973089850931	221.1686093527192	Sri Lanka
1996	230.957288252221	0.558938887614985	0.002622725648439556	230.9546655265725	Sri Lanka
1997	249.787885354168	0.566128422363729	0.002623864928063013	249.7852614892399	Sri Lanka
1998	242.969519614361	0.572326186668561	0.002623073527663083	242.9668965408333	Sri Lanka
1999	237.356421673376	0.57763004764168	0.002628678117215854	237.3537929952588	Sri Lanka
2000	222.546799085936	0.582942637570578	0.002624331217758036	222.5441747547182	Sri Lanka
2001	196.44834859708	0.587556599070554	0.002620119152021021	196.445728477928	Sri Lanka
2002	167.67152581652	0.59235912694583	0.0026266463608544	167.6688991701591	Sri Lanka
2003	142.851556955777	0.597410284061105	0.00262346258846211	142.8489334931885	Sri Lanka
2004	115.515934065804	0.60225006214936	0.002620682680164453	115.5133133831238	Sri Lanka
2005	100.528331456302	0.606906655593188	0.002626192239449951	100.5257052640626	Sri Lanka
2006	88.4707083365551	0.611807083317854	0.002619013907296813	88.46808932264781	Sri Lanka
2007	79.2804633990231	0.616979265050006	0.002618551772855423	79.27784484725025	Sri Lanka
2008	75.0443957109321	0.622414317259024	0.002626048011944506	75.04176966292015	Sri Lanka
2009	71.2488359406475	0.628149630493025	0.002619581588258443	71.24621635905923	Sri Lanka
2010	67.2797873254311	0.634263123413356	0.002619125992223457	67.27716819943888	Sri Lanka
2011	66.8363839878282	0.640799571244289	0.002625811784868273	66.83375817604333	Sri Lanka
2012	65.1379162196622	0.648049815659369	0.002625126772818232	65.13529109288939	Sri Lanka
2013	64.9238109911531	0.655435837718287	0.002613252039622415	64.92119773911348	Sri Lanka
2014	63.6858493577659	0.662782434226903	0.002623835416807812	63.6832255223491	Sri Lanka
2015	63.7127709802796	0.669760291875565	0.002630142426084889	63.71014083785352	Sri Lanka
2016	62.5861026013476	0.67627744148358	0.002622926079217582	62.58347967526838	Sri Lanka
2017	62.3865343749715	0.682405274024772	0.002625252301184855	62.38390912267031	Sri Lanka
2018	61.7896615547368	0.688125858195178	0.002621279370322031	61.78704027536648	Sri Lanka
2019	60.4549144966618	0.69351606326589	0.002617348219508492	60.45229714844229	Sri Lanka
2020	54.9630711125916	0.697648535082413	0.002628355594493217	54.9604427569971	Sri Lanka
2021	57.4687322318242	0.70153493519423	0.002617552166944259	57.46611467965725	Sri Lanka
1990	535.358648354148	0.506644860754466	0.002620639158868115	535.3560277149892	Thailand
1991	540.393604837652	0.515911465809998	0.002624724881528848	540.3909801127704	Thailand
1992	542.149347697752	0.525161868897941	0.002617756337298882	542.1467299414147	Thailand
1993	544.18194342971	0.534303709087494	0.002618136793397111	544.1793252929166	Thailand
1994	545.881045219823	0.543325546554827	0.002626538382403251	545.8784186814406	Thailand
1995	545.802171969196	0.552452208814004	0.00262611545229383	545.7995458537438	Thailand
1996	549.974022231702	0.561302486534141	0.002624767191880907	549.9713974645101	Thailand
1997	527.43663635747	0.568449492093676	0.002622439473029478	527.4340139179969	Thailand
1998	526.022918682341	0.573817902004847	0.00261407508062334	526.0203046072604	Thailand
1999	526.638855399074	0.578854167794919	0.002616956142979355	526.636238442931	Thailand
2000	523.999637392885	0.58350091705013	0.002616148883858271	523.9970212440012	Thailand
2001	516.268872756111	0.587661560775708	0.00262719502993365	516.2662455610811	Thailand
2002	527.532814823111	0.59175909789129	0.002621555329538644	527.5301932677816	Thailand
2003	525.497450969584	0.596048920136592	0.002620502566833641	525.4948304670171	Thailand
2004	531.676820154483	0.600520665140167	0.002615562736738066	531.6742045917463	Thailand
2005	529.163968526841	0.605040775160747	0.00261588077108924	529.1613526460699	Thailand
2006	521.18184039701	0.610356678024317	0.002620318678929527	521.179220078331	Thailand
2007	514.635436733415	0.616368591131489	0.002631071908787509	514.6328056615062	Thailand
2008	507.86689040312	0.621067542847306	0.002622536557188794	507.8642678665628	Thailand
2009	496.392267388521	0.624329070216978	0.002617017081641655	496.3896503714394	Thailand
2010	499.119384774223	0.62858943983977	0.002613413514910618	499.1167713607081	Thailand
2011	494.878350555542	0.633226727672561	0.002620631220121247	494.8757299243219	Thailand
2012	490.195549973702	0.638410972213962	0.002620320861637588	490.1929296528403	Thailand
2013	486.513160128644	0.643672915801455	0.002626740067999061	486.510533388576	Thailand
2014	488.613581963893	0.648772057471972	0.002628439568057249	488.6109535243249	Thailand
2015	489.669987155423	0.654015622617677	0.002625128723010206	489.6673620266999	Thailand
2016	491.30737485642	0.659369302952365	0.002616388676265441	491.3047584677437	Thailand
2017	488.225358267533	0.664804133690469	0.002617047911947533	488.2227412196211	Thailand
2018	495.899343256136	0.670225586853729	0.00262212118740198	495.8967211349486	Thailand
2019	506.046754918755	0.675273900833315	0.002625326909714551	506.0441295918453	Thailand
2020	507.46373171559	0.679119989171207	0.002623103706072317	507.4611086118839	Thailand
2021	507.400207493302	0.682547932974593	0.002629411876456199	507.3975780814255	Thailand
1990	67.516982146584	0.262468083434918	0.002829260092808276	67.51415288649119	Timor-Leste
1991	66.5648599023765	0.270943348789144	0.00282768389998966	66.5620322184765	Timor-Leste
1992	65.6209389149475	0.279916760012752	0.002829119938381071	65.61810979500912	Timor-Leste
1993	64.5767735110389	0.289266628937942	0.002826105597377125	64.57394740544152	Timor-Leste
1994	63.4521306912935	0.298763188841394	0.002828052404698767	63.4493026388888	Timor-Leste
1995	62.097558936271	0.308018683645478	0.002824833926313305	62.09473410234469	Timor-Leste
1996	60.6109607856262	0.317588750054214	0.002824134954117699	60.60813665067208	Timor-Leste
1997	59.1794118366295	0.326705373863583	0.002824368789804833	59.1765874678397	Timor-Leste
1998	58.1940039238516	0.334894497001343	0.002825278394562009	58.19117864545704	Timor-Leste
1999	57.1736243732791	0.339252140436899	0.002825213035709393	57.17079916024339	Timor-Leste
2000	55.7612551857092	0.343793649201481	0.002824288716298478	55.75843089699291	Timor-Leste
2001	54.370678368424	0.349490320159863	0.002812966677931087	54.36786540174607	Timor-Leste
2002	52.3521370131519	0.354162019516716	0.002710587870181717	52.34942642528172	Timor-Leste
2003	51.6408357848592	0.35844002540281	0.002645638872655231	51.63819014598654	Timor-Leste
2004	50.2904570150205	0.362687998477417	0.002651574579725422	50.28780544044078	Timor-Leste
2005	49.0704465405321	0.366913584279333	0.002623505602275935	49.06782303492983	Timor-Leste
2006	48.5859197847682	0.370654092006941	0.002623619234893504	48.58329616553331	Timor-Leste
2007	48.6094087280929	0.375390767982559	0.002628686453538677	48.60678004163936	Timor-Leste
2008	48.5826057923793	0.381227527778766	0.002627381150607429	48.57997841122869	Timor-Leste
2009	49.9498492196998	0.387944823498752	0.002622020207691572	49.94722719949211	Timor-Leste
2010	49.6358974702415	0.394887019369648	0.002623558588715302	49.63327391165279	Timor-Leste
2011	51.5312466708328	0.401872356301348	0.002627258316829032	51.52861941251597	Timor-Leste
2012	52.4451680061432	0.408910300117845	0.002624131856948364	52.44254387428625	Timor-Leste
2013	53.2447158026354	0.41521787782997	0.00262675718851699	53.24208904544688	Timor-Leste
2014	53.8678826169304	0.421155537971188	0.002625157984791804	53.86525745894561	Timor-Leste
2015	53.1922966905835	0.426383620035982	0.002630768589209869	53.18966592199429	Timor-Leste
2016	53.1423262446631	0.431207272013621	0.002622783649383455	53.13970346101372	Timor-Leste
2017	53.2712250120447	0.434519733594658	0.002627220127051702	53.26859779191765	Timor-Leste
2018	53.5257307836567	0.437018662969572	0.002620199341385114	53.52311058431531	Timor-Leste
2019	53.8905599545803	0.44019584549571	0.002628298095887212	53.88793165648441	Timor-Leste
2020	53.5089813466822	0.442349336035765	0.002620200989118527	53.50636114569308	Timor-Leste
2021	53.4593861869155	0.444667618881833	0.002623150354642069	53.45676303656086	Timor-Leste
1990	86.2541370902999	0.407630047693296	0.002620044792124243	86.25151704550778	Viet Nam
1991	86.234072377756	0.413217249557429	0.002632260175124206	86.23144011758087	Viet Nam
1992	86.3294021506668	0.419781657140794	0.002625930413023567	86.32677622025378	Viet Nam
1993	86.4983761977628	0.427072184949202	0.00261548729070073	86.4957607104721	Viet Nam
1994	86.6757796742987	0.435106272492167	0.002622551364327091	86.67315712293437	Viet Nam
1995	86.6719599496111	0.443858785203356	0.002619688967806156	86.66934026064328	Viet Nam
1996	87.868479178528	0.453102410398964	0.002621033285573676	87.86585814524243	Viet Nam
1997	87.6073245369044	0.462853518365539	0.002619489264148677	87.60470504764025	Viet Nam
1998	87.4024193119774	0.47247889159957	0.002629229522614409	87.39979008245479	Viet Nam
1999	87.3200611166527	0.48144577410536	0.002620155722599432	87.3174409609301	Viet Nam
2000	87.1341905634095	0.489802045414549	0.002622036499139441	87.13156852691037	Viet Nam
2001	87.6601683135726	0.497630349065707	0.002618615029046711	87.65754969854355	Viet Nam
2002	87.8538097991766	0.505453447065355	0.002627552644810597	87.85118224653179	Viet Nam
2003	88.0392384951552	0.513367511118634	0.002623841314350373	88.03661465384086	Viet Nam
2004	88.2668787905626	0.521229389687461	0.002619711522411016	88.26425907904019	Viet Nam
2005	88.6211675901611	0.528956332075378	0.002626706788681296	88.61854088337242	Viet Nam
2006	88.5134778573588	0.53630065301368	0.002615413447271851	88.51086244391152	Viet Nam
2007	88.5216807550537	0.543342652110377	0.002620496572450805	88.51906025848125	Viet Nam
2008	88.7405633197953	0.550127119086299	0.002623313357669391	88.73794000643763	Viet Nam
2009	89.2326409173491	0.55645594448371	0.002620744563251113	89.23002017278586	Viet Nam
2010	90.0385799449033	0.562768571224979	0.002626176573277589	90.03595376833003	Viet Nam
2011	91.1260277621973	0.568945458254757	0.002623753509218422	91.12340400868808	Viet Nam
2012	91.9327918099219	0.575078671720175	0.002624839235922287	91.93016697068597	Viet Nam
2013	92.7950806036713	0.581029214733769	0.002622797258014275	92.79245780641328	Viet Nam
2014	93.7742009134122	0.586913814919078	0.002623816182233307	93.77157709722997	Viet Nam
2015	94.6981232065442	0.592849573281283	0.002619580742972616	94.69550362580122	Viet Nam
2016	94.7462549255752	0.598849485299412	0.002624900291615853	94.74363002528358	Viet Nam
2017	94.8896265099139	0.605019420569412	0.002628823335941055	94.88699768657796	Viet Nam
2018	94.9624539900609	0.611351406113218	0.002614518010199976	94.95983947205069	Viet Nam
2019	95.0563205835899	0.6177338152062	0.002623889530005488	95.0536966940599	Viet Nam
2020	95.4050495315801	0.623090320139283	0.002624305847982501	95.40242522573212	Viet Nam
2021	94.637415603594	0.627933720680671	0.002624542951163558	94.63479106064283	Viet Nam
1990	82.0049594420734	0.53464890774309	0.002616921109794407	82.00234252096361	Fiji
1991	82.1190663901271	0.538778259951718	0.00262435401020267	82.1164420361169	Fiji
1992	82.1667392313763	0.543188551973659	0.002617358389471546	82.16412187298683	Fiji
1993	82.3461079257958	0.547776473718793	0.002619660352053296	82.34348826544375	Fiji
1994	82.3286057549147	0.552849019704515	0.002626145732932061	82.32597960918177	Fiji
1995	82.5690197838675	0.558530972290103	0.002626279609477694	82.56639350425803	Fiji
1996	82.7619515621931	0.565041878958725	0.002626503925919899	82.75932505826718	Fiji
1997	81.6996225729996	0.571187752703497	0.002618503098464332	81.69700406990114	Fiji
1998	78.4166271915051	0.577172353765379	0.002619440363124003	78.41400775114198	Fiji
1999	79.8523687787176	0.583573942431191	0.002633591923951813	79.84973518679365	Fiji
2000	80.7507856589909	0.589196631128333	0.002625025566233968	80.74816063342467	Fiji
2001	76.9934393033748	0.59449741944042	0.002631026117807263	76.99080827725699	Fiji
2002	74.988251107486	0.59932203091066	0.002622739232739188	74.98562836825326	Fiji
2003	79.0233907213995	0.603489622121197	0.002622101886108282	79.02076861951339	Fiji
2004	78.3293675098574	0.607544889853603	0.002627141018264566	78.32674036883914	Fiji
2005	81.1472341020928	0.610812943594047	0.002614961001226818	81.14461914109157	Fiji
2006	81.5671754503915	0.613932767413255	0.00262731348145106	81.56454813691005	Fiji
2007	88.7467069658933	0.616582915169589	0.002624681524837039	88.74408228436846	Fiji
2008	92.4013894744941	0.618958809102014	0.002611426642261726	92.39877804785183	Fiji
2009	91.8886817276296	0.620883465082065	0.002631979328382993	91.88604974830122	Fiji
2010	90.9819171791606	0.62330878605608	0.002630051986519019	90.97928712717409	Fiji
2011	90.2945909680238	0.626438251319165	0.002620650567330618	90.29197031745646	Fiji
2012	89.1771945515763	0.629881334893454	0.002627516555281549	89.17456703502103	Fiji
2013	88.9511088949153	0.634278114312534	0.002617211194141272	88.94849168372116	Fiji
2014	88.8447110824706	0.6393900664467	0.002627982406097462	88.8420831000645	Fiji
2015	88.5442766005887	0.645026352546626	0.002622061875758485	88.54165453871295	Fiji
2016	88.2828549723399	0.650742680102873	0.002618363742024672	88.28023660859787	Fiji
2017	88.2426602553512	0.656464010258719	0.002626216463602784	88.2400340388876	Fiji
2018	87.9661906171876	0.661991453647996	0.002631079071082279	87.96355953811653	Fiji
2019	87.391386437025	0.667060979290814	0.002624894594107884	87.3887615424309	Fiji
2020	87.0794209052433	0.671431490601499	0.002621340502002278	87.0767995647413	Fiji
2021	86.5443716919593	0.675051630810876	0.002620573059651769	86.54175111889964	Fiji
1990	50.2349391836552	0.410389821247376	0.002625996572709534	50.23231318708249	Kiribati
1991	50.1017297184391	0.412884199130178	0.002624221703022281	50.09910549673608	Kiribati
1992	49.9394895555883	0.415577609430112	0.002618891295085668	49.93687066429322	Kiribati
1993	50.0531203475362	0.418481660624087	0.002624047320769485	50.05049630021543	Kiribati
1994	49.7234374273813	0.421716217125176	0.002615740028731814	49.72082168735257	Kiribati
1995	49.9203200617769	0.425024354020195	0.002624261481184382	49.91769580029571	Kiribati
1996	49.9842612813435	0.428300682254543	0.002623420758202094	49.98163786058529	Kiribati
1997	50.1756708147953	0.431641940565898	0.002623693312382213	50.17304712148292	Kiribati
1998	50.3369344632139	0.435741904126434	0.002632610032123966	50.33430185318178	Kiribati
1999	51.3182413477922	0.439692923227333	0.002621157126479806	51.31562019066573	Kiribati
2000	52.4356019976754	0.444436339062538	0.002631041177590048	52.43297095649781	Kiribati
2001	52.2488	0.448782300735609	0.002628471962323133	52.24619221150768	Kiribati
2002	52.2623856318999	0.453462297779448	0.002630828201540757	52.25975480369836	Kiribati
2003	52.2495297326319	0.458208373737044	0.002628781999358639	52.24690095063254	Kiribati
2004	52.3100821309673	0.462336213231137	0.002622250801655812	52.30745988016564	Kiribati
2005	52.3616463166608	0.466722276344394	0.002621545502263396	52.35902477115854	Kiribati
2006	52.4854568406901	0.470557196660738	0.002615789337696772	52.4828410513524	Kiribati
2007	52.7334969665255	0.474227450118041	0.00263388593330689	52.73086308059219	Kiribati
2008	52.906309769509	0.47720193306214	0.002621050905206757	52.9036887186038	Kiribati
2009	52.9814	0.480035601443872	0.002617088049888354	52.97875840282011	Kiribati
2010	53.0795261735538	0.482447689410665	0.002629646051541666	53.07689652750226	Kiribati
2011	53.1525522890668	0.485028211089828	0.002631562736963934	53.14992072632983	Kiribati
2012	52.8200662042683	0.488175863692029	0.002624414252823541	52.81744179001548	Kiribati
2013	52.3997959862249	0.491880767182311	0.002618517999854814	52.39717746822505	Kiribati
2014	52.1479947087713	0.495317241227584	0.002621322088125283	52.14537338668318	Kiribati
2015	51.9729278957534	0.500059699036215	0.00261950616613931	51.97030838958726	Kiribati
2016	51.6508408315981	0.505207837257253	0.002623729492859414	51.64821710210524	Kiribati
2017	51.4686079441053	0.510019240979789	0.002622081105221044	51.46598586300008	Kiribati
2018	51.213379210296	0.514810383548853	0.002625020423432369	51.21075418987257	Kiribati
2019	51.0047586580846	0.519441321098362	0.002623220730219275	51.00213543735438	Kiribati
2020	50.8113196677358	0.523454113096381	0.002626334960229845	50.80869333277557	Kiribati
2021	50.5812791246891	0.527186582842681	0.00262954052014042	50.57864958416896	Kiribati
1990	62.2276054492919	0.430839288199048	0.002627470808192274	62.22497797848371	Marshall Islands
1991	63.060385785708	0.435571411977162	0.002618765728402537	63.0577670199796	Marshall Islands
1992	63.8307467571821	0.440491018138956	0.002622863509148259	63.82812389367295	Marshall Islands
1993	64.237448393492	0.445479084259875	0.002623037332162768	64.23482535615985	Marshall Islands
1994	62.9735608433425	0.450848221273844	0.002618726447954406	62.97094211689454	Marshall Islands
1995	63.4623621577902	0.45685967435209	0.002621086909139861	63.45974107088107	Marshall Islands
1996	63.5703690607739	0.461209430189201	0.002617814488243148	63.56775124628565	Marshall Islands
1997	63.7265887419659	0.464752728246042	0.002624228483520515	63.72396451348238	Marshall Islands
1998	63.7411623922512	0.468133032354917	0.00262008020151267	63.73854231204969	Marshall Islands
1999	63.8894145607614	0.471292726535272	0.002627957859495008	63.88678660290191	Marshall Islands
2000	63.9182980114573	0.474562536385418	0.002623203090837406	63.91567480836647	Marshall Islands
2001	63.9063948169529	0.478588316369524	0.002622302269613014	63.90377251468328	Marshall Islands
2002	63.3127658876688	0.482776259493159	0.002621824992718323	63.31014406267609	Marshall Islands
2003	62.7356715294073	0.486248620277286	0.002630424069473853	62.73304110533783	Marshall Islands
2004	62.3242317012847	0.489573077431328	0.002616622107488779	62.32161507917721	Marshall Islands
2005	61.962360311574	0.49327139054966	0.002621220709443444	61.95973909086456	Marshall Islands
2006	61.7278822423687	0.497456174718598	0.002623974142683218	61.72525826822601	Marshall Islands
2007	61.050175422664	0.502250042471655	0.002617614112174013	61.04755780855182	Marshall Islands
2008	60.407973733582	0.506359587700651	0.002621479544251582	60.40535225403774	Marshall Islands
2009	59.7608012328551	0.510794535917681	0.002622339480599989	59.7581788933745	Marshall Islands
2010	59.0865888026296	0.51608513761736	0.002623369632319809	59.08396543299728	Marshall Islands
2011	58.389957547282	0.521177086955837	0.002642174609586007	58.38731537267242	Marshall Islands
2012	57.6701581369241	0.526042019095978	0.002621990803453621	57.66753614612065	Marshall Islands
2013	56.9262520374301	0.531446300319586	0.002630244402008301	56.9236217930281	Marshall Islands
2014	56.3318316771984	0.536640130947104	0.00262370899177296	56.32920796820663	Marshall Islands
2015	55.6910719123252	0.541793166838195	0.002614223578903701	55.6884576887463	Marshall Islands
2016	55.085261921577	0.546782936000428	0.002629148252935618	55.08263277332406	Marshall Islands
2017	54.5859127150627	0.55206515210282	0.002628677498747354	54.58328403756395	Marshall Islands
2018	54.1222933400955	0.557599278468739	0.00262225621439639	54.11967108388111	Marshall Islands
2019	53.7667143403694	0.563428749789962	0.00262657606622086	53.76408776430318	Marshall Islands
2020	53.466107121021	0.568837509186186	0.002621358569578399	53.46348576245142	Marshall Islands
2021	53.1136343602809	0.574091128177309	0.00261554432511985	53.11101881595578	Marshall Islands
1990	70.2837658045081	0.462511616715497	0.002623961405103194	70.281141843103	Micronesia (Federated States of)
1991	70.0768379131568	0.468144831239529	0.002627576686515943	70.07421033647027	Micronesia (Federated States of)
1992	69.7701858648559	0.473792936437038	0.002622886743347308	69.76756297811255	Micronesia (Federated States of)
1993	69.3922655824226	0.479939595446532	0.002621120868545353	69.38964446155406	Micronesia (Federated States of)
1994	69.035997922745	0.485300005800881	0.002628142820149462	69.03336977992485	Micronesia (Federated States of)
1995	68.4736742990744	0.491015185412641	0.002627344983527432	68.47104695409088	Micronesia (Federated States of)
1996	67.9253336471027	0.495570308271861	0.002626072835238978	67.92270757426746	Micronesia (Federated States of)
1997	67.2136940702395	0.499110105936474	0.002632438893802287	67.2110616313457	Micronesia (Federated States of)
1998	66.4457006035406	0.5028615644834	0.00262297780067325	66.44307762573993	Micronesia (Federated States of)
1999	65.7093875380064	0.506663430751627	0.002622234772693251	65.70676530323371	Micronesia (Federated States of)
2000	65.0432930328643	0.511004227582949	0.002621673001068518	65.04067135986323	Micronesia (Federated States of)
2001	64.2133048408976	0.515316814346477	0.002621850735771277	64.21068299016183	Micronesia (Federated States of)
2002	62.721517551371	0.519545671945836	0.002618759961167508	62.71889879140983	Micronesia (Federated States of)
2003	61.4179914425671	0.523829598854531	0.002629524803583523	61.41536191776352	Micronesia (Federated States of)
2004	60.412502612958	0.527610964634803	0.002621119436835698	60.40988149352116	Micronesia (Federated States of)
2005	59.6716857836902	0.531703321036516	0.002616532927195016	59.66906925076301	Micronesia (Federated States of)
2006	59.0214419962393	0.535718681873052	0.002620295346837624	59.01882170089246	Micronesia (Federated States of)
2007	58.6236524987366	0.53943146430145	0.002617371021130889	58.62103512771547	Micronesia (Federated States of)
2008	58.3733843479773	0.542766353836032	0.002621302328038097	58.37076304564926	Micronesia (Federated States of)
2009	58.1085482589741	0.546275496220168	0.002624313936776787	58.10592394503733	Micronesia (Federated States of)
2010	57.9535166939005	0.550122546321787	0.002618788987926718	57.95089790491257	Micronesia (Federated States of)
2011	57.5520440096178	0.554240410692063	0.002621552331354049	57.54942245728645	Micronesia (Federated States of)
2012	57.154111916504	0.557965852891456	0.002632774101782725	57.15147914240222	Micronesia (Federated States of)
2013	56.7090069588145	0.561082820885874	0.002616426119158325	56.70639053269534	Micronesia (Federated States of)
2014	56.3045077246195	0.563840029745074	0.002623578335237441	56.30188414628426	Micronesia (Federated States of)
2015	55.921448199724	0.567151341569495	0.002620545659473577	55.91882765406452	Micronesia (Federated States of)
2016	55.462031695422	0.570458101091096	0.002622978129904379	55.45940871729209	Micronesia (Federated States of)
2017	54.9708019433216	0.574039832793086	0.002614190128313251	54.96818775319328	Micronesia (Federated States of)
2018	54.5337848464559	0.577555080818811	0.002622681962145512	54.53116216449376	Micronesia (Federated States of)
2019	54.1954499654224	0.581195254501754	0.002631049950392514	54.192818915472	Micronesia (Federated States of)
2020	53.964143089373	0.584527228769055	0.002624186214078031	53.96151890315893	Micronesia (Federated States of)
2021	53.6054029887427	0.587534967103163	0.002636692251863917	53.60276629649084	Micronesia (Federated States of)
1990	48.9847120573232	0.310668628637835	0.00282424222200384	48.9818878151012	Papua New Guinea
1991	48.9283505197771	0.314967305387282	0.002825155307927835	48.92552536446917	Papua New Guinea
1992	48.6107762385559	0.319530259271955	0.002825477242038767	48.60795076131386	Papua New Guinea
1993	48.2465547512999	0.32500598378048	0.002825010923224395	48.24372974037667	Papua New Guinea
1994	47.7066591777054	0.330664467960637	0.002824152990407056	47.70383502471499	Papua New Guinea
1995	47.1865220373119	0.335421285048649	0.002824771782292396	47.18369726552961	Papua New Guinea
1996	47.1816229151305	0.340348698133771	0.002824972417313994	47.17879794271318	Papua New Guinea
1997	46.5349819088685	0.344258324561358	0.002824652480800058	46.53215725638771	Papua New Guinea
1998	46.1467324972185	0.347801407739934	0.002823995854510775	46.14390850136399	Papua New Guinea
1999	45.835245657805	0.351250620970096	0.002814531642184255	45.83243112616281	Papua New Guinea
2000	45.5866224522674	0.354135790847746	0.002704523031599141	45.5839179292358	Papua New Guinea
2001	45.3282853426422	0.356588986333728	0.002712963572050165	45.32557237907015	Papua New Guinea
2002	44.4951262873958	0.358572086402703	0.002654833316602346	44.49247145407919	Papua New Guinea
2003	43.4763456076323	0.360736816415114	0.002637438202502087	43.47370816942979	Papua New Guinea
2004	42.5918793073607	0.36282754151245	0.002639765703594809	42.58923954165711	Papua New Guinea
2005	42.1301733076793	0.365294964904992	0.002630851079546438	42.12754245659976	Papua New Guinea
2006	41.7252508046747	0.367826759122837	0.002631006642633129	41.72261979803207	Papua New Guinea
2007	41.063893441997	0.370794146921454	0.002626980335644681	41.06126646166136	Papua New Guinea
2008	40.2930253489721	0.37342620922524	0.002620251013182052	40.29040509795892	Papua New Guinea
2009	39.3617116046469	0.376528284761462	0.002631526926336515	39.35908007772056	Papua New Guinea
2010	39.5190559865739	0.380286777637627	0.002619492503710321	39.51643649407019	Papua New Guinea
2011	39.5229300053927	0.383587539302927	0.002626338976679674	39.52030366641602	Papua New Guinea
2012	39.1723585480374	0.386781027656579	0.002625674281791527	39.16973287375561	Papua New Guinea
2013	38.4678675983128	0.389926437008588	0.002613034454494619	38.4652545638583	Papua New Guinea
2014	38.2842769289902	0.394004571266826	0.002617761746689307	38.28165916724351	Papua New Guinea
2015	38.413015880594	0.398285863731033	0.002621827848146192	38.41039405274586	Papua New Guinea
2016	37.9297730855902	0.402407266844816	0.002622083200234927	37.92715100238996	Papua New Guinea
2017	37.8681557992919	0.406153435448224	0.002624793814448214	37.86553100547745	Papua New Guinea
2018	37.7515828977886	0.409165082697567	0.00262394312935817	37.74895895465924	Papua New Guinea
2019	38.1389108057159	0.412311146526574	0.002632958648436604	38.13627784706747	Papua New Guinea
2020	38.0739311667183	0.415186878578667	0.002619720240541017	38.07131144647776	Papua New Guinea
2021	37.6821977651424	0.417797443084353	0.002622228574338276	37.67957553656806	Papua New Guinea
1990	58.6806074203164	0.48749142771166	0.002629202013210001	58.67797821830319	Samoa
1991	58.7026605133255	0.490987145586308	0.002629567049101157	58.7000309462764	Samoa
1992	58.6853432885404	0.494027447933208	0.002623715417270246	58.68271957312313	Samoa
1993	58.5982913913865	0.497079263536296	0.002626091769764552	58.59566529961674	Samoa
1994	58.5317815086513	0.499484836329879	0.002619869522330673	58.52916163912897	Samoa
1995	58.4295392106883	0.502369734936465	0.002625914597956891	58.42691329609034	Samoa
1996	58.3110358249074	0.505778026475631	0.002625298942019214	58.30841052596538	Samoa
1997	58.1676309184048	0.509096382265271	0.002630277386535105	58.16500064101826	Samoa
1998	57.9028290897797	0.512367565788016	0.002630565283994181	57.90019852449571	Samoa
1999	57.7652470895284	0.515409049865666	0.002629778051363426	57.76261731147704	Samoa
2000	57.5109319568263	0.518902326533937	0.002621206657070812	57.50831075016923	Samoa
2001	57.2198459851794	0.522971625527944	0.002622095217228406	57.21722388996217	Samoa
2002	56.3766781132414	0.527242669970423	0.002623217582755824	56.37405489565864	Samoa
2003	55.6873105824471	0.531603736377418	0.002617964500628928	55.68469261794647	Samoa
2004	54.9178086605429	0.53600327592574	0.002621416707628854	54.91518724383528	Samoa
2005	54.1908375143259	0.540557907991258	0.002624500114768953	54.18821301421113	Samoa
2006	53.4262575236355	0.544812068358444	0.002621591398530281	53.42363593223697	Samoa
2007	52.9917281716755	0.54911075247208	0.002629232463106364	52.98909893921239	Samoa
2008	52.6101271560966	0.553164595646872	0.002632871688330434	52.60749428440828	Samoa
2009	52.2204804749434	0.556474015274728	0.002625226615899248	52.2178552483275	Samoa
2010	51.8290820468138	0.559622905103398	0.002622601993823956	51.82645944481998	Samoa
2011	51.4085777078049	0.562891574259145	0.002624930285837362	51.40595277751906	Samoa
2012	51.3971029187966	0.565320388101849	0.002629661950678461	51.39447325684592	Samoa
2013	51.328410772736	0.56744853592103	0.002632169801249442	51.32577860293475	Samoa
2014	51.2787553215599	0.569493660728475	0.002617164046607455	51.27613815751329	Samoa
2015	51.3419442423645	0.571998982964235	0.002624041172920957	51.33932020119158	Samoa
2016	51.4362161818214	0.575402051396993	0.002620495686508714	51.43359568613489	Samoa
2017	51.174271897448	0.578925435094317	0.002627498409491585	51.17164439903851	Samoa
2018	50.7640563359433	0.582320660518804	0.002625540563548159	50.76143079537975	Samoa
2019	50.3688505848652	0.586256695142635	0.002621554101570902	50.36622903076363	Samoa
2020	50.0123442306355	0.590075295612806	0.002632093822836161	50.00971213681266	Samoa
2021	49.630235936826	0.593392769469481	0.002620441865434037	49.62761549496057	Samoa
1990	55.9635123819786	0.301217167448465	0.002827617726134471	55.96068476425247	Solomon Islands
1991	56.5790112401168	0.305830667512655	0.002826484976591042	56.57618475514021	Solomon Islands
1992	56.4440251676642	0.311431696691098	0.00282466675592096	56.44120050090828	Solomon Islands
1993	56.4099269967514	0.31715109185957	0.002824708205498096	56.40710228854591	Solomon Islands
1994	56.2067540381169	0.323300246722871	0.00282476174528751	56.20392927637161	Solomon Islands
1995	55.3812262269168	0.329968564261603	0.002824454859469836	55.37840177205733	Solomon Islands
1996	55.0525887738368	0.336208053088528	0.002825068548085081	55.04976370528872	Solomon Islands
1997	55.1854738048055	0.341835626898821	0.002825234688234605	55.18264857011727	Solomon Islands
1998	54.5861058326283	0.347135060018002	0.002824692035612307	54.58328114059269	Solomon Islands
1999	53.5326757313374	0.351867191410364	0.002813831988589779	53.52986189934881	Solomon Islands
2000	53.4907811417863	0.354799143417026	0.002709002345925827	53.48807213944038	Solomon Islands
2001	52.7825822234415	0.356626745168074	0.002712530723931249	52.77986969271757	Solomon Islands
2002	51.6954191428039	0.357910115982585	0.002694605265678472	51.69272453753822	Solomon Islands
2003	50.8128744708529	0.359424358912125	0.002654772198323731	50.81021969865457	Solomon Islands
2004	49.8287897142085	0.361290558162268	0.002649834070702538	49.8261398801378	Solomon Islands
2005	49.5861854440475	0.363580018964866	0.00264315900532725	49.58354228504217	Solomon Islands
2006	49.4358012417651	0.366443697706899	0.002627506985993424	49.4331737347791	Solomon Islands
2007	48.4477272167697	0.369827951415349	0.002623657384751731	48.44510355938495	Solomon Islands
2008	46.8537057482175	0.3737648835675	0.002624995711986058	46.85108075250552	Solomon Islands
2009	48.1806144026272	0.377821027515966	0.002624292481378986	48.17799011014582	Solomon Islands
2010	47.615834512722	0.382717589747291	0.002616492914638645	47.61321801980736	Solomon Islands
2011	49.8761934565833	0.388055336574909	0.002626446755633911	49.87356700982767	Solomon Islands
2012	50.3990010745767	0.393004639707306	0.002626126838236376	50.39637494773847	Solomon Islands
2013	50.6353854751135	0.397906249572343	0.002628213322789154	50.63275726179072	Solomon Islands
2014	51.303198065787	0.402244744701609	0.002631235331118629	51.30056683045589	Solomon Islands
2015	50.9968	0.406233896996201	0.002623587022308919	50.99417117921769	Solomon Islands
2016	49.9739741522275	0.410406962023453	0.002623590610396873	49.9713505616171	Solomon Islands
2017	50.0012741859805	0.414676394150034	0.002621901898893421	49.99865228408161	Solomon Islands
2018	49.8214318430676	0.418889220879761	0.002625667678988556	49.81880617538861	Solomon Islands
2019	50.1500973187595	0.422736386173248	0.002624061102771084	50.14747325765673	Solomon Islands
2020	50.2469804965825	0.426112428669488	0.002627605812119469	50.24435289077038	Solomon Islands
2021	49.2206054391372	0.429360316406646	0.002622011880191416	49.21798342725701	Solomon Islands
1990	44.5312292192321	0.491806839500397	0.002628958173542455	44.52860026105856	Tonga
1991	44.315059305244	0.498166205111113	0.002621385361825684	44.31243791988217	Tonga
1992	43.6367762496971	0.503659848303175	0.002632762248448842	43.63414348744865	Tonga
1993	43.8269132750778	0.508904449646887	0.002627075997145443	43.82428619908065	Tonga
1994	43.9305725647546	0.514207834722848	0.002629560521181983	43.92794300423342	Tonga
1995	43.4395042511246	0.520215020279115	0.002618619760837555	43.43688563136377	Tonga
1996	43.5172330988406	0.525808135436488	0.002625375068067706	43.51460772377253	Tonga
1997	44.1275464147723	0.531009091678332	0.002634351578466919	44.12491206319383	Tonga
1998	45.5489190246528	0.536172313703023	0.002618349363156662	45.54630067528964	Tonga
1999	46.6229907736202	0.541317019874755	0.00262223476254785	46.62036853885765	Tonga
2000	46.3877629448084	0.546303195085387	0.00262594333768392	46.38513700147072	Tonga
2001	45.8136411289952	0.551054251063729	0.002620587831182663	45.81102054116402	Tonga
2002	45.1866381339932	0.556008345246101	0.002620047608796027	45.18401808638441	Tonga
2003	44.5620937104724	0.560736066200254	0.002629294537627425	44.55946441593478	Tonga
2004	43.5770456705179	0.564806378895597	0.002622052395336814	43.57442361812256	Tonga
2005	41.9966386035815	0.568449169182724	0.002621602618503937	41.994017000963	Tonga
2006	41.5936637659384	0.57161986831651	0.002617166011446782	41.59104659992695	Tonga
2007	41.3370338334784	0.574351510103056	0.002624416096471827	41.33440941738193	Tonga
2008	41.0933424396107	0.57730541521781	0.002622168100971994	41.09072027150973	Tonga
2009	40.7666583696183	0.579170749598751	0.002623014487965899	40.76403535513033	Tonga
2010	40.4530823367959	0.580657298614066	0.002623971596386031	40.45045836519952	Tonga
2011	40.0518761839831	0.58265672287008	0.00262373619685757	40.04925244778624	Tonga
2012	39.7343233828146	0.584770880221314	0.002620958659640531	39.73170242415496	Tonga
2013	39.4543402460299	0.587351141040311	0.002627614420084516	39.45171263160982	Tonga
2014	39.164636763521	0.590826852746506	0.002633973202118874	39.16200279031889	Tonga
2015	38.8952770244055	0.594965747674029	0.002615514814362094	38.89266150959114	Tonga
2016	38.5279306648279	0.60034366853075	0.002621853171746676	38.52530881165615	Tonga
2017	38.1539853536211	0.606243591849879	0.002621709247921448	38.15136364437318	Tonga
2018	37.8625189513957	0.611953941537156	0.002621365713182193	37.85989758568252	Tonga
2019	37.6772913687467	0.617324063407956	0.002634302347124474	37.67465706639958	Tonga
2020	37.4468271983653	0.622104455604093	0.002621682667097901	37.4442055156982	Tonga
2021	37.2564944200214	0.626349935807987	0.002624422670057355	37.25386999735134	Tonga
1990	50.4762918653094	0.353100252005321	0.002722103137245746	50.47356976217215	Vanuatu
1991	51.0823381172262	0.357005378847917	0.002704809732934167	51.07963330749327	Vanuatu
1992	51.3614389477987	0.360893295561675	0.002633745106899233	51.3588052026918	Vanuatu
1993	51.4280631511259	0.364444155251801	0.00263024157288324	51.42543290955302	Vanuatu
1994	52.1385985364611	0.368501002014456	0.002628516111187977	52.13597002034992	Vanuatu
1995	51.2745753817408	0.372479125756324	0.002629207712547108	51.27194617402826	Vanuatu
1996	51.4234286188639	0.376460884544884	0.002627528124030012	51.42080109073987	Vanuatu
1997	51.2249499389658	0.380667171234513	0.002625501634184677	51.22232443733161	Vanuatu
1998	50.9665854362286	0.384690196444633	0.00263160435178057	50.96395383187681	Vanuatu
1999	51.019528858414	0.388300526237242	0.002623977803974552	51.01690488061002	Vanuatu
2000	49.5042608161149	0.392158348897928	0.002619915969181161	49.50164090014572	Vanuatu
2001	49.6477348101288	0.395325055353778	0.002618029950584438	49.64511678017822	Vanuatu
2002	47.1503403777931	0.397723782197823	0.002623034410899056	47.1477173433822	Vanuatu
2003	45.025822981545	0.400396455507663	0.002621323350524092	45.02320165819447	Vanuatu
2004	44.4843120583573	0.403226096857709	0.002623126646098913	44.4816889317112	Vanuatu
2005	45.4166827543895	0.406488572045146	0.002628287766601204	45.4140544666229	Vanuatu
2006	45.2211380126515	0.410501728664985	0.002618858138172431	45.21851915451333	Vanuatu
2007	45.5859013838857	0.41491557794022	0.002617700674807902	45.58328368321089	Vanuatu
2008	45.5177415517408	0.41985323747475	0.002621045439326624	45.51512050630147	Vanuatu
2009	44.8154870573008	0.424854650160333	0.002621649940988276	44.81286540735981	Vanuatu
2010	44.3965049129218	0.429658048936263	0.002621377604293723	44.39388353531751	Vanuatu
2011	44.7182671358898	0.434283044387506	0.002634451058696315	44.71563268483111	Vanuatu
2012	44.4933147395907	0.438661997905717	0.002626399945793079	44.49068833964491	Vanuatu
2013	44.3596855390795	0.442720176072726	0.002623999634721992	44.35706153944478	Vanuatu
2014	44.2199710676443	0.446687298111776	0.00262147432954994	44.21734959331475	Vanuatu
2015	44.0923099877941	0.450329861394857	0.002623407820095371	44.08968657997401	Vanuatu
2016	43.8593198825223	0.454072763242304	0.002625991633430472	43.85669389088887	Vanuatu
2017	43.753370342226	0.45801683397471	0.002619949344401456	43.7507503928816	Vanuatu
2018	43.6846230759983	0.462080220969235	0.002628645928361534	43.68199443006994	Vanuatu
2019	43.6088241571451	0.466276161662358	0.002625208082703515	43.6061989490624	Vanuatu
2020	43.5750509679818	0.470038390856612	0.002621416004586994	43.57242955197722	Vanuatu
2021	43.4991258343743	0.473100705820327	0.002619118107629699	43.49650671626667	Vanuatu
1990	64.3266582437231	0.54441453483767	0.002614969996995861	64.3240432737261	Armenia
1991	64.7224861122736	0.547561862706728	0.002616958851915728	64.71986915342168	Armenia
1992	67.3515091231756	0.548974723873954	0.002621667641690358	67.34888745553391	Armenia
1993	68.0717929464345	0.551214673543035	0.002618821121647233	68.06917412531286	Armenia
1994	66.1844592205157	0.553783844340157	0.002618679246328491	66.18184054126938	Armenia
1995	65.3516858538337	0.556815513215437	0.002619918130253084	65.34906593570345	Armenia
1996	64.9829975105605	0.560537777557715	0.002617251044787198	64.98038025951571	Armenia
1997	62.9334285460138	0.564627461798536	0.002628903694773465	62.93079964231903	Armenia
1998	62.1129510817154	0.569556662578666	0.002623685703306048	62.1103273960121	Armenia
1999	61.8036485529977	0.574323064436665	0.002628706993861955	61.80101984600384	Armenia
2000	60.5028759380939	0.579437569012042	0.002629690488220344	60.50024624760568	Armenia
2001	60.1821296039384	0.585419295040696	0.00261687669636272	60.17951272724203	Armenia
2002	59.2284267258404	0.592710614375924	0.002630748781884178	59.22579597705852	Armenia
2003	59.2719656101443	0.600809170405726	0.002620772186681017	59.26934483795762	Armenia
2004	59.460127559708	0.60903176604033	0.002623478457784151	59.45750408125021	Armenia
2005	61.1294942051701	0.617759634102041	0.002620460871290152	61.12687374429881	Armenia
2006	61.0218649078028	0.626688335239636	0.002626268496555264	61.01923863930624	Armenia
2007	79.9933352173509	0.635870981516541	0.002626989544804595	79.9907082278061	Armenia
2008	59.848407725537	0.64443159113194	0.00261729603675293	59.84579042950025	Armenia
2009	58.1136677764332	0.649714844735141	0.002623474713731516	58.11104430171947	Armenia
2010	58.5044058878621	0.654811533750253	0.002620453553744143	58.50178543430835	Armenia
2011	67.2762881157102	0.659818092317619	0.002620153798888422	67.27366796191131	Armenia
2012	97.9353020023618	0.664833142570704	0.002627970897321783	97.93267403146447	Armenia
2013	108.495597564522	0.669534495666631	0.00262276826963885	108.4929747962524	Armenia
2014	111.359175906363	0.673932189530685	0.002621982554664417	111.3565539238083	Armenia
2015	134.123630137117	0.678054634729575	0.00262002428411157	134.1210101128329	Armenia
2016	147.923979396316	0.681746395416543	0.002637529658561097	147.9213418666575	Armenia
2017	126.332588439886	0.685980265385199	0.002637574152056768	126.3299508657339	Armenia
2018	132.97934682026	0.690276871944721	0.002624567718908305	132.9767222525411	Armenia
2019	129.025454379349	0.694765961567774	0.002627947020021671	129.022826432329	Armenia
2020	128.184847946988	0.69826889937921	0.002619405358470186	128.1822285416295	Armenia
2021	124.565084137366	0.701833194147139	0.002632125660088831	124.5624520117059	Armenia
1990	74.5755478224636	0.595986032704332	0.00262189595295603	74.57292592651065	Azerbaijan
1991	76.0360024282142	0.595807711845649	0.002624017220271673	76.03337841099393	Azerbaijan
1992	78.8264715783891	0.594651335166956	0.002630810857015458	78.82384076753209	Azerbaijan
1993	80.3084767719416	0.59354267649819	0.002621811481493236	80.30585496046011	Azerbaijan
1994	80.7305244170697	0.5920887850585	0.002623938728474847	80.72790047834123	Azerbaijan
1995	79.5753422672322	0.589441456728463	0.002621919001089486	79.57272034823112	Azerbaijan
1996	77.5062894567867	0.586315946466504	0.002632129830500801	77.5036573269562	Azerbaijan
1997	75.427608706254	0.583221812602983	0.002629231172429749	75.42497947508157	Azerbaijan
1998	74.4091172278114	0.580392893004131	0.002614269602811848	74.40650295820858	Azerbaijan
1999	74.0603643804329	0.579192506195412	0.002620681352599197	74.0577436990803	Azerbaijan
2000	74.1322599852499	0.580020573148448	0.002621161924228323	74.12963882332568	Azerbaijan
2001	73.900595341523	0.582193708342128	0.002634714873706625	73.8979606266493	Azerbaijan
2002	73.5722323119668	0.585716143276774	0.002630566994703091	73.5696017449721	Azerbaijan
2003	71.7350239997067	0.590038705393348	0.002635890974360776	71.73238810873234	Azerbaijan
2004	66.056523005486	0.594646084750935	0.002622644444325422	66.05390036104167	Azerbaijan
2005	66.4534731009206	0.602485193033144	0.002622966350817795	66.45085013456979	Azerbaijan
2006	64.4129827237367	0.61377109654975	0.002627797412360241	64.41035492632435	Azerbaijan
2007	61.581453048789	0.626110925531736	0.002623710180008517	61.57882933860899	Azerbaijan
2008	63.4283838826351	0.636901109120982	0.002619593455791358	63.42576428917931	Azerbaijan
2009	64.4636496212497	0.645163340636595	0.002622932579230256	64.46102668867047	Azerbaijan
2010	65.1131165397359	0.652056507002412	0.002620825976898509	65.110495713759	Azerbaijan
2011	64.5990363116658	0.657971629199692	0.002623307044048605	64.59641300462175	Azerbaijan
2012	64.3544511442738	0.662897001762113	0.002620346363375966	64.35183079791042	Azerbaijan
2013	63.6362810174367	0.667658779253801	0.002620552658388235	63.63366046477832	Azerbaijan
2014	63.3795091029593	0.672162741185153	0.002621282625361398	63.37688782033393	Azerbaijan
2015	63.0467517985503	0.676244911134277	0.002626770918050832	63.04412502763225	Azerbaijan
2016	62.735468408655	0.679807642651878	0.002622198880013939	62.73284620977499	Azerbaijan
2017	62.4772273729395	0.683263203610851	0.002622704961625433	62.47460466797788	Azerbaijan
2018	59.7350790127063	0.68656109318329	0.002626304078381019	59.73245270862792	Azerbaijan
2019	59.0613803279983	0.689834714583805	0.002624673852330919	59.05875565414597	Azerbaijan
2020	57.2276206909078	0.692605192199032	0.002631712420607599	57.22498897848719	Azerbaijan
2021	55.6399624950259	0.694851274415291	0.002628926891036261	55.63733356813486	Azerbaijan
1990	162.367302454159	0.656136044291497	0.002624753700642047	162.3646777004583	Georgia
1991	161.148024679826	0.662113185865682	0.002623134459444194	161.1454015453666	Georgia
1992	159.703796800061	0.665021427814483	0.002622590714133777	159.7011742093469	Georgia
1993	156.996891044534	0.663466862184598	0.002622711941876188	156.9942683325921	Georgia
1994	157.493622894674	0.658134139130798	0.00262473117866846	157.4909981634953	Georgia
1995	172.537891100044	0.651363604039082	0.002620461097038098	172.535270638947	Georgia
1996	185.502587466658	0.644558090070583	0.002623286099461344	185.4999641805585	Georgia
1997	183.942184763368	0.63852563128688	0.002624741483299627	183.9395600218847	Georgia
1998	186.169338294335	0.633347931127712	0.002619947979074552	186.1667183463559	Georgia
1999	176.008708253194	0.63027794625322	0.002628087610432802	176.0060801655835	Georgia
2000	168.370540619341	0.630265990578475	0.002626269704354092	168.3679143496366	Georgia
2001	159.029066514442	0.633388300444106	0.002627540878398471	159.0264389735636	Georgia
2002	133.252353507579	0.638370108205142	0.002620799103689392	133.2497327084753	Georgia
2003	106.526779851308	0.644065578985868	0.002620816659141269	106.5241590346489	Georgia
2004	97.3755761103995	0.648920978029192	0.002631817634530743	97.37294429276497	Georgia
2005	72.4476073157964	0.65361600499668	0.0026128605246592	72.44499445527174	Georgia
2006	60.1055341125892	0.658403371769116	0.002628128132424504	60.10290598445678	Georgia
2007	66.4513186208618	0.663697966220568	0.002624284560595522	66.4486943363012	Georgia
2008	68.6327057731674	0.668442495947816	0.002632532220943209	68.63007324094646	Georgia
2009	64.3793925110977	0.672449380923053	0.002621539010652906	64.37677097208706	Georgia
2010	72.6108828713296	0.677034892187658	0.002615132238435874	72.60826773909116	Georgia
2011	96.1070339607177	0.681567044251293	0.002618328282835597	96.10441563243486	Georgia
2012	104.367460719627	0.685519223189507	0.002622500309536942	104.3648382193175	Georgia
2013	106.395770679302	0.688603268140652	0.002629605614227658	106.3931410736878	Georgia
2014	112.710853794697	0.692155206871812	0.002626668789145865	112.7082271259079	Georgia
2015	125.946060466085	0.697316132597582	0.002620850860978804	125.943439615224	Georgia
2016	132.314212539563	0.703731490142933	0.002617912779161112	132.3115946267838	Georgia
2017	123.409486449279	0.710874718456081	0.002624218574697935	123.4068622307043	Georgia
2018	115.618506698818	0.717993653891294	0.002621377996606299	115.6158853208214	Georgia
2019	128.074967736058	0.724536461948472	0.002623852286756707	128.0723438837713	Georgia
2020	128.212161309404	0.729125888954526	0.002617518850768009	128.2095437905532	Georgia
2021	126.355862150009	0.732473604476306	0.00262720451761897	126.3532349454914	Georgia
1990	110.17152617067	0.589435803839118	0.002626585044394596	110.1688995856256	Kazakhstan
1991	114.141682132293	0.590967831817803	0.002617729070808236	114.1390644032222	Kazakhstan
1992	117.145934370164	0.596127664006257	0.002630001217387286	117.1433043689466	Kazakhstan
1993	122.716939319659	0.603138328452166	0.002630948034641642	122.7143083716244	Kazakhstan
1994	125.484527950065	0.610591100120018	0.002623204445899465	125.4819047456191	Kazakhstan
1995	130.549350564413	0.618573582182698	0.002627536919661376	130.5467230274933	Kazakhstan
1996	130.220283098163	0.626013137564744	0.002629644706152886	130.2176534534568	Kazakhstan
1997	128.169235237332	0.631166626279517	0.00262598888280594	128.1666092484492	Kazakhstan
1998	124.831481073563	0.635388623908262	0.002623611122280103	124.8288574624407	Kazakhstan
1999	121.722882452727	0.64018048502742	0.002628529726843585	121.7202539230002	Kazakhstan
2000	122.969346393864	0.644689623243828	0.002630208652701866	122.9667161852113	Kazakhstan
2001	122.396334867475	0.648397258264821	0.002621684511958508	122.393713182963	Kazakhstan
2002	121.09850752533	0.651529335252827	0.002629157617536313	121.0958783677125	Kazakhstan
2003	121.134056122104	0.654835925835483	0.002628568898268052	121.1314275532057	Kazakhstan
2004	117.916372502574	0.658733071329599	0.002616971466201459	117.9137555311078	Kazakhstan
2005	115.174506179279	0.662943941893493	0.0026326949093469	115.1718734843697	Kazakhstan
2006	109.974320313536	0.667048858291012	0.00262910811868689	109.9716912054173	Kazakhstan
2007	113.820607236966	0.671367207568052	0.002619086786510645	113.8179881501795	Kazakhstan
2008	104.832594635448	0.676352868998898	0.00261769239481855	104.8299769430532	Kazakhstan
2009	105.60866612277	0.681606838672477	0.002628249550726402	105.6060378732193	Kazakhstan
2010	108.154375399554	0.686996643005111	0.002626084495465798	108.1517493150585	Kazakhstan
2011	107.89599242958	0.691758951738966	0.002619074701277918	107.8933733548787	Kazakhstan
2012	110.29448468411	0.695312766608011	0.002622206114391429	110.2918624779956	Kazakhstan
2013	100.573970886766	0.699053593413088	0.002625042845467595	100.5713458439205	Kazakhstan
2014	93.0735331525576	0.703511920757132	0.002626481874882059	93.07090667068272	Kazakhstan
2015	102.347	0.70822973614897	0.002627625054005818	102.344547240646	Kazakhstan
2016	98.1252886943571	0.712569040397695	0.002623678261750976	98.12266501609534	Kazakhstan
2017	92.9986249803463	0.716026687894304	0.002621632358188898	92.99600334798812	Kazakhstan
2018	92.3308124530087	0.718531998551374	0.002618361660129447	92.32819409134858	Kazakhstan
2019	91.3607144360999	0.720797601617411	0.002622700035359486	91.35809173606454	Kazakhstan
2020	90.7755044575789	0.722788768207953	0.002634656489808483	90.7728698010891	Kazakhstan
2021	89.5149008402718	0.725144495100349	0.002618566098507615	89.5122822741733	Kazakhstan
1990	94.5236570752309	0.519407652158871	0.002616780742525537	94.52104029448837	Kyrgyzstan
1991	95.6404955143734	0.523746714213702	0.0026196189812486	95.63787589539216	Kyrgyzstan
1992	103.002537964877	0.52790155215442	0.002620128770044768	102.999917836107	Kyrgyzstan
1993	144.338473144384	0.532431008334573	0.002631737889189372	144.3358414064948	Kyrgyzstan
1994	187.157832376633	0.536232980141406	0.002626483285465042	187.1552058933475	Kyrgyzstan
1995	192.592151665281	0.539052820319823	0.002625218340361173	192.5895264469406	Kyrgyzstan
1996	189.31499807783	0.541628927165702	0.002628260503658231	189.3123698173264	Kyrgyzstan
1997	187.283634656728	0.543341150499015	0.002624691081005409	187.281009965647	Kyrgyzstan
1998	185.265366509955	0.543258545983634	0.002623808317840091	185.2627427016371	Kyrgyzstan
1999	184.444858415188	0.54286728228234	0.002623154640541656	184.4422352605475	Kyrgyzstan
2000	187.627306747033	0.543036486604175	0.002619065618451202	187.6246876814145	Kyrgyzstan
2001	182.931605152924	0.543805550685403	0.002617397533179444	182.9289877553908	Kyrgyzstan
2002	186.716931861895	0.544374670344746	0.002622415631598687	186.7143094462634	Kyrgyzstan
2003	158.343754230466	0.545649261714426	0.002620663506583549	158.3411335669594	Kyrgyzstan
2004	92.961010174702	0.547262342515335	0.002626228136313941	92.95838394656569	Kyrgyzstan
2005	77.5795566080541	0.548260448903511	0.002618822341165899	77.57693778571294	Kyrgyzstan
2006	68.7502935187878	0.549383593833376	0.002624511699456194	68.74766900708835	Kyrgyzstan
2007	76.5988837850301	0.551146191596044	0.00262150725799802	76.5962622777721	Kyrgyzstan
2008	67.1880016012488	0.553206382142723	0.002629968447480078	67.18537163280132	Kyrgyzstan
2009	65.1550302021869	0.55512386607295	0.002622519423335489	65.15240768276355	Kyrgyzstan
2010	64.3143999408976	0.556416544522946	0.002622349520129585	64.31177759137748	Kyrgyzstan
2011	70.9781246031235	0.55892333472436	0.00263816274942791	70.97548644037407	Kyrgyzstan
2012	78.3033211328691	0.561541573671693	0.002627970016224806	78.30069316285288	Kyrgyzstan
2013	78.586966178806	0.565776769347093	0.00262906459120813	78.58433711421479	Kyrgyzstan
2014	78.1856571089081	0.570569357153487	0.002624515932593518	78.18303259297551	Kyrgyzstan
2015	90.0751015282839	0.575463230818727	0.002624412588098345	90.07247711569579	Kyrgyzstan
2016	99.8741583709095	0.580388550869674	0.002627463823254983	99.87153090708624	Kyrgyzstan
2017	88.1004839603659	0.585766095993466	0.002624732356842219	88.09785922800907	Kyrgyzstan
2018	90.2512772774509	0.591237134219733	0.002623159284377102	90.24865411816651	Kyrgyzstan
2019	89.8303321036078	0.596501638087194	0.002620893097967438	89.82771121050983	Kyrgyzstan
2020	89.0351677266258	0.600499553804348	0.002623532963131277	89.03254419366267	Kyrgyzstan
2021	87.855413000236	0.603979328412055	0.002631667154088504	87.85278133308191	Kyrgyzstan
1990	316.683483184527	0.466550117857047	0.002623149343452136	316.6808600351836	Mongolia
1991	335.796522751408	0.472199013666192	0.002617612176117259	335.7939051392319	Mongolia
1992	346.818280207654	0.477586553799195	0.00261973719771968	346.8156604704563	Mongolia
1993	355.726673049204	0.482726727049412	0.002624336958457928	355.7240487122456	Mongolia
1994	351.124865698794	0.488276683033118	0.002618221273010785	351.122247477521	Mongolia
1995	350.34203636991	0.495006781085721	0.00261697132880406	350.3394193985812	Mongolia
1996	341.886224109813	0.501703717883367	0.002635356763882657	341.8835887530491	Mongolia
1997	335.222012537833	0.50855826800798	0.00261551006406246	335.2193970277689	Mongolia
1998	318.53831572995	0.514793382702856	0.00262748668082067	318.5356882432692	Mongolia
1999	305.350747710077	0.520781189245005	0.00263625931472265	305.3481114507622	Mongolia
2000	290.976302751846	0.526650344907534	0.002621807644156526	290.9736809442018	Mongolia
2001	283.968961333702	0.532620200843235	0.002616321136082852	283.9663450125659	Mongolia
2002	271.367545701299	0.538424834911619	0.00262458417012205	271.3649211171289	Mongolia
2003	264.077863785603	0.543971650708528	0.002624972383743645	264.0752388132192	Mongolia
2004	259.565650806841	0.549551499752672	0.002631985446905541	259.5630188213941	Mongolia
2005	257.94650744064	0.55468028439734	0.002623431347484361	257.9438840092925	Mongolia
2006	256.319867877728	0.55956113814646	0.002629700100646181	256.3172381776273	Mongolia
2007	253.795872179853	0.564236795141046	0.002627872278895953	253.7932443075741	Mongolia
2008	252.492849217391	0.568500598715617	0.002625074241778991	252.4902241431492	Mongolia
2009	259.910044574664	0.571341685964544	0.002624879824381966	259.9074196948396	Mongolia
2010	261.947290611982	0.574406669398145	0.002630000944334346	261.9446606110376	Mongolia
2011	260.078517672095	0.57860066312097	0.002627114597427348	260.0758905574976	Mongolia
2012	257.910312063743	0.583255885768315	0.002629057147599776	257.9076830065954	Mongolia
2013	259.819094367965	0.588080810956893	0.002620175532075548	259.816474192433	Mongolia
2014	258.43500981191	0.592867352927119	0.002620045962537291	258.4323897659474	Mongolia
2015	260.13054760689	0.59685964756958	0.002618894763452711	260.1279287121266	Mongolia
2016	258.590226212877	0.600260766781331	0.002623730513015287	258.587602482364	Mongolia
2017	255.729268981906	0.60372196450642	0.002622632319987518	255.726646349586	Mongolia
2018	253.02051641889	0.607501833007913	0.002632747348333984	253.0178836715417	Mongolia
2019	251.741115814513	0.611250680890372	0.00262771716820627	251.7384880973448	Mongolia
2020	239.875499904819	0.61462963730677	0.002623820230039698	239.872876084589	Mongolia
2021	233.686594753432	0.617621564638127	0.002619756303511146	233.6839749971285	Mongolia
1990	15.4002645190737	0.466155413419203	0.002618840245674845	15.39764567882802	Tajikistan
1991	15.7202262555115	0.472342173046228	0.002632635467094818	15.71759362004441	Tajikistan
1992	16.2675851955529	0.47574519497737	0.002618903137114138	16.26496629241579	Tajikistan
1993	16.0377009017224	0.478238812995371	0.002624748625860162	16.03507615309654	Tajikistan
1994	16.2817757473061	0.478726011215724	0.00262129934822891	16.27915444795787	Tajikistan
1995	15.7120124259609	0.477586868115015	0.002624347382430152	15.70938807857847	Tajikistan
1996	14.8620224700459	0.474346027462684	0.002618803042456804	14.85940366700344	Tajikistan
1997	14.0261106143458	0.470274795927363	0.00261857232025571	14.02349204202554	Tajikistan
1998	13.8606514197855	0.465341742120163	0.002622873419587416	13.85802854636591	Tajikistan
1999	13.7077045432135	0.46050561615396	0.00261710800678337	13.70508743520672	Tajikistan
2000	13.3869404394188	0.457061333395443	0.002618038875723535	13.38432240054308	Tajikistan
2001	13.2058910687031	0.45625651276009	0.002624764021395962	13.2032663046817	Tajikistan
2002	13.0834723057474	0.458807780304158	0.002627815316185402	13.08084449043121	Tajikistan
2003	13.0199181853843	0.463329706383786	0.002617879843495433	13.01730030554081	Tajikistan
2004	12.9932662426202	0.469154214043517	0.002616418729750589	12.99064982389045	Tajikistan
2005	13.1429955116879	0.474637785688857	0.002618737108200596	13.1403767745797	Tajikistan
2006	13.1158479117896	0.479651831177988	0.002625243307316603	13.11322266848229	Tajikistan
2007	13.1878494674543	0.484211156232784	0.002622776012475905	13.18522669144182	Tajikistan
2008	13.0196302833475	0.488441135968382	0.002625110754450704	13.01700517259305	Tajikistan
2009	12.8899228232016	0.49206404051479	0.002627559676875105	12.88729526352472	Tajikistan
2010	12.1939098372855	0.495893963626257	0.00262212121471628	12.19128771607078	Tajikistan
2011	11.7554917310302	0.499869804401369	0.002620685114151253	11.75287104591605	Tajikistan
2012	11.3145723484881	0.503953884549027	0.002624058287824467	11.31194829020028	Tajikistan
2013	10.6263881197718	0.507970675899606	0.002619380098701041	10.6237687396731	Tajikistan
2014	10.5389272276089	0.511989517777097	0.002620992228679588	10.53630623538022	Tajikistan
2015	10.3566808091621	0.515783244686634	0.002618155068576191	10.35406265409352	Tajikistan
2016	10.2587835141797	0.519897002395847	0.002629812048614931	10.25615370213109	Tajikistan
2017	9.69449114881396	0.524492606909067	0.002617112425222011	9.691874036388738	Tajikistan
2018	9.61956304825323	0.529153916295379	0.002615357939164351	9.616947690314065	Tajikistan
2019	9.47452701294568	0.533769951484441	0.002622082349170271	9.47190493059651	Tajikistan
2020	9.47870417454946	0.537690530515565	0.00262635882864259	9.476077815720817	Tajikistan
2021	9.5434134217989	0.541511187051998	0.002623876528469672	9.540789545270432	Tajikistan
1990	241.154189178336	0.563126887105135	0.002626406956906225	241.1515627713791	Turkmenistan
1991	246.213783727139	0.564939385894165	0.002633485495419003	246.2111502416436	Turkmenistan
1992	256.238239647373	0.565587505223265	0.002621001917574573	256.2356186454554	Turkmenistan
1993	270.928225326001	0.567174449333284	0.002625038030222546	270.9256002879708	Turkmenistan
1994	268.396954907876	0.567288975507041	0.002619891558372148	268.3943350163177	Turkmenistan
1995	250.779422866139	0.567198634711689	0.002618573273065885	250.7768042928659	Turkmenistan
1996	191.672402579259	0.567061261285221	0.002613992611186766	191.6697885866478	Turkmenistan
1997	144.811771127585	0.565623083668948	0.00262614023042103	144.8091449873546	Turkmenistan
1998	135.041313354656	0.564405264391893	0.002628490864460844	135.0386848637916	Turkmenistan
1999	127.985409200114	0.564716005636632	0.002618334932559225	127.9827908651814	Turkmenistan
2000	131.480319390169	0.567421033351252	0.002615869095138841	131.4777035210739	Turkmenistan
2001	132.207933692832	0.57104381892434	0.002619706725838277	132.2053139861061	Turkmenistan
2002	133.752620244511	0.575596165867541	0.002622815105345662	133.7499974294057	Turkmenistan
2003	114.372285606984	0.580820125927832	0.002624997918463272	114.3696606090655	Turkmenistan
2004	69.5091183736422	0.586712349142411	0.002619157616845824	69.50649921602535	Turkmenistan
2005	56.4614273621389	0.593388894864117	0.00262221662135995	56.45880514551754	Turkmenistan
2006	51.4986175819201	0.599896069365258	0.00262543058595353	51.49599215133415	Turkmenistan
2007	55.3759611290576	0.606042198134731	0.00261958314302353	55.37334154591458	Turkmenistan
2008	49.0080851967954	0.611923308807263	0.002622954003188621	49.00546224279221	Turkmenistan
2009	45.966749304516	0.617652905277457	0.002618880992129179	45.96413042352387	Turkmenistan
2010	46.3548	0.623234588644236	0.002619274477799399	46.3521756697322	Turkmenistan
2011	50.3295461088407	0.629233721702303	0.002617779779563775	50.32692832906114	Turkmenistan
2012	58.356041312811	0.635263183091614	0.002621356245529896	58.35341995656547	Turkmenistan
2013	62.1810406175887	0.641361893351002	0.002620096388601459	62.1784205212001	Turkmenistan
2014	62.4051208015264	0.647542416932676	0.002622862417761117	62.40249793910864	Turkmenistan
2015	69.6727470304941	0.65335278951701	0.002616333898817562	69.67013069659528	Turkmenistan
2016	68.9532508611676	0.658945613392641	0.00263321037947765	68.95061765078813	Turkmenistan
2017	68.8142841839832	0.664284691942071	0.002627636401778677	68.81165654758142	Turkmenistan
2018	67.8990729019626	0.669433598508271	0.002623653964529783	67.89644924799806	Turkmenistan
2019	67.6630145023482	0.674303535870544	0.002618358309101085	67.6603961440391	Turkmenistan
2020	67.212714490752	0.678298179976148	0.002615296937428633	67.21009919381457	Turkmenistan
2021	66.6090568131416	0.682160775869611	0.002624991111504361	66.6064318220301	Turkmenistan
1990	20.7307031310978	0.500241735138187	0.002623072943059562	20.72808005815474	Uzbekistan
1991	21.0224507789446	0.501544609458551	0.002620839819940987	21.01982993912466	Uzbekistan
1992	21.1028242526587	0.502905194308151	0.00262223971863673	21.10020201294006	Uzbekistan
1993	21.6953033197494	0.506556615160302	0.002624525821724981	21.69267879392767	Uzbekistan
1994	22.1848641104989	0.5110185249116	0.002628379639002084	22.1822357308599	Uzbekistan
1995	22.073448783804	0.51698626355212	0.002625888641291685	22.07082289516271	Uzbekistan
1996	22.0268263995664	0.524392909803147	0.002618305207597105	22.0242080943588	Uzbekistan
1997	21.6423525516338	0.532686328470226	0.00262395439778079	21.63972859723602	Uzbekistan
1998	21.3394059582305	0.541279069137397	0.002618536147654136	21.33678742208285	Uzbekistan
1999	20.9023028151733	0.549739390933737	0.002620646509998293	20.8996821686633	Uzbekistan
2000	20.8810424350895	0.557522310762499	0.002624376628132969	20.87841805846137	Uzbekistan
2001	20.6371257964397	0.564803382897778	0.002619670640369441	20.63450612579933	Uzbekistan
2002	20.6223547614464	0.571690142599581	0.002623736638686475	20.61973102480771	Uzbekistan
2003	20.5460174112304	0.57800653838209	0.002633784715089931	20.54338362651531	Uzbekistan
2004	20.3624381604102	0.583942986424626	0.002631051667179208	20.35980710874302	Uzbekistan
2005	20.6200408927508	0.589530776570668	0.002638490785471503	20.61740240196533	Uzbekistan
2006	20.1978853991103	0.594498056671551	0.002633147492245711	20.19525225161805	Uzbekistan
2007	19.8659671504108	0.599628054727829	0.002620700803248766	19.86334644960755	Uzbekistan
2008	19.2528681018447	0.604889158157396	0.002630161610576995	19.25023794023413	Uzbekistan
2009	18.7391811576899	0.610351745244056	0.00261923311258787	18.73656192457731	Uzbekistan
2010	18.5469138825351	0.616097907401681	0.00261319140227153	18.54430069113283	Uzbekistan
2011	18.3636246326637	0.621344618930939	0.00262400848955798	18.36100062417414	Uzbekistan
2012	21.7211928158747	0.62620212543294	0.002617799716992455	21.71857501615771	Uzbekistan
2013	24.5355524597353	0.630796403406203	0.002631543564384848	24.53292091617092	Uzbekistan
2014	27.1948370176169	0.635257049718365	0.002623972988011234	27.19221304462889	Uzbekistan
2015	31.0830079209665	0.639805638905225	0.002621742189460716	31.08038617877704	Uzbekistan
2016	36.3277775752081	0.644230597300764	0.002625396577860006	36.32515217863024	Uzbekistan
2017	32.8677970348952	0.648119346591586	0.002623254310897672	32.8651737805843	Uzbekistan
2018	33.4346386306569	0.651918144182724	0.00262327646333159	33.43201535419357	Uzbekistan
2019	32.2772445056937	0.655836959268026	0.002618474545456168	32.27462603114824	Uzbekistan
2020	31.9996712921508	0.659124204371032	0.002620911147390732	31.99705038100341	Uzbekistan
2021	31.856850461285	0.662621694181816	0.002628473767102269	31.8542219875179	Uzbekistan
1990	115.939061723349	0.557773300317074	0.002614823903338952	115.9364468994457	Albania
1991	114.71718995478	0.555629411790174	0.002618039343617967	114.7145719154364	Albania
1992	108.025445580292	0.553107897492912	0.002624081668301103	108.0228214986237	Albania
1993	101.346555253973	0.552453327893755	0.002615132794993429	101.343940121178	Albania
1994	94.4208	0.553763669315605	0.002622897437203566	94.41819510553279	Albania
1995	94.9637805282381	0.557040889185472	0.002632208669837189	94.96114831956827	Albania
1996	97.4370483399023	0.562248886206679	0.00262124159702442	97.43442709830528	Albania
1997	97.933399091378	0.566802804232969	0.002617846851921091	97.93078124452609	Albania
1998	96.6180187755816	0.572534101516668	0.002617480328089701	96.61540129525352	Albania
1999	95.5767651411585	0.578295461805887	0.002625436707256638	95.57413970445124	Albania
2000	95.1282483248255	0.58466418835901	0.002626973476114534	95.1256213513494	Albania
2001	93.8713216121247	0.592412946510661	0.002619544446561104	93.86870206767814	Albania
2002	96.1261069631328	0.599865977568749	0.002618025424402599	96.1234889377084	Albania
2003	98.9588382590378	0.606971165987994	0.002624369731765208	98.95621388930604	Albania
2004	99.2676627444541	0.613864246664272	0.002623271896447353	99.26503947255765	Albania
2005	97.8960389065079	0.620679614590226	0.002631195669893501	97.893407710838	Albania
2006	94.2740594639992	0.627485617497143	0.00262347483585458	94.27143598916334	Albania
2007	89.5406828734011	0.634167968985356	0.002623664611689548	89.5380592087894	Albania
2008	89.7278007076203	0.640766134349698	0.002628810909247822	89.72517189671106	Albania
2009	88.8337643122308	0.646816130123751	0.002618439664841919	88.83114587256595	Albania
2010	90.0990332265977	0.652654202642964	0.002622885716493455	90.0964103408812	Albania
2011	90.7845029912319	0.658196772707548	0.00262057831367969	90.78188241291822	Albania
2012	92.0768346311088	0.66355677961127	0.002625798445375795	92.07420883266342	Albania
2013	93.4596172524976	0.668739558985928	0.002629291458332939	93.45698796103926	Albania
2014	94.585904245352	0.67411298539372	0.002623649916417348	94.58328059543558	Albania
2015	95.0575111890842	0.679668600655757	0.002620034710029692	95.05489115437416	Albania
2016	95.9187854727709	0.68503664759447	0.002621879848564888	95.91616359292235	Albania
2017	96.0738736382506	0.690379199197076	0.002624882989103036	96.07124875526151	Albania
2018	94.6686667795871	0.695566877664306	0.002617224211257047	94.66604955537584	Albania
2019	93.4316986109683	0.700287863295906	0.002627153261170417	93.42907145770712	Albania
2020	88.8707358783976	0.703790245372837	0.002625496685005749	88.8681103817126	Albania
2021	88.8423186183626	0.706849790878611	0.002621037879968698	88.83969758048264	Albania
1990	422.693788967329	0.541132539726015	0.002623234543551069	422.6911657327855	Bosnia and Herzegovina
1991	438.303230204881	0.541346250550883	0.002620340447175605	438.3006098644339	Bosnia and Herzegovina
1992	439.772754280232	0.539303227421668	0.00262535518985566	439.7701289250421	Bosnia and Herzegovina
1993	439.09168900866	0.53603188160081	0.002623898634087415	439.0890651100259	Bosnia and Herzegovina
1994	434.101634730099	0.533853389744284	0.002625174104099807	434.0990095559949	Bosnia and Herzegovina
1995	425.490701512697	0.534025536110865	0.0026171940654087	425.4880843186316	Bosnia and Herzegovina
1996	414.699589046621	0.545549215040903	0.00262392928756531	414.6969651173334	Bosnia and Herzegovina
1997	403.429184819025	0.563565414584231	0.002632523270897831	403.4265522957541	Bosnia and Herzegovina
1998	383.456000992113	0.58182951538312	0.002621992299101641	383.4533789998139	Bosnia and Herzegovina
1999	378.192030173298	0.597997468748356	0.002635227879510775	378.1893949454185	Bosnia and Herzegovina
2000	366.089754349849	0.610950684608214	0.002626190201712218	366.0871281596472	Bosnia and Herzegovina
2001	344.081962929261	0.621989463929258	0.002625128060946844	344.079	Bosnia and Herzegovina
2002	321.186482559547	0.632075517723657	0.002623444513330683	321.1838591150337	Bosnia and Herzegovina
2003	302.398613477506	0.640635102031521	0.002624075093509959	302.3959894024125	Bosnia and Herzegovina
2004	291.371551348178	0.64779373168743	0.002624663683334738	291.3689266844947	Bosnia and Herzegovina
2005	283.078182656328	0.653859136710253	0.002618648319598986	283.0755640080084	Bosnia and Herzegovina
2006	275.819290622166	0.659813662252595	0.002620674584811553	275.8166699475812	Bosnia and Herzegovina
2007	282.468024892717	0.665578735044097	0.002624952785881997	282.4653999399311	Bosnia and Herzegovina
2008	268.325769847629	0.671100813673566	0.002624172763559174	268.3231456748654	Bosnia and Herzegovina
2009	264.848567441971	0.676032900022704	0.002622971770489676	264.8459444702005	Bosnia and Herzegovina
2010	258.897141605299	0.680824195636093	0.002630965864736671	258.8945106394343	Bosnia and Herzegovina
2011	252.757685734692	0.685399264182467	0.002621335510548029	252.7550643991814	Bosnia and Herzegovina
2012	247.001269638288	0.689506566189932	0.002622200377293478	246.9986474379107	Bosnia and Herzegovina
2013	245.446782394803	0.693508711211908	0.00262289616023333	245.4441594986428	Bosnia and Herzegovina
2014	243.89475542988	0.697031893012906	0.002622837495807048	243.8921325923842	Bosnia and Herzegovina
2015	245.399915049931	0.700446047366461	0.002619248833493788	245.3972958010975	Bosnia and Herzegovina
2016	241.354204613904	0.704079343718599	0.002617385925484401	241.3515872279785	Bosnia and Herzegovina
2017	240.667680434721	0.70805343112809	0.002622680236124513	240.6650577544849	Bosnia and Herzegovina
2018	238.023054825496	0.712347302038319	0.002618313838602022	238.0204365116574	Bosnia and Herzegovina
2019	243.466565484269	0.716857124768862	0.002625344781199722	243.4639401394878	Bosnia and Herzegovina
2020	242.539878993478	0.720202056378697	0.002622386714727839	242.5372566067633	Bosnia and Herzegovina
2021	228.476901542867	0.72307789321024	0.002619403272864706	228.4742821395942	Bosnia and Herzegovina
1990	127.871824803199	0.633446498017686	0.002630774622965656	127.869194028576	Bulgaria
1991	125.971707649365	0.643069487769455	0.002625873105013023	125.96908177626	Bulgaria
1992	124.624111322412	0.651186876165789	0.002618537648926367	124.6214927847631	Bulgaria
1993	120.978676430551	0.659161569264411	0.002616892561969422	120.976059537989	Bulgaria
1994	128.482212909255	0.667430460276086	0.002618541930731718	128.4795943673243	Bulgaria
1995	127.314014769368	0.673999976701174	0.002627873882460272	127.3113868954855	Bulgaria
1996	125.383561440584	0.678862583541026	0.002620263923010571	125.380941176661	Bulgaria
1997	129.134772784582	0.680221466342146	0.002628173262665972	129.1321446113193	Bulgaria
1998	134.355166926421	0.678496876732148	0.00261746455904135	134.3525494618619	Bulgaria
1999	138.303329858222	0.677446543282232	0.002626576956062887	138.300703281266	Bulgaria
2000	138.403380694974	0.681004523812614	0.002619959470802973	138.4007607355032	Bulgaria
2001	134.546612724111	0.686487366008627	0.002624579696216225	134.5439881444148	Bulgaria
2002	134.700884821978	0.69151167375307	0.002623029769294677	134.6982617922087	Bulgaria
2003	131.55496750627	0.69556596473307	0.002620607516745259	131.5523468987533	Bulgaria
2004	130.193847708888	0.699881950859544	0.002616387094650909	130.1912313217933	Bulgaria
2005	134.824742537965	0.704471206966935	0.002618155737982085	134.822124382227	Bulgaria
2006	129.149392556255	0.708868293577424	0.002617396618404908	129.1467751596366	Bulgaria
2007	129.219555183675	0.713192402424104	0.002625883357829567	129.2169293003172	Bulgaria
2008	128.780148564421	0.717672450499802	0.002618524755533428	128.7775300396655	Bulgaria
2009	125.67100445735	0.723676626795129	0.002628784801673118	125.6683756725483	Bulgaria
2010	120.671423394534	0.730701737095494	0.002617167846954437	120.6688062266871	Bulgaria
2011	119.732092596397	0.735749281014389	0.002626144138720546	119.7294664522583	Bulgaria
2012	117.616598952706	0.739177517343213	0.002620691539774973	117.6139782611662	Bulgaria
2013	116.697537403785	0.742135948467762	0.002624201934808917	116.6949132018502	Bulgaria
2014	118.32370910233	0.745372642577071	0.0026291011104276	118.3210800012196	Bulgaria
2015	120.663374213736	0.748979058373083	0.002625360151309655	120.6607488535847	Bulgaria
2016	118.121242849731	0.752259198563744	0.002614838604628154	118.1186280111264	Bulgaria
2017	111.763274879538	0.75566586464625	0.002629291026626887	111.7606455885114	Bulgaria
2018	104.238036424871	0.759148460251881	0.002623879516475555	104.2354125453545	Bulgaria
2019	102.47970844191	0.762359790844767	0.002620797824708586	102.4770876440853	Bulgaria
2020	103.253800784769	0.765089710642011	0.00262479336568416	103.2511759914033	Bulgaria
2021	102.690318306578	0.768150939342518	0.00262715037130779	102.6876911562067	Bulgaria
1990	286.590188377171	0.668906358291928	0.002628456820111592	286.5875599203509	Croatia
1991	289.045655206112	0.674724599866063	0.002623008627215027	289.0430321974848	Croatia
1992	272.813500252721	0.678093133084916	0.002623319607453131	272.8108769331135	Croatia
1993	279.798500144868	0.678221047043161	0.002621244596646539	279.7958789002714	Croatia
1994	275.67325850228	0.677548132655056	0.002629027750199299	275.6706294745298	Croatia
1995	268.625569830859	0.677029465132868	0.002616937567115999	268.6229528932919	Croatia
1996	280.744342855353	0.679507318367616	0.002623346228360554	280.7417195091247	Croatia
1997	275.605394578342	0.685365010443468	0.002624269231691335	275.6027703091103	Croatia
1998	276.840502857555	0.691365518598319	0.002620730845732726	276.8378821267093	Croatia
1999	266.010722484635	0.696636411104102	0.002623426276529798	266.0080990583584	Croatia
2000	257.153592706954	0.703039898563322	0.00262088412033326	257.1509718228336	Croatia
2001	245.17942458858	0.709536840872917	0.002623031290674449	245.1768015572893	Croatia
2002	244.272131503071	0.715383421635164	0.002617974730451492	244.2695135283406	Croatia
2003	251.967798156418	0.721130377216859	0.002628310791938273	251.9651698456261	Croatia
2004	246.614837869086	0.726327651623968	0.00262812568369646	246.6122097434023	Croatia
2005	247.618798639711	0.732154139815163	0.002614510541211115	247.6161841291698	Croatia
2006	243.47484763406	0.738066878515765	0.002615100282002583	243.472232533778	Croatia
2007	243.147579954583	0.743148776515466	0.002629074583614177	243.1449508799994	Croatia
2008	241.58854193481	0.748469602229701	0.002633441298968382	241.585908493511	Croatia
2009	231.169243758359	0.754065605198048	0.002625809695612598	231.1666179486634	Croatia
2010	221.755878356171	0.759472251706366	0.002629565117514051	221.7532487910535	Croatia
2011	221.118317116066	0.763686381293279	0.002621145702596736	221.1156959703634	Croatia
2012	212.863578690317	0.767405335599999	0.002617182659086593	212.8609615076579	Croatia
2013	204.016354057725	0.771151880279813	0.00262111158809258	204.0137329461369	Croatia
2014	201.860166114422	0.774479240521915	0.002624453871002646	201.857541660551	Croatia
2015	205.922663719362	0.777865888163329	0.002627543644466091	205.9200361757175	Croatia
2016	198.510839109375	0.781443605436965	0.002624203584903418	198.5082149057901	Croatia
2017	199.875867820812	0.785074536823775	0.002630822533140432	199.8732369982789	Croatia
2018	196.511713017728	0.788671410129235	0.002622822467772081	196.5090901952602	Croatia
2019	191.406328917015	0.792475415454183	0.002625010020123917	191.4037039069949	Croatia
2020	187.022005016822	0.795462271729482	0.002625579056403379	187.0193794377656	Croatia
2021	186.644307886263	0.798341026936276	0.00262787305177647	186.6416800132112	Croatia
1990	576.305968318143	0.681848021213857	0.002618272354747733	576.3033500457882	Czechia
1991	569.954817908485	0.688002859136679	0.002617129095953853	569.952200779389	Czechia
1992	572.075574645109	0.697577809122723	0.002614800287088462	572.0729598448219	Czechia
1993	562.122570035242	0.710853415862456	0.002626603225435219	562.1199434320166	Czechia
1994	557.783177465075	0.725969686167497	0.002635340981731853	557.7805421240932	Czechia
1995	535.88328342763	0.737981721993762	0.002621752794468502	535.8806616748356	Czechia
1996	508.157344402834	0.746041379938535	0.002624135221942246	508.154720267612	Czechia
1997	493.810643246217	0.751680343695868	0.002627771571261516	493.8080154746457	Czechia
1998	478.917196189017	0.757033755457614	0.002626531944217159	478.9145696570728	Czechia
1999	468.274297953896	0.762428880357609	0.00262733972058963	468.2716706141754	Czechia
2000	472.303040337202	0.767766159168669	0.002624174443025718	472.3004161627589	Czechia
2001	453.13561319849	0.772167239650309	0.002634175552492029	453.1329790229375	Czechia
2002	443.270081043852	0.776927934062507	0.002614985363892142	443.2674660584881	Czechia
2003	434.034320003077	0.782448081111072	0.002622335399157977	434.0316976676779	Czechia
2004	419.404017446885	0.787126404974676	0.002629015720327955	419.4013884311647	Czechia
2005	408.742112550532	0.79133394820415	0.002617274900295315	408.7394952756317	Czechia
2006	387.308075710471	0.794922783687463	0.002628034489087749	387.3054476759819	Czechia
2007	372.77931160197	0.798254117717088	0.002623231048076631	372.7766883709219	Czechia
2008	363.522912104814	0.8017648456328	0.002631758297789303	363.5202803465162	Czechia
2009	350.172116737618	0.804962224676367	0.002625474934101599	350.1694912626839	Czechia
2010	338.600876445383	0.808747327653098	0.002625876505539653	338.5982505688775	Czechia
2011	330.017918367319	0.812054784320429	0.002641752217341695	330.0152766151016	Czechia
2012	312.027277761739	0.814230401372392	0.002626523504956164	312.0246512382341	Czechia
2013	312.358432171103	0.815615361108922	0.002615859939125268	312.3558163111639	Czechia
2014	305.50811032671	0.816227257169909	0.002622397080745599	305.5054879296292	Czechia
2015	289.475241906011	0.816564684423948	0.002626200932327238	289.4726157050786	Czechia
2016	288.375155686705	0.817153025533518	0.002622195249919832	288.3725334914551	Czechia
2017	273.270520923108	0.819067680353287	0.002625461145041084	273.267895461963	Czechia
2018	272.442594615231	0.822034486079137	0.002626118693156999	272.4399684965378	Czechia
2019	266.32371635274	0.824784472798171	0.002623185055234038	266.3210931676848	Czechia
2020	258.215761527393	0.82662663116323	0.00262328085494242	258.2131382465381	Czechia
2021	260.428508033289	0.828450433122785	0.002618598334517494	260.4258894349545	Czechia
1990	557.185490253715	0.649419990664883	0.002625601691124087	557.1828646520239	Hungary
1991	547.61778691823	0.653707154681922	0.002632082781110676	547.6151548354488	Hungary
1992	546.669254815492	0.660382905455002	0.002617144610117399	546.6666376708819	Hungary
1993	524.855784972172	0.667543556201878	0.002618255233562644	524.8531667169385	Hungary
1994	507.507578443793	0.675051406249796	0.002632166002468088	507.5049462777906	Hungary
1995	502.908676093647	0.683186411756315	0.002629928105989993	502.906046165541	Hungary
1996	487.398592341035	0.690883333624564	0.002617526225106752	487.3959748148099	Hungary
1997	482.702158696483	0.697935513627811	0.002620473915348098	482.6995382225677	Hungary
1998	473.118927486568	0.704202719984894	0.00262554819403289	473.116301938374	Hungary
1999	446.970115926326	0.709980626709343	0.002619597327327314	446.9674963289987	Hungary
2000	426.750797465358	0.71580528057596	0.002627344659107843	426.7481701206989	Hungary
2001	415.582216615303	0.722099055327699	0.002634338458996841	415.579582276844	Hungary
2002	411.084812408858	0.7283845957697	0.002619555556094976	411.0821928533019	Hungary
2003	395.248179110944	0.734450657925147	0.00262332129859515	395.2455557896454	Hungary
2004	381.973389108387	0.740099974680479	0.002620600315864921	381.9707685080711	Hungary
2005	353.316492870394	0.745356806381464	0.002628244269092832	353.3138646261249	Hungary
2006	331.431492815712	0.750515380971436	0.00261851048727418	331.4288743052247	Hungary
2007	327.891423357395	0.754942942046377	0.002620974437214197	327.8888023829578	Hungary
2008	311.192871400934	0.75931746766686	0.002617503373318159	311.1902538975607	Hungary
2009	311.445655560354	0.763563686880312	0.002621654157929587	311.4430339061961	Hungary
2010	297.454893080375	0.767328649261652	0.002623223163896798	297.4522698572111	Hungary
2011	293.11957481485	0.769701942198238	0.002620992511913802	293.1169538223381	Hungary
2012	288.876048148626	0.770784245285382	0.002626058908975524	288.8734220897171	Hungary
2013	278.160563146201	0.77156169789519	0.002618671544739094	278.1579444746563	Hungary
2014	270.144039016969	0.772575045716759	0.002616374687374094	270.1414226422816	Hungary
2015	265.332237831321	0.774047382518708	0.002619000857766755	265.3296188304632	Hungary
2016	254.062670017226	0.776150305326983	0.002628730408811031	254.0600412868172	Hungary
2017	254.143425825425	0.779116417184348	0.00262551373772092	254.1408003116873	Hungary
2018	248.786715839892	0.782083661193681	0.002627902774413332	248.7840879371176	Hungary
2019	231.035081554876	0.784910308752534	0.002640647872423652	231.0324409070036	Hungary
2020	227.818957840435	0.787620389699141	0.002625880520117673	227.8163319599149	Hungary
2021	224.773136333126	0.790754768173338	0.002614207780994704	224.770522125345	Hungary
1990	226.208683302295	0.60902609384517	0.002630309881361715	226.2060529924136	North Macedonia
1991	226.901728580362	0.611337452940336	0.00262742993045253	226.8991011504316	North Macedonia
1992	235.024465815101	0.612708856229581	0.002619612350345597	235.0218462027507	North Macedonia
1993	237.338078345827	0.613195098529578	0.002620616175331299	237.3354577296517	North Macedonia
1994	237.802900934175	0.614362905009181	0.002621101130197475	237.8002798330448	North Macedonia
1995	237.781418230896	0.616994877821318	0.002625823222513803	237.7787924076735	North Macedonia
1996	240.641259956704	0.620944017369103	0.002624444330937516	240.6386355123731	North Macedonia
1997	246.342421394887	0.626223811356564	0.002619580528015631	246.339801814359	North Macedonia
1998	251.940105761128	0.632059410181692	0.002623827557505293	251.9374819335705	North Macedonia
1999	247.41839057919	0.63668725909008	0.002624930417411892	247.4157656487726	North Macedonia
2000	242.871325546079	0.641651242944231	0.002622739261787365	242.8687028068172	North Macedonia
2001	241.498123819783	0.648049675806335	0.002627300889635309	241.4954965188934	North Macedonia
2002	240.524446619407	0.655398790077733	0.002621693573585494	240.5218249258334	North Macedonia
2003	240.252344352074	0.663408891257403	0.002614825579430426	240.2497295264946	North Macedonia
2004	235.70871814288	0.671237520250547	0.002620822748362517	235.7060973201316	North Macedonia
2005	231.835677940646	0.678047272834883	0.00262399166800588	231.833053948978	North Macedonia
2006	229.346415896063	0.684044336465219	0.002621888675289515	229.3437940073877	North Macedonia
2007	228.981665096361	0.689729480929241	0.002617616665085575	228.9790474796959	North Macedonia
2008	218.952712648392	0.695376955204976	0.002618568399690508	218.9500940799923	North Macedonia
2009	212.211546900828	0.700453052486829	0.002619618989538599	212.2089272818385	North Macedonia
2010	206.685774842262	0.705589323990971	0.00262277619883208	206.6831520660632	North Macedonia
2011	200.102809067125	0.710592520608989	0.00262030394636604	200.1001887631786	North Macedonia
2012	199.874192957578	0.715173147623766	0.002620676683305562	199.8715722808947	North Macedonia
2013	192.050886624577	0.719671149159541	0.002625525594239589	192.0482610989828	North Macedonia
2014	191.436383063735	0.724089588503488	0.002619728169629361	191.4337633355654	North Macedonia
2015	191.736559725748	0.728603773495479	0.002628997982300603	191.7339307277657	North Macedonia
2016	189.290041160403	0.733173624358204	0.00262439098614931	189.2874167694169	North Macedonia
2017	185.637202691879	0.737339955393252	0.002630916462229464	185.6345717754168	North Macedonia
2018	184.204061026264	0.741334369868002	0.002621234376392241	184.2014397918876	North Macedonia
2019	182.43140151047	0.74519356873628	0.002625723474262414	182.4287757869957	North Macedonia
2020	176.855675249551	0.747849899969173	0.002630566059985852	176.853044683491	North Macedonia
2021	175.641619611589	0.750629703270047	0.002615654745704048	175.6390039568433	North Macedonia
1990	114.125357788953	0.674225719793669	0.002621131713978973	114.122736657239	Montenegro
1991	112.802184113953	0.674305722529628	0.002622140233016031	112.79956197372	Montenegro
1992	113.717648884964	0.672664771832277	0.002623070494729952	113.7150258144693	Montenegro
1993	115.797508184955	0.668665719204089	0.002626519529570533	115.7948816654254	Montenegro
1994	118.890689483318	0.665011931002947	0.002622526355258114	118.8880669569627	Montenegro
1995	119.198007942876	0.662765437115331	0.002623127006359536	119.1953848158696	Montenegro
1996	120.556615333512	0.663414768746409	0.002620550822736125	120.5539947826893	Montenegro
1997	123.046547560646	0.665542031695028	0.002626584082423214	123.0439209765636	Montenegro
1998	125.896358526731	0.669024770846263	0.002617610599548481	125.8937409161315	Montenegro
1999	125.747648787499	0.672096102691543	0.002622664538619568	125.7450261229604	Montenegro
2000	126.346623359783	0.677306850284635	0.002615366639008507	126.344007993144	Montenegro
2001	130.141906339615	0.683433454098582	0.002625822901880121	130.1392805167131	Montenegro
2002	132.354135410108	0.68993948313756	0.002625391381410475	132.3515100187266	Montenegro
2003	132.624838806218	0.696517506230494	0.00262172809907436	132.6222170781189	Montenegro
2004	129.604999733234	0.702998276030296	0.002617058724380545	129.6023826745096	Montenegro
2005	126.05382434785	0.709065464700775	0.002623348237357717	126.0512009996126	Montenegro
2006	123.977717352134	0.715459074033141	0.002623927624099992	123.9750934245099	Montenegro
2007	119.186085562779	0.722503939575403	0.002624266573751903	119.1834612962053	Montenegro
2008	116.753254778862	0.729981755712811	0.002632910386391349	116.7506218684756	Montenegro
2009	118.445057869663	0.736538925645409	0.002623803493486141	118.4424340661695	Montenegro
2010	119.37812463308	0.743347873367499	0.002617074966927804	119.3755075581131	Montenegro
2011	118.70562971942	0.750080328162275	0.00262562358029133	118.7030040958397	Montenegro
2012	117.472560985365	0.755578379953158	0.002624270271958266	117.4699367150931	Montenegro
2013	116.683291417452	0.760886907477753	0.002622405549083565	116.6806690119029	Montenegro
2014	116.099258575646	0.765776526527122	0.002618819899327786	116.0966397557467	Montenegro
2015	117.027528960784	0.770561277708901	0.00262475590805131	117.024904204876	Montenegro
2016	118.45475563351	0.775200770239438	0.00262438873813199	118.4521312447719	Montenegro
2017	118.258290342518	0.779764631848314	0.002623728674210579	118.2556666138438	Montenegro
2018	117.593081573657	0.784408971391706	0.002614638594580079	117.5904669350624	Montenegro
2019	116.937580442572	0.789026903095641	0.002620668267561153	116.9349597743044	Montenegro
2020	118.050338046084	0.792554392852858	0.002618709510131983	118.0477193365739	Montenegro
2021	110.727999723591	0.795800584021403	0.002612898805142488	110.7253868247859	Montenegro
1990	409.961160355233	0.62722788770829	0.002615358102309389	409.9585449971307	Poland
1991	413.702133099479	0.63267147050056	0.002616479317374806	413.6995166201616	Poland
1992	405.930833915011	0.64066179337278	0.002630468727048821	405.928203446284	Poland
1993	403.383048103528	0.648950499724012	0.002619623109747418	403.3804284804182	Poland
1994	411.010445899065	0.658010514323026	0.002620566842228234	411.0078253322228	Poland
1995	397.456248448252	0.666678866524195	0.002631597004546403	397.4536168512474	Poland
1996	381.764378082814	0.674378829090982	0.002632584239351421	381.7617454985747	Poland
1997	379.258217327737	0.682587612300048	0.002614550890455132	379.2556027768466	Poland
1998	381.734881178907	0.690805670678968	0.00261985304580149	381.7322613258612	Poland
1999	380.263715401132	0.6985360555797	0.002623022984075393	380.2610923781479	Poland
2000	365.990103993933	0.706662051990276	0.002630294163784752	365.9874736997692	Poland
2001	360.215746418955	0.714831304495085	0.002613959821480844	360.2131324591335	Poland
2002	349.270349449884	0.722009458087754	0.002616467936236478	349.2677329819477	Poland
2003	346.032768382618	0.728155253652566	0.002617655170050373	346.0301507274479	Poland
2004	331.436519098614	0.733673191846001	0.002626514026658467	331.4338925845873	Poland
2005	312.454323406099	0.738428766593663	0.00261814866973202	312.4517052574292	Poland
2006	301.155905248182	0.742363708580365	0.002628359692337281	301.1532768884897	Poland
2007	300.217935708098	0.746008817400637	0.002628463491865464	300.2153072446062	Poland
2008	300.732134449446	0.750521426475047	0.002622196993722623	300.7295122524523	Poland
2009	290.873133692279	0.756427378476364	0.002631956562918121	290.8705017357161	Poland
2010	284.054572833674	0.763184973687688	0.002626578757084302	284.0519462549169	Poland
2011	272.670481008254	0.769407164213607	0.00262164181126991	272.6678593664427	Poland
2012	276.016	0.774680767244991	0.002620108176506791	276.0133660910234	Poland
2013	265.519156449677	0.779434257316854	0.002627602085458178	265.5165288475915	Poland
2014	258.702855363025	0.783682368684721	0.002627064891150505	258.7002282981338	Poland
2015	257.478995995607	0.78744534315882	0.002621448044402252	257.4763745475626	Poland
2016	250.277620507277	0.790651014611623	0.00262531872887504	250.2749951885481	Poland
2017	242.990570595424	0.79453034463794	0.002618076763595376	242.9879525186604	Poland
2018	235.171615876238	0.79947898187813	0.002618057331844983	235.1689978189061	Poland
2019	229.823105723737	0.804791331675008	0.002627079199473911	229.8204786445375	Poland
2020	224.27894589872	0.808795317506383	0.002621509306763081	224.2763243894132	Poland
2021	225.986998677104	0.812042808667712	0.002620692365911421	225.9843779847381	Poland
1990	202.606285413205	0.619298862250078	0.002622430002653438	202.6036629832024	Romania
1991	200.166539883208	0.626795627433335	0.002622853651712354	200.1639170295563	Romania
1992	206.660637207452	0.630475081501162	0.002620677475803008	206.6580165299762	Romania
1993	199.165215967884	0.633801422118109	0.002621023332802199	199.1625949445512	Romania
1994	164.904179851194	0.638371931788576	0.002621753479285915	164.9015580977147	Romania
1995	157.177566804341	0.643718879089372	0.002617419511478308	157.1749493848295	Romania
1996	157.255260372144	0.648104195492848	0.002624474277500904	157.2526358978665	Romania
1997	157.940892050688	0.651225576178548	0.002617998780485928	157.9382740519075	Romania
1998	150.518797288024	0.654927768840234	0.002617605478376128	150.5161796825456	Romania
1999	138.923492853868	0.65954484605753	0.002624716682366083	138.9208681371856	Romania
2000	137.852433074323	0.66529434615185	0.002632748582938002	137.8498003257401	Romania
2001	139.301120355999	0.672020166603488	0.002627328139133931	139.2984930278598	Romania
2002	143.775501437616	0.678297416747085	0.002620180345211773	143.7728812572708	Romania
2003	148.462206709854	0.68407492928742	0.002626119890717382	148.4595805899633	Romania
2004	147.372703893277	0.690417054639929	0.002625272204511964	147.3700786210725	Romania
2005	140.482900947288	0.694998949594957	0.002617743132966536	140.480283204155	Romania
2006	135.082832810558	0.699490765699603	0.002631087420821023	135.0802017231372	Romania
2007	132.752113902728	0.704523726685579	0.002615227314573405	132.7494986754134	Romania
2008	132.425813588816	0.710757127721139	0.002621450122526675	132.4231921386935	Romania
2009	136.648797914252	0.717445122377497	0.002625278460119001	136.6461726357919	Romania
2010	133.217810941637	0.723891348732225	0.002623329640619324	133.2151876119964	Romania
2011	129.177627027061	0.729018272021873	0.002616327854556576	129.1750106992064	Romania
2012	130.174546832012	0.73389248238628	0.002624696478591078	130.1719221355334	Romania
2013	131.809	0.737880472910291	0.002617606159448756	131.8067515334405	Romania
2014	133.730407775226	0.740395466703106	0.002625160564503497	133.7277826146615	Romania
2015	132.360408313627	0.743473529634312	0.002628999178992739	132.357779314448	Romania
2016	128.893444656063	0.747058709528536	0.002627079364053775	128.8908175766989	Romania
2017	129.089000431614	0.751117366992228	0.002630124932331081	129.0863703066817	Romania
2018	122.059638961196	0.755533333480467	0.002620226325778371	122.0570187348702	Romania
2019	120.486561890825	0.760283970607593	0.002620699818828021	120.4839411910062	Romania
2020	119.662048197125	0.764276444363666	0.002619437489266034	119.6594287596357	Romania
2021	122.004018150354	0.768453864365965	0.002634764069285371	122.0013833862847	Romania
1990	228.366264703588	0.630511019536119	0.002620820422410308	228.3636438831656	Serbia
1991	228.158388023888	0.638016934037528	0.002624015171834216	228.1557640087161	Serbia
1992	228.00630968376	0.641971993828041	0.00262852854477728	228.0036811552152	Serbia
1993	231.651357026862	0.642096034424249	0.002625311900837871	231.6487317149612	Serbia
1994	237.56316852861	0.642223220931048	0.002614619674851157	237.5605539089351	Serbia
1995	244.001883676409	0.642739671389532	0.00262722784370916	243.9992564485653	Serbia
1996	248.265098042074	0.644846417030162	0.002623603234326879	248.2624744388397	Serbia
1997	250.410244414019	0.64716209445227	0.002615644514733666	250.4076287695042	Serbia
1998	228.487395541082	0.65024598899818	0.00262380068092049	228.4847717404011	Serbia
1999	229.606107505565	0.655534174135398	0.002621870757296357	229.6034856348077	Serbia
2000	228.179355773083	0.660752800457895	0.002621486835078333	228.1767342862479	Serbia
2001	223.889679118131	0.665407334806451	0.002628302990487394	223.8870508151405	Serbia
2002	217.363350236464	0.671511071572143	0.002619247556234783	217.3607309889078	Serbia
2003	217.207442332332	0.678334928718905	0.002622416297729838	217.2048199160343	Serbia
2004	214.372635256134	0.686819841842618	0.002612530471076482	214.3700227256629	Serbia
2005	214.337839579341	0.69609756790601	0.002625189606439284	214.3352143897345	Serbia
2006	209.567232159542	0.704945018093173	0.00261881832829975	209.5646133412137	Serbia
2007	204.004197428881	0.713242304525204	0.002628981898048765	204.001568446983	Serbia
2008	198.723281090588	0.721505305994409	0.002624817722499252	198.7206562728655	Serbia
2009	192.384709479003	0.729965595799672	0.002625347938899656	192.3820841310641	Serbia
2010	185.509921825332	0.740091311255812	0.002625742042262	185.5072960832897	Serbia
2011	181.096638491113	0.750072761758797	0.002629756989592024	181.0940087341234	Serbia
2012	179.025717421164	0.757105	0.002623285515624381	179.0230941356484	Serbia
2013	174.19621473305	0.762170908106883	0.002615524250520873	174.1935992087995	Serbia
2014	174.425202000962	0.766043091132074	0.002621415866024296	174.422580585096	Serbia
2015	175.381548757907	0.769842222617687	0.002625950794782029	175.3789228071122	Serbia
2016	171.679923901736	0.773654077278106	0.002622710709311436	171.6773011910267	Serbia
2017	171.246653989433	0.777460384270565	0.002621516531782335	171.2440324729012	Serbia
2018	165.891552304027	0.781494973790012	0.002625196865314518	165.8889271071617	Serbia
2019	164.588149216046	0.785768300182747	0.002618203871516146	164.5855310121745	Serbia
2020	168.848265114338	0.789183332686432	0.002612791312304096	168.8456523230257	Serbia
2021	165.179076018571	0.792416293685483	0.002626724304369572	165.1764492942666	Serbia
1990	432.445163836315	0.653853505137647	0.002618191000614251	432.4425456453143	Slovakia
1991	426.880161206852	0.658731402179317	0.002637885302954514	426.8775233215491	Slovakia
1992	413.597741403562	0.665830110587888	0.002625130619501586	413.5951162729425	Slovakia
1993	407.906698064115	0.67596793706605	0.002626480039007892	407.904071584076	Slovakia
1994	396.572703694256	0.688136476595487	0.002618020227677815	396.5700856740283	Slovakia
1995	396.22623845415	0.697476536273994	0.002619707884213394	396.2236187462658	Slovakia
1996	381.796411818371	0.704405003157211	0.002616841394388165	381.7937949769766	Slovakia
1997	393.605127309484	0.711513209633452	0.002621188538898861	393.6025061209451	Slovakia
1998	385.28246486539	0.719058766219034	0.002636197753681887	385.2798286676363	Slovakia
1999	378.112393979161	0.726144172630556	0.00262288549905142	378.1097710936619	Slovakia
2000	359.479533002478	0.734046240313494	0.002621122385662201	359.4769118800923	Slovakia
2001	358.438801814344	0.741392553570632	0.002623931283922235	358.4361778830601	Slovakia
2002	347.436617041614	0.746791141582656	0.002626082415250016	347.4339909591988	Slovakia
2003	341.490002410055	0.75116726952438	0.002619043153912114	341.4873833669011	Slovakia
2004	333.942768779039	0.755836693705671	0.002619178482611819	333.9401496005564	Slovakia
2005	332.595448191527	0.761724185107018	0.00262052624814376	332.5928276652788	Slovakia
2006	327.695480307222	0.767673036224795	0.002631771624165745	327.6928485355978	Slovakia
2007	331.002326629514	0.772914152845047	0.002629694252945327	330.9996969352611	Slovakia
2008	319.866450317116	0.777197399879439	0.002616362284821167	319.8638339548312	Slovakia
2009	318.441467424814	0.781052260265285	0.00262382499121695	318.4388435998228	Slovakia
2010	305.634561948162	0.786254422327679	0.002625572510825183	305.6319363756512	Slovakia
2011	304.735193970576	0.791465382423228	0.002633659580488178	304.7325603109955	Slovakia
2012	298.368249880747	0.795456215611276	0.002623727952131333	298.3656261527948	Slovakia
2013	293.523139059236	0.797903722940591	0.002638455911652919	293.5205006033243	Slovakia
2014	288.57350681657	0.799618796308309	0.002616290970022032	288.571	Slovakia
2015	293.493620286058	0.800394179928449	0.002620776351892383	293.4909995097061	Slovakia
2016	284.647568288714	0.800878210489993	0.002624760026772042	284.6449435286872	Slovakia
2017	287.125032353331	0.802277316569847	0.002622873697552424	287.1224094796335	Slovakia
2018	285.64229879035	0.804357302109054	0.002615570059995823	285.63968322029	Slovakia
2019	278.205933959179	0.80644845685688	0.002624451589935765	278.203309507589	Slovakia
2020	275.755163342973	0.80830596588062	0.002626644107152803	275.7525366988658	Slovakia
2021	278.806713882432	0.810610529921693	0.002621945278746843	278.8040919371533	Slovakia
1990	320.095733453605	0.727463928368452	0.002626180699502488	320.0931072729055	Slovenia
1991	337.469769703377	0.732666985968602	0.002624941601646945	337.4671447617753	Slovenia
1992	345.547406616328	0.737391551733707	0.002622337112609433	345.5447842792154	Slovenia
1993	344.251412487624	0.741774171511168	0.002620474223746309	344.2487920134002	Slovenia
1994	321.922944991195	0.746234861332899	0.002615101576572961	321.9203298896184	Slovenia
1995	297.868380436258	0.750994974989173	0.002628218747100186	297.8657522175109	Slovenia
1996	299.169162279369	0.756348987126594	0.00262164788891045	299.1665406314801	Slovenia
1997	305.080037398888	0.762275291907702	0.002621999215426661	305.0774153996726	Slovenia
1998	297.702561199632	0.767728525502705	0.002612478998261913	297.6999487206337	Slovenia
1999	305.807142442395	0.773236192288015	0.002625890483832505	305.8045165519111	Slovenia
2000	290.806004566536	0.779578009745196	0.002627331131327349	290.8033772354046	Slovenia
2001	287.121287335461	0.786240775635761	0.002618188754421705	287.1186691467066	Slovenia
2002	274.40196297385	0.791805569443613	0.00262180204237635	274.3993411718076	Slovenia
2003	257.635589559441	0.796371530737719	0.002626854599972528	257.632962704841	Slovenia
2004	256.858832914016	0.800962240122577	0.002626642710692993	256.8562062713053	Slovenia
2005	252.671747057217	0.805601248185604	0.002624881643175784	252.6691221755738	Slovenia
2006	250.656466890831	0.809708595222897	0.00262209632723408	250.6538447945038	Slovenia
2007	246.037711144862	0.813006319197598	0.002626302567349646	246.0350848422947	Slovenia
2008	239.149771798467	0.816347250277984	0.002617289653828411	239.1471545088131	Slovenia
2009	227.838413805168	0.818878560380979	0.002623846047542687	227.8357899591204	Slovenia
2010	220.09646666766	0.82117848598052	0.002627142920698833	220.0938395247393	Slovenia
2011	210.93792078163	0.823023560855118	0.00262252891971129	210.9352982527103	Slovenia
2012	210.182814887123	0.824336562677773	0.002621498755160928	210.1801933883678	Slovenia
2013	201.638786489321	0.825826275074906	0.002624047418545932	201.6361624419025	Slovenia
2014	193.510001424397	0.827799245827941	0.002624580794389627	193.5073768436026	Slovenia
2015	187.085195741629	0.829837070735453	0.002619576674563889	187.0825761649544	Slovenia
2016	180.370237470927	0.831367915132541	0.002629786524068426	180.3676076844029	Slovenia
2017	182.516752865462	0.833038139449118	0.00262432742243525	182.5141285380396	Slovenia
2018	177.472773906671	0.835472480610787	0.002622349520129585	177.4701515571509	Slovenia
2019	177.491968641163	0.838266782297842	0.002615512941699896	177.4893531282213	Slovenia
2020	165.745489382723	0.840373845574037	0.002615589064595391	165.7428737936584	Slovenia
2021	164.568859267733	0.842430731281465	0.00261965407774937	164.5662396136552	Slovenia
1990	100.385455602215	0.622446576329452	0.002623020373450624	100.3828325818416	Belarus
1991	100.305516019755	0.627038266774523	0.002619309942683583	100.3028967098123	Belarus
1992	102.335989724835	0.632891737136784	0.002625574845108904	102.3333641499899	Belarus
1993	110.128044086111	0.639394169351269	0.00262487668473531	110.1254192094263	Belarus
1994	111.911183230888	0.64465278058669	0.00262182694921188	111.9085614039388	Belarus
1995	115.25782990912	0.648959503797064	0.002623071101747264	115.2552068380183	Belarus
1996	113.685034064565	0.652855220750827	0.002625278666326136	113.6824087858987	Belarus
1997	113.258478904372	0.655627296459504	0.002619274794609682	113.2558596295774	Belarus
1998	113.810128327106	0.657246466657203	0.002626658095988068	113.80750166901	Belarus
1999	115.346558394734	0.660171009515746	0.002621861361193695	115.3439365333728	Belarus
2000	111.975128954221	0.664705822252137	0.002623074524606921	111.9725058796964	Belarus
2001	108.591816727911	0.671333268854148	0.002615347630800927	108.5892013802802	Belarus
2002	108.059914325882	0.678121782135605	0.002623934347818713	108.0572903915342	Belarus
2003	104.301763950792	0.68486855613275	0.002625466933072391	104.2991384838589	Belarus
2004	109.069397791049	0.692502135029653	0.002626833158314551	109.0667709578907	Belarus
2005	118.172	0.698985482904355	0.002618958358575269	118.1695647235414	Belarus
2006	114.308827465611	0.705119102674127	0.002617294442458319	114.3062101711685	Belarus
2007	109.256445155746	0.711496561875696	0.002621012928493764	109.2538241428175	Belarus
2008	112.190579290408	0.719120871487284	0.002629714993609864	112.1879495754144	Belarus
2009	126.773411729276	0.727292783613496	0.002624173612341916	126.7707875556637	Belarus
2010	115.862271671386	0.734954626211817	0.002622751565752878	115.8596489198202	Belarus
2011	116.594594643825	0.739504325946655	0.0026159142392274	116.5919787295858	Belarus
2012	108.444984109265	0.743468837307909	0.002620805605726613	108.4423633036593	Belarus
2013	107.595988256764	0.748529322885796	0.002625506845089175	107.5933627499189	Belarus
2014	105.884831604397	0.753511479851413	0.002616895743109474	105.8822147086539	Belarus
2015	102.393535681807	0.758205742923593	0.002623586579265909	102.3909120952277	Belarus
2016	103.783227589734	0.764328221802501	0.002624225282456996	103.7806033644515	Belarus
2017	104.649023820028	0.771131465670885	0.002634613816769116	104.6463892062112	Belarus
2018	105.698009455775	0.776568956673705	0.002626139622506613	105.6953833161525	Belarus
2019	106.183936095386	0.780508018535969	0.002622269529396081	106.1813138258566	Belarus
2020	105.805454137262	0.782381564892966	0.002624035505393336	105.8028301017566	Belarus
2021	105.496960248829	0.784484710906639	0.002627295801813731	105.4943329530272	Belarus
1990	164.796245935722	0.674967632130919	0.002628583915388556	164.7936173518066	Estonia
1991	168.204499228071	0.685223089296634	0.002624571894892746	168.2018746561761	Estonia
1992	164.092027175619	0.695586673779285	0.002626902342807857	164.0894002732762	Estonia
1993	162.386822740016	0.703693149995024	0.00261841046852628	162.3842043295475	Estonia
1994	181.140373494181	0.708456180899464	0.002618777219962239	181.137754716961	Estonia
1995	174.187897682834	0.713172725189506	0.002616024322991352	174.185281658511	Estonia
1996	167.924772554909	0.718813024217038	0.002628525660948354	167.922144029248	Estonia
1997	165.89466190448	0.724652439639785	0.002626761895359606	165.8920351425846	Estonia
1998	176.248627889694	0.729027035230187	0.002617894732560486	176.2460099949614	Estonia
1999	186.913929686623	0.733250616186121	0.002629727447013717	186.911299959176	Estonia
2000	171.874795092678	0.739713154351944	0.002623337458130994	171.8721717552199	Estonia
2001	157.982377908841	0.746602207163017	0.002625635620767109	157.9797522732202	Estonia
2002	151.778754867831	0.752629898252246	0.002628497326089681	151.7761263705049	Estonia
2003	142.296276100902	0.75781567757793	0.002615924740005856	142.293660176162	Estonia
2004	140.354469719113	0.763223727128029	0.002619453385151189	140.3518502657278	Estonia
2005	139.371235422173	0.769112181926314	0.0026174417440058	139.368617980429	Estonia
2006	139.929481245508	0.774451841771662	0.002620530186507682	139.9268607153215	Estonia
2007	138.477915418863	0.781074442846485	0.002627437905430383	138.4752879809576	Estonia
2008	130.679116130209	0.788598873704278	0.002624153522096672	130.6764919766869	Estonia
2009	125.823404059073	0.794728212699059	0.002622461467232162	125.8207815976058	Estonia
2010	122.365738058136	0.800829717976428	0.002624328407376521	122.3631137297286	Estonia
2011	121.924843006444	0.806633077522166	0.002625521856946998	121.9222174845871	Estonia
2012	119.777373951513	0.811109357704526	0.002626786175466183	119.7747471653375	Estonia
2013	114.933153286655	0.81488717677447	0.002621761887426068	114.9305315247676	Estonia
2014	119.659725839239	0.818770732051979	0.00262851761274963	119.6570973216263	Estonia
2015	120.877757774304	0.823221278492715	0.002629112677966263	120.875128661626	Estonia
2016	121.229192283594	0.827364360092018	0.002620834332641478	121.2265714492614	Estonia
2017	117.503096450078	0.830975311283378	0.00262545745448565	117.5004709926235	Estonia
2018	119.769208095436	0.834566296193434	0.002621476024164607	119.7665866194118	Estonia
2019	123.851462589449	0.838573508963879	0.002631585679578348	123.8488310037694	Estonia
2020	123.681900219955	0.841817139147138	0.002624542741889349	123.6792756772131	Estonia
2021	120.231827784607	0.844917787360624	0.002622709568059358	120.2292050750389	Estonia
1990	96.8273440848851	0.680193638285329	0.002621098174940921	96.82472298671016	Latvia
1991	99.1761898164663	0.688117297290074	0.002622759521935958	99.17356705694436	Latvia
1992	103.05894432873	0.696157035504877	0.00261499243960184	103.0563293362904	Latvia
1993	112.478292294337	0.705249855159515	0.00263092179027293	112.4756613725467	Latvia
1994	119.04090729237	0.712531352821191	0.002624046014604133	119.0382832463554	Latvia
1995	112.205004161711	0.717639459211637	0.002630001217387286	112.2023741604936	Latvia
1996	108.876456849324	0.721139537892551	0.002625659403595338	108.8738311899204	Latvia
1997	109.749982445863	0.723746580428208	0.002622701496677603	109.7473597443663	Latvia
1998	115.240919974555	0.725427335933284	0.002629133081443902	115.2382908414736	Latvia
1999	121.076864353082	0.727219684959525	0.002622313324705399	121.0742420397573	Latvia
2000	114.987619943614	0.730951448728138	0.002620390380279728	114.9849995532337	Latvia
2001	111.383641679636	0.73629419637135	0.002617320083612887	111.3810243595524	Latvia
2002	107.383818864731	0.741870440285041	0.002616794063058482	107.3812020706679	Latvia
2003	102.556275084209	0.748168161846997	0.002622004047451361	102.5536530801616	Latvia
2004	101.34896930272	0.755263211009698	0.002621468110521016	101.3463478346095	Latvia
2005	103.714869587571	0.761929432669523	0.002631038791717373	103.7122385487793	Latvia
2006	108.218259530053	0.768459928850117	0.002626989088049972	108.2156325409649	Latvia
2007	107.144567305995	0.776481958669804	0.002625240178093774	107.1419420658169	Latvia
2008	101.477192339234	0.786324573303851	0.002617396284047744	101.4745749429499	Latvia
2009	102.105305058122	0.794504426648315	0.002623824405060626	102.1026812337169	Latvia
2010	97.5882323113762	0.798171594063957	0.002624560533599165	97.5856077508426	Latvia
2011	92.4902892936609	0.799080776427927	0.002624962384390593	92.4876643312765	Latvia
2012	95.7794575312289	0.801026473960894	0.002620324147989137	95.77683720708092	Latvia
2013	98.5249532485052	0.802660490277978	0.002632598627472571	98.52232064987773	Latvia
2014	99.5684251212322	0.803721486035489	0.002625660264503387	99.5657994609677	Latvia
2015	95.2573194642811	0.806985994927815	0.002620156643626803	95.25469930763747	Latvia
2016	93.8246811687613	0.811463590660605	0.002626359162022097	93.82205480959928	Latvia
2017	96.345139241886	0.816923118079976	0.002631820550031459	96.34250742133597	Latvia
2018	98.6510078845279	0.821419809272627	0.002616960561345914	98.64839092396656	Latvia
2019	95.3984969859518	0.824781776742666	0.002619022663715602	95.39587796328807	Latvia
2020	95.4811048694016	0.827900448409988	0.002615967532437832	95.47848890186917	Latvia
2021	95.530777075957	0.830663516299797	0.002618576922742242	95.52815849903426	Latvia
1990	146.797444653656	0.668503937884641	0.00261847000842894	146.7948261836476	Lithuania
1991	151.082956079032	0.673234120792409	0.002621797913752039	151.0803342811182	Lithuania
1992	156.320383838838	0.680992879643758	0.002620413715612367	156.3177634251224	Lithuania
1993	177.904	0.687480621018131	0.002620766748904553	177.9010065148511	Lithuania
1994	179.593672182696	0.69115165298429	0.002623728172886899	179.5910484545231	Lithuania
1995	171.446513758365	0.694734380082166	0.002621849145918753	171.4438919092191	Lithuania
1996	165.811909160728	0.698591300871233	0.002613405000525914	165.8092957557275	Lithuania
1997	156.525494932364	0.702840949666947	0.002629291778901306	156.5228656405851	Lithuania
1998	165.780082366199	0.707468182196716	0.002616094269226384	165.7774662719298	Lithuania
1999	177.369583325707	0.712834170940662	0.002625668578602122	177.3669576571284	Lithuania
2000	166.808368845859	0.719896959838609	0.002620297066072035	166.8057485487929	Lithuania
2001	158.047270006283	0.727133584877313	0.002622200623519142	158.0446478056595	Lithuania
2002	148.184121185852	0.733793397915696	0.002618090482244573	148.1815030953697	Lithuania
2003	148.444505630198	0.741229600875632	0.002619423389730991	148.4418862068083	Lithuania
2004	146.757819822048	0.748949762305515	0.002622566382807426	146.7551972556652	Lithuania
2005	146.788794854573	0.756352359983789	0.002625019168995951	146.786169835404	Lithuania
2006	147.318212289692	0.763059124350272	0.002621056219728236	147.3155912334723	Lithuania
2007	152.675584388172	0.770229638520692	0.002613765142410354	152.6729706230296	Lithuania
2008	148.314	0.778273711505288	0.00262130879244732	148.3118777921076	Lithuania
2009	133.588526970956	0.785689739125479	0.002621544441318338	133.5859054265147	Lithuania
2010	123.059275660411	0.793364681757828	0.00263190138206132	123.0566437590289	Lithuania
2011	90.0089795963235	0.800924994333688	0.002617621134054411	90.00636197518945	Lithuania
2012	116.504610382994	0.8078270261595	0.002624075989257793	116.5019863070047	Lithuania
2013	138.519251568065	0.813219722329104	0.002621267503365653	138.5166303005616	Lithuania
2014	141.007	0.817886376021861	0.002623226137220384	141.0039005969628	Lithuania
2015	140.782705304751	0.823112629019743	0.002630092620259401	140.7800752121308	Lithuania
2016	134.880118139643	0.829303695106582	0.002626800499645989	134.8774913391433	Lithuania
2017	129.114664337664	0.8358717398516	0.002624588245641665	129.1120397494184	Lithuania
2018	136.378665684017	0.841918910402675	0.002622741947054356	136.3760429420699	Lithuania
2019	141.904015968362	0.847906338850069	0.002619330585940752	141.9013966377761	Lithuania
2020	140.541373353406	0.85275238761541	0.002617543425917266	140.5387558099801	Lithuania
2021	139.02915721178	0.856484049109405	0.002626106376217862	139.0265311054038	Lithuania
1990	121.407442612981	0.604251762377742	0.002623995103686619	121.4048186178773	Republic of Moldova
1991	126.766787876529	0.607270773865529	0.002622436576777981	126.7641654399522	Republic of Moldova
1992	115.20309005653	0.609664558440288	0.002615058081476108	115.2004749984485	Republic of Moldova
1993	108.281591177502	0.614152920432239	0.00261664733974245	108.2789745301622	Republic of Moldova
1994	108.890875765753	0.617603766824611	0.002625582196146404	108.8882501835568	Republic of Moldova
1995	109.106979619232	0.620951321121127	0.002619472425065063	109.1043601468069	Republic of Moldova
1996	95.798278993511	0.623113983844076	0.00262418883490575	95.7956548046761	Republic of Moldova
1997	88.5174695797851	0.624370104753213	0.002628879494880369	88.51484070029022	Republic of Moldova
1998	89.9095437995054	0.62411676120849	0.002631876606175023	89.90691192289923	Republic of Moldova
1999	105.363087426051	0.622834528688654	0.002628749043697835	105.3604586770073	Republic of Moldova
2000	93.4210642970235	0.622004933502906	0.002628803331449765	93.41843549369206	Republic of Moldova
2001	79.7813517581287	0.622936409943787	0.002623560804433817	79.77872819732426	Republic of Moldova
2002	73.8629042349146	0.625874844526255	0.002628748467621031	73.86027548644698	Republic of Moldova
2003	71.9378746818502	0.629985044767633	0.002618175963259329	71.93525650588694	Republic of Moldova
2004	71.7979228741974	0.635394821992876	0.002621112091453777	71.79530176210595	Republic of Moldova
2005	76.4961186743618	0.641530965095913	0.002611943375373476	76.49350673098643	Republic of Moldova
2006	78.8724513672886	0.647996263561811	0.002621811347058839	78.86982955594155	Republic of Moldova
2007	81.3679584127884	0.65421585059876	0.002619658120038443	81.36533875466836	Republic of Moldova
2008	80.1389674127993	0.661046597063232	0.002626370122625721	80.13634104267668	Republic of Moldova
2009	80.2815902250327	0.666284393801024	0.002624010333932527	80.27896621469877	Republic of Moldova
2010	81.3549577595444	0.671989615961323	0.002625189409422945	81.35233257013498	Republic of Moldova
2011	77.448370039561	0.678004136643775	0.002618822830831707	77.44575121673017	Republic of Moldova
2012	76.5574060735253	0.682979795888934	0.002625049277670373	76.55478102424763	Republic of Moldova
2013	74.9085077829574	0.688519174704066	0.002621284768063831	74.90588649818933	Republic of Moldova
2014	76.8635011017143	0.694104557276994	0.002624410451800531	76.8608766912625	Republic of Moldova
2015	77.351940863673	0.699355166217478	0.002619850914346504	77.34932101275865	Republic of Moldova
2016	72.4267606690195	0.70514454200476	0.002629382033188746	72.42413128698631	Republic of Moldova
2017	67.2963541218742	0.711206637139458	0.002627983827028192	67.29372613804718	Republic of Moldova
2018	71.4187389982856	0.717244426652362	0.002616742817358577	71.41612225546825	Republic of Moldova
2019	69.8929449758162	0.723011647628002	0.002624229800173955	69.89032074601603	Republic of Moldova
2020	70.7490772589843	0.727710540349217	0.002620308273217868	70.74645695071108	Republic of Moldova
2021	70.6239743035157	0.732214875427507	0.00261960514456066	70.62135469837114	Republic of Moldova
1990	135.427172675179	0.671600578021767	0.002630004965990961	135.424542670213	Russian Federation
1991	135.722441958011	0.680099211484661	0.002632766394826287	135.7198091916162	Russian Federation
1992	137.744359226149	0.688068021982768	0.002625957115202541	137.7417332690338	Russian Federation
1993	145.135672093236	0.692036194318927	0.002621015908123047	145.1330510773279	Russian Federation
1994	147.767683096943	0.694144966076361	0.002624575845733897	147.7650585210972	Russian Federation
1995	143.535049430458	0.697854213747881	0.002625117658346435	143.5324243127997	Russian Federation
1996	138.443506182364	0.701468230734779	0.002622122508696464	138.4408840598553	Russian Federation
1997	137.201654429479	0.703752867289891	0.002620686428153695	137.1990337430508	Russian Federation
1998	144.771428972107	0.705198518088381	0.002625331486359368	144.7688036406206	Russian Federation
1999	190.598170487918	0.706863537909859	0.002632951841133635	190.5955375360769	Russian Federation
2000	167.773522258235	0.708643647769121	0.002617998610782849	167.7709042596242	Russian Federation
2001	136.768076881444	0.710570359001004	0.002616122125118878	136.7654607593189	Russian Federation
2002	125.599048303228	0.713460956547605	0.002623860259890607	125.5964244429681	Russian Federation
2003	123.407377730077	0.718875116049301	0.002623575977598516	123.4047541540994	Russian Federation
2004	120.969516528819	0.726305319497695	0.002622416506751928	120.9668941123122	Russian Federation
2005	123.878145578139	0.733592776524904	0.002626290388305909	123.8755192877507	Russian Federation
2006	116.73807021579	0.740064663588135	0.002624184925889755	116.7354460308641	Russian Federation
2007	111.308980389969	0.746191512265979	0.002626088645540156	111.3063543013235	Russian Federation
2008	112.773582249325	0.752623243282606	0.002627678652912921	112.7709545706721	Russian Federation
2009	111.139265127277	0.757960404689196	0.002622478688549704	111.1366426485884	Russian Federation
2010	111.098549359646	0.763320116187813	0.002627009549735892	111.0959223500963	Russian Federation
2011	105.176982203452	0.767633587927234	0.002618888940115243	105.1743633145119	Russian Federation
2012	101.485581494277	0.77192038427212	0.002629363000530402	101.4829521312765	Russian Federation
2013	99.9098709629764	0.776526978961411	0.002625331134678094	99.90724563184172	Russian Federation
2014	100.882976718699	0.780617524284297	0.002615142303153947	100.8803615763958	Russian Federation
2015	99.0373818694841	0.784913773964283	0.002621930746259173	99.03475993873784	Russian Federation
2016	96.2457849732887	0.790330149439335	0.002624087335398292	96.24316088595332	Russian Federation
2017	102.61154484599	0.79566948446832	0.002624522378521051	102.6089203236115	Russian Federation
2018	108.918314608106	0.800108144129611	0.002620701158648128	108.9156939069474	Russian Federation
2019	109.810422730692	0.803658201264112	0.002621645660181787	109.8078010850318	Russian Federation
2020	108.294371566667	0.806011474298182	0.002617265534024544	108.291754301133	Russian Federation
2021	109.184508587939	0.808536004906566	0.002629171582045702	109.181879416357	Russian Federation
1990	93.4151240685593	0.647461465528387	0.002617119230695742	93.4125069493286	Ukraine
1991	95.0083152738698	0.651950021194653	0.002622500866998379	95.00569277300279	Ukraine
1992	96.7853078005473	0.657600333165733	0.002625335866966494	96.78268246468033	Ukraine
1993	98.8508880679025	0.66286740459174	0.002620130454039892	98.84826793744847	Ukraine
1994	100.653372904613	0.665506374866164	0.002622682758996429	100.650750221854	Ukraine
1995	103.776007508027	0.666950166648749	0.002620467286478781	103.7733870407405	Ukraine
1996	102.579817277906	0.668104744367524	0.002623428303541466	102.5771938496025	Ukraine
1997	101.106561103623	0.669207845755283	0.002616207341350024	101.1039448962816	Ukraine
1998	98.4754193625452	0.670322300548544	0.002627140597960086	98.47279222194723	Ukraine
1999	100.532540679625	0.670642905451183	0.002626042677759684	100.5299146369472	Ukraine
2000	102.248880132083	0.671095000943321	0.002622704774410965	102.2462574273086	Ukraine
2001	101.621287956537	0.672467819796801	0.002623058000816349	101.6186648985362	Ukraine
2002	102.883046382451	0.674543220896083	0.002630752957208912	102.8804156294938	Ukraine
2003	103.34690323883	0.678614636476308	0.002625174104099807	103.3442780647259	Ukraine
2004	104.798656077229	0.685380936146257	0.002627555214890702	104.7960285220141	Ukraine
2005	107.456933192539	0.692023300673985	0.002618592788950989	107.45431459975	Ukraine
2006	105.673348790568	0.698093382536473	0.002627879117064051	105.6707209114509	Ukraine
2007	108.976934344882	0.704202307705725	0.002626808761294177	108.9743075361207	Ukraine
2008	108.156065874638	0.710980183909559	0.002622086307079128	108.1534437883309	Ukraine
2009	104.351422640303	0.716185465482395	0.002624063136329186	104.3487985771667	Ukraine
2010	104.257333077354	0.72101987022281	0.002619290471430558	104.2547137868826	Ukraine
2011	103.276547330707	0.724891957373533	0.002626439518663891	103.2739208911883	Ukraine
2012	103.552492768847	0.728817199844111	0.002626470174265596	103.5498662986727	Ukraine
2013	99.3296837889459	0.734033572821072	0.002625579331633756	99.32705820961426	Ukraine
2014	95.4067142050502	0.739883556959807	0.002626034313955517	95.40408817073624	Ukraine
2015	93.6990370236935	0.743790863159826	0.002626913940420733	93.69641010975309	Ukraine
2016	92.7531892208085	0.746857988843031	0.002625745713414974	92.75056347509508	Ukraine
2017	91.511504469457	0.750593324392773	0.00262052854235276	91.50888394091464	Ukraine
2018	91.4470202939977	0.754451727274318	0.002627037561257451	91.44439325643644	Ukraine
2019	90.7231017036599	0.757980081219807	0.002628050054870145	90.72047365360504	Ukraine
2020	84.6544022115146	0.759929872218543	0.002631659755185187	84.65177055175941	Ukraine
2021	85.0030580660019	0.760773912846782	0.00262806895253045	85.00042999704937	Ukraine
1990	300.759501908956	0.66608191698766	0.002617944267520178	300.7568839646885	Brunei Darussalam
1991	292.723323119371	0.671233831388631	0.002623270938742986	292.7206998484323	Brunei Darussalam
1992	284.98353907328	0.676702526223706	0.002615463534924537	284.980923609745	Brunei Darussalam
1993	277.306052092839	0.682175439911044	0.00262919486612849	277.3034228979729	Brunei Darussalam
1994	268.759370486353	0.68739409348098	0.002627647906682093	268.7567428384463	Brunei Darussalam
1995	258.838477518963	0.692471156008533	0.002629574872436528	258.8358479440905	Brunei Darussalam
1996	251.14251932242	0.697602233240377	0.002626425557300923	251.1398928968627	Brunei Darussalam
1997	249.085763771411	0.702944386203433	0.002618154783672549	249.0831456166273	Brunei Darussalam
1998	246.490164644803	0.708630119469791	0.002635787655725339	246.4875288571473	Brunei Darussalam
1999	244.310230097067	0.714851237118356	0.002634430241503887	244.3075956668255	Brunei Darussalam
2000	241.754553795723	0.72155249267874	0.002621068647458476	241.7519327270755	Brunei Darussalam
2001	236.208662952791	0.728535069338112	0.002614974800526769	236.2060479779905	Brunei Darussalam
2002	231.085	0.735343916434566	0.002621005651102334	231.0825760267489	Brunei Darussalam
2003	228.304460387334	0.741578091315293	0.002626963476404981	228.3018334238576	Brunei Darussalam
2004	227.914174717787	0.747311714682537	0.002625347864065489	227.9115493699229	Brunei Darussalam
2005	223.306096830966	0.752481792632817	0.002625794442432553	223.3034710365236	Brunei Darussalam
2006	219.037763761558	0.75731865511743	0.002628184786725557	219.0351355767713	Brunei Darussalam
2007	218.103668315439	0.761643128654341	0.002623464764771545	218.1010448506742	Brunei Darussalam
2008	214.87274935671	0.765714260433754	0.002621744585964547	214.870127612124	Brunei Darussalam
2009	215.440816142844	0.769601681624648	0.002624502333788899	215.4381916405102	Brunei Darussalam
2010	216.066053358501	0.773219221249055	0.002625854397967656	216.063427504103	Brunei Darussalam
2011	215.278	0.776631893191597	0.002626076118361332	215.2757575371816	Brunei Darussalam
2012	212.563624038102	0.780216551684601	0.002629868613013053	212.560994169489	Brunei Darussalam
2013	215.991187490859	0.784017040989581	0.00261884190314348	215.9885686489559	Brunei Darussalam
2014	215.453550610601	0.787733289361499	0.00262225314609314	215.4509283574549	Brunei Darussalam
2015	217.869380850338	0.791367566956237	0.002617538956359479	217.8667633113816	Brunei Darussalam
2016	223.781200527429	0.794980772397229	0.002625810923276418	223.7785747165057	Brunei Darussalam
2017	219.979606216805	0.798309936375838	0.002635086849574171	219.9769711299554	Brunei Darussalam
2018	210.125137463452	0.801436553226482	0.002622049973031135	210.122515413479	Brunei Darussalam
2019	204.012965994584	0.804499388246421	0.002616178642102057	204.0103498159419	Brunei Darussalam
2020	190.542859728082	0.80742409075008	0.00262138317272708	190.5402383449093	Brunei Darussalam
2021	186.033042019909	0.810234366947283	0.002621428630244454	186.0304205912788	Brunei Darussalam
1990	569.733047434354	0.790253515528297	0.002625479421531398	569.7304219549325	Japan
1991	574.914274895361	0.794616189497547	0.002625790121187187	574.9116491052398	Japan
1992	569.017421728352	0.799156224748283	0.002621008513278211	569.0148007198387	Japan
1993	560.985224737923	0.802972994199584	0.00262107756135314	560.9826036603616	Japan
1994	545.846597342765	0.806689483098495	0.002631130162741597	545.8439662126023	Japan
1995	521.220618254282	0.810510771484257	0.00262610908584472	521.2179921451961	Japan
1996	508.601326232805	0.813870745535327	0.002628542690870605	508.5986976901141	Japan
1997	494.588646562904	0.816675782376649	0.00261855457713831	494.5860280083269	Japan
1998	488.175230024806	0.819016201504856	0.002621424518955642	488.172608600287	Japan
1999	474.948838733508	0.82106663705133	0.002627596437934933	474.9462111370701	Japan
2000	462.333998911948	0.822938998623378	0.002635037347050961	462.331363874601	Japan
2001	451.180735215601	0.824723241254759	0.002624744194542674	451.1781104714065	Japan
2002	436.826125714737	0.82693677356819	0.002632963097039458	436.8234927516399	Japan
2003	425.170902061272	0.829392223273124	0.002616633813746835	425.1682854274582	Japan
2004	418.284430207774	0.832037381275171	0.002624334084557069	418.2818058736894	Japan
2005	410.236996788603	0.834288685362289	0.002621899156310643	410.2343748894467	Japan
2006	400.740645460041	0.836222264006662	0.002623702483119808	400.7380217575579	Japan
2007	388.89429459061	0.83829415979033	0.002625165526182362	388.8916694250838	Japan
2008	381.431164747225	0.840301217168455	0.002618302367461253	381.4285464448575	Japan
2009	376.728179853329	0.842133664144895	0.002621000753875032	376.7255588525751	Japan
2010	367.861921981168	0.844361810771781	0.002619867766516807	367.8593021134015	Japan
2011	364.436865811906	0.846750266822805	0.00262275944663937	364.4342430524594	Japan
2012	355.821497723135	0.849061489406189	0.002621200815526992	355.8188765223194	Japan
2013	345.304314794104	0.851356993626047	0.002623487156810364	345.3016913069472	Japan
2014	333.936035347535	0.85369274935716	0.002621966434929149	333.9334133811001	Japan
2015	325.195804090303	0.856097498738686	0.002626761037256469	325.1931773292657	Japan
2016	316.508419107568	0.858698173210648	0.002632114923216475	316.5057869926447	Japan
2017	310.740795190869	0.861393308858287	0.002624750829049113	310.7381704400399	Japan
2018	302.350715617676	0.864237136659234	0.002618665982436087	302.3480969516935	Japan
2019	293.419664091935	0.867148183486851	0.002621336413194274	293.4170427555218	Japan
2020	284.380902131696	0.869106879336459	0.002620820330801571	284.3782813113652	Japan
2021	286.807011950665	0.871241812572128	0.002626846154601794	286.8043851045104	Japan
1990	823.62529042889	0.692329306595283	0.002623526868304087	823.6226669020217	Republic of Korea
1991	800.169208365031	0.702631128494537	0.002617727665527458	800.1665906373654	Republic of Korea
1992	768.146131009907	0.712440841630159	0.002623852518103586	768.1435071573889	Republic of Korea
1993	745.732104500636	0.722286739631754	0.002619416284268434	745.7294850843517	Republic of Korea
1994	732.304295776985	0.732197906155207	0.002617181903062824	732.301678595082	Republic of Korea
1995	711.091239717043	0.741940029590316	0.002615878777591358	711.0886238382653	Republic of Korea
1996	695.023215078302	0.751553240476733	0.002624929649743858	695.0205901486522	Republic of Korea
1997	676.125675097203	0.760591683388116	0.002624638561529895	676.1230504586415	Republic of Korea
1998	657.471055618214	0.76828188532262	0.00261706305626161	657.4684385551577	Republic of Korea
1999	648.319869738216	0.776773436337718	0.002619644740020662	648.317250093476	Republic of Korea
2000	634.262006685825	0.785428821409438	0.002622232655192607	634.2593844531698	Republic of Korea
2001	612.909357194458	0.793496280690955	0.00261993692327844	612.9067372575348	Republic of Korea
2002	592.911729038871	0.801024295470106	0.002617282661993614	592.9091117562091	Republic of Korea
2003	576.363059296205	0.807687785876648	0.002622556154557293	576.3604367400505	Republic of Korea
2004	560.201776314472	0.813720926701095	0.002628461103866241	560.1991478533681	Republic of Korea
2005	545.034784910578	0.819093399889013	0.002626410967187099	545.0321584996108	Republic of Korea
2006	525.434553791412	0.824179820431794	0.002637036850115219	525.4319167545618	Republic of Korea
2007	505.599288070276	0.82912795326169	0.002629886582520494	505.5966581836935	Republic of Korea
2008	487.494417339126	0.833894626872214	0.002618813983127424	487.4917985251429	Republic of Korea
2009	472.490597143076	0.838108330520764	0.002614739359459169	472.4879824037166	Republic of Korea
2010	459.63766955003	0.84251142929369	0.002619196041676814	459.6350503539883	Republic of Korea
2011	447.851504462455	0.846913228744834	0.00262858628840525	447.8488758761666	Republic of Korea
2012	433.87526602462	0.851140262773848	0.002625647875234486	433.8726403767448	Republic of Korea
2013	420.106052205063	0.855441000170575	0.002614109975008403	420.103438095088	Republic of Korea
2014	409.243054352801	0.859665567500037	0.002630578861995844	409.240423773939	Republic of Korea
2015	404.029187126152	0.863907408481354	0.002624249632574584	404.0265628765194	Republic of Korea
2016	400.884463394788	0.868317824083966	0.002630665418026355	400.8818327293699	Republic of Korea
2017	393.280281955188	0.87261776393019	0.002628073105980453	393.277653882082	Republic of Korea
2018	392.969682626469	0.876823316849569	0.002625161188515381	392.9670574652805	Republic of Korea
2019	387.512422194344	0.88073150966869	0.00262510176439577	387.5097970925796	Republic of Korea
2020	375.36147473019	0.883717569055359	0.002628411361220231	375.3588463188288	Republic of Korea
2021	385.260506900556	0.886675266756997	0.002625051144616361	385.2578818494114	Republic of Korea
1990	144.139745956892	0.686404444349548	0.002629484224912736	144.1371164726671	Singapore
1991	139.056066066895	0.695055557646282	0.002620949580457606	139.0534451173145	Singapore
1992	140.551650103544	0.703427834229016	0.002628883501268135	140.5490212200427	Singapore
1993	140.801268301613	0.712315203759158	0.002617624143367051	140.7986506774696	Singapore
1994	137.637416627276	0.721256796938456	0.002641762671210295	137.6347748646048	Singapore
1995	139.476071371467	0.729982231248165	0.002617883206375181	139.4734534882606	Singapore
1996	135.014163152103	0.739028234741754	0.002615227012523944	135.0115479250905	Singapore
1997	135.771067986016	0.747571897605582	0.002621951448631696	135.7684460345673	Singapore
1998	131.502205418151	0.754873203577067	0.002624627292376922	131.4995807908586	Singapore
1999	127.561085175163	0.760831136110222	0.002620961908792588	127.5584642132542	Singapore
2000	122.962938486636	0.767717370394546	0.002633747386359146	122.9603047392497	Singapore
2001	123.887304552877	0.774294656621655	0.002625796078126344	123.8846787567989	Singapore
2002	122.010628569885	0.77973576984914	0.002627085932808057	122.0080014839522	Singapore
2003	117.908188902387	0.784165555316375	0.002621135567769681	117.9055677668192	Singapore
2004	116.711150991052	0.789852773877056	0.002627316117117901	116.7085236749349	Singapore
2005	107.857166274722	0.796455750753104	0.002619271095826423	107.8545470036262	Singapore
2006	103.847317655915	0.803342694397764	0.002613842549458698	103.8447038133655	Singapore
2007	101.896520609721	0.810625304101189	0.002620694394987201	101.893899915326	Singapore
2008	100.808855919752	0.818124162030734	0.002627550516408021	100.8062283692356	Singapore
2009	96.8114551183721	0.824251515940882	0.002620293764708186	96.80883482460739	Singapore
2010	92.5595	0.830222159553543	0.00263051958960833	92.5568549525604	Singapore
2011	88.8311322111053	0.833829607920547	0.002625433130201112	88.8285067779751	Singapore
2012	86.4092850551273	0.837391806757054	0.002620397139143076	86.40666465798816	Singapore
2013	82.2155132366127	0.840420177683154	0.002620731584605499	82.2128925050281	Singapore
2014	78.8856215029113	0.842894537933952	0.00262245405709174	78.88299904885422	Singapore
2015	76.505431070165	0.84540185703118	0.002628811909372307	76.50280225825563	Singapore
2016	73.1164126843482	0.847596998735509	0.002620691333259797	73.11379199301494	Singapore
2017	71.0893531945541	0.849051517606326	0.00261674072928981	71.08673645382481	Singapore
2018	72.2840717422808	0.850762728725121	0.002623178525788096	72.281448563755	Singapore
2019	73.4760147385042	0.852497337757222	0.002623638049589718	73.47339110045462	Singapore
2020	70.9201892883958	0.854296009592945	0.002617400142765187	70.91757188825304	Singapore
2021	67.7146288816926	0.856097766112729	0.002626870911409483	67.71200201078119	Singapore
1990	133.371171711588	0.725982519157417	0.002626090614290364	133.3685456209737	Australia
1991	138.919851448243	0.729759858781312	0.002625215993274328	138.9172262322497	Australia
1992	131.250363292438	0.73390140434283	0.002628867503923173	131.2477344249341	Australia
1993	122.793004729504	0.738374743085692	0.002622357883920766	122.7903823716201	Australia
1994	121.279924897322	0.742846571880912	0.002622609264439113	121.2773022880576	Australia
1995	122.360655794454	0.747426824081883	0.002619943828579494	122.3580358506254	Australia
1996	119.896117471004	0.751991736090285	0.002626872534272947	119.8934905984697	Australia
1997	121.994734289251	0.756633901347637	0.002619632416891396	121.9921146568341	Australia
1998	120.394340402095	0.761133265356106	0.002628523702144051	120.3917118783929	Australia
1999	112.583332464832	0.765697505930953	0.002624751898065371	112.5807077129339	Australia
2000	110.749589706886	0.770223843075912	0.002627575828069221	110.7469621310579	Australia
2001	110.527965750601	0.774662787384155	0.002623901643030916	110.525341848958	Australia
2002	105.302757225671	0.779360940006122	0.002625222314070762	105.3001320033569	Australia
2003	102.35858987404	0.783600180802991	0.002620563701558002	102.3559693103385	Australia
2004	93.956963323625	0.787016543130049	0.002630427715705953	93.9543328959093	Australia
2005	93.3869184146742	0.789615521287164	0.00261022436001872	93.38430819031419	Australia
2006	91.1189347093919	0.791155687742942	0.002624836788808678	91.11630987260308	Australia
2007	92.9070136030046	0.792532682754436	0.002632071597952179	92.90438153140664	Australia
2008	93.0554792194483	0.795292900277512	0.002625074908903805	93.0528541445394	Australia
2009	89.2959782024138	0.799174373217167	0.002624347464211745	89.2933538549496	Australia
2010	87.8560392076446	0.803561543809643	0.002613031292633001	87.85342617635196	Australia
2011	83.3183796644691	0.807520219913819	0.002620568999241675	83.31575909546986	Australia
2012	80.4520169070724	0.811644461488936	0.002627654063710202	80.44938925300869	Australia
2013	79.0358757743503	0.816453661448137	0.002616048248608345	79.03325972610169	Australia
2014	77.037797387889	0.820840850321621	0.002631920408520363	77.03516546748048	Australia
2015	78.8036095954918	0.824860715173108	0.002626229761650872	78.80098336573016	Australia
2016	74.7195284944562	0.828559943182664	0.002620839592556184	74.71690765486365	Australia
2017	74.4993086371535	0.831798265550707	0.00262254502252298	74.49668609213099	Australia
2018	74.6114145112183	0.835354624190932	0.00262025991436675	74.60879425130393	Australia
2019	75.013094945675	0.839317426059217	0.002618481877413078	75.01047646379757	Australia
2020	70.2111410945024	0.842051314482691	0.002621459693241588	70.20851963480915	Australia
2021	71.2881992696069	0.844252813727575	0.002617269805244041	71.28558199980166	Australia
1990	118.853718235831	0.752321654884833	0.002628398912884817	118.8510898369181	New Zealand
1991	128.443389825356	0.755616090554557	0.00261984220861788	128.4407699831474	New Zealand
1992	121.904723867266	0.759461372351944	0.002615190308694313	121.9021086769573	New Zealand
1993	128.53682890596	0.763634604405382	0.002627393975490025	128.5342015119845	New Zealand
1994	127.93179575277	0.767118657876439	0.002626290522012385	127.929169462248	New Zealand
1995	112.109925906473	0.769998036424639	0.002629028254587721	112.1072968782184	New Zealand
1996	101.364527069845	0.773575283251135	0.002620966954014875	101.361906102891	New Zealand
1997	100.405715717334	0.778205776484177	0.002621297236271837	100.4030944200977	New Zealand
1998	105.105548320657	0.78173075719617	0.002628033138695501	105.1029202875183	New Zealand
1999	101.659143860605	0.784428637621383	0.002614642277138765	101.6565292183279	New Zealand
2000	100.994954846231	0.787659557491679	0.00262081469070835	100.9923340315403	New Zealand
2001	100.688735051914	0.791426079291696	0.002625146907986694	100.686109905006	New Zealand
2002	104.043904611584	0.794519590986489	0.002627876502010223	104.041276735082	New Zealand
2003	110.344968148829	0.796286883438684	0.002627839024697131	110.3423403098043	New Zealand
2004	106.982670854115	0.798177476508371	0.002622864168126212	106.9800479899469	New Zealand
2005	94.9975366645204	0.799107294338124	0.002619431059328985	94.99491723346107	New Zealand
2006	83.9411663698271	0.798456865675295	0.002627455060055595	83.93853891476705	New Zealand
2007	90.1655520829718	0.798447615942533	0.002624785122047896	90.16292729784975	New Zealand
2008	91.6270042917638	0.799669513648105	0.002623689195577587	91.62438060256822	New Zealand
2009	96.1335781835481	0.801727534577573	0.002623116427377051	96.13095506712072	New Zealand
2010	90.5490970769055	0.805133184751295	0.002613274187421816	90.54648380271807	New Zealand
2011	86.9566054756487	0.809760351959867	0.002626825029665944	86.95397865061904	New Zealand
2012	87.9571869912381	0.814957563823326	0.002623175605761364	87.95456381563234	New Zealand
2013	89.0153428012446	0.820145989650422	0.002621530923570621	89.01272127032102	New Zealand
2014	91.3709641813059	0.823908943687562	0.002620735337783497	91.36834344596811	New Zealand
2015	101.67557764279	0.82746249334817	0.002623795891280389	101.6729538468987	New Zealand
2016	111.235056284338	0.831843966678668	0.002630101966899627	111.2324261823711	New Zealand
2017	124.131069343243	0.836301794613403	0.002624672154007883	124.128444671089	New Zealand
2018	122.318333591265	0.840597863184845	0.002620798289130521	122.3157127929759	New Zealand
2019	121.472358818602	0.844533208807291	0.002622038256891421	121.4697367803451	New Zealand
2020	116.147263211867	0.847398736836909	0.00262170820226103	116.1446415036647	New Zealand
2021	116.23792242189	0.849442498970719	0.002620991804570339	116.2353014300854	New Zealand
1990	213.020990382777	0.761463880346533	0.00261963310957116	213.0183707496674	Andorra
1991	211.671542648062	0.764709071138693	0.0026220929860566	211.6689205550759	Andorra
1992	210.508595280645	0.767188282487657	0.002624336518773843	210.5059709441262	Andorra
1993	209.473268218564	0.768953827567811	0.002618436714129871	209.4706497818499	Andorra
1994	208.550645737117	0.77002376454004	0.002629265616717548	208.5480164715003	Andorra
1995	204.861039182885	0.77098868338163	0.002630323838089089	204.8584088590469	Andorra
1996	202.685700000256	0.772403470644367	0.002617295225927235	202.6830827050301	Andorra
1997	199.673555898241	0.774580970737089	0.002641979893006663	199.670913918348	Andorra
1998	197.296851762264	0.776972577800595	0.002635384703796852	197.2942163775602	Andorra
1999	194.935317017074	0.779629634395052	0.002617650446014464	194.932699366628	Andorra
2000	192.072813396887	0.781976505693047	0.00261527327343498	192.0701981236136	Andorra
2001	183.461742243108	0.785417034980389	0.002611287643529983	183.4591309554645	Andorra
2002	176.754869153692	0.79015875913382	0.002626729360033289	176.752242424332	Andorra
2003	173.586201236616	0.797278900724701	0.002626185540495701	173.5835750510755	Andorra
2004	171.730003578999	0.80473197995372	0.002627214718025662	171.727376364281	Andorra
2005	167.091120723672	0.812213979716634	0.002624771912851755	167.0884959517591	Andorra
2006	164.951381238418	0.819787259850839	0.002622820519261953	164.9487584178987	Andorra
2007	161.356279400401	0.826617254254178	0.002624417142382012	161.3536549832586	Andorra
2008	163.407851675991	0.83182171450476	0.002619443856604309	163.4052322321344	Andorra
2009	165.075311615873	0.835929886554712	0.002617238198558742	165.0726943776745	Andorra
2010	166.053524188347	0.839489966459192	0.00262441156918314	166.0508997767778	Andorra
2011	164.227103451441	0.842794802354863	0.002626968602152199	164.2244764828388	Andorra
2012	162.12608300092	0.845810830539451	0.002623873052286134	162.1234591278677	Andorra
2013	160.581107562344	0.848329909768827	0.002620266997793599	160.5784872953462	Andorra
2014	159.488567537956	0.851010491664786	0.002616850663101885	159.4859506872929	Andorra
2015	157.780435143969	0.853591217830289	0.002615103957863507	157.7778200400111	Andorra
2016	157.053835239716	0.856257052608717	0.002621049456166201	157.0512141902598	Andorra
2017	155.961688321162	0.85947703010266	0.002625275076612411	155.9590630460854	Andorra
2018	154.622114626733	0.862588950920789	0.002628434857945838	154.6194861918751	Andorra
2019	152.258084123788	0.865621023596139	0.002621096665536735	152.2554630271225	Andorra
2020	124.96897024067	0.867449169102346	0.002620376841509045	124.9663498638285	Andorra
2021	123.696024523645	0.869444112735696	0.00262196310662376	123.6934025605384	Andorra
1990	310.309563033314	0.749853692572025	0.002629184388003619	310.306933848926	Austria
1991	305.913312499138	0.751652734176599	0.002628771410824297	305.9106837277272	Austria
1992	299.87572114514	0.754375285612199	0.002618233994383069	299.8731029111456	Austria
1993	289.502648058957	0.758804553724473	0.002622107729359761	289.5000259512277	Austria
1994	275.931855404848	0.764704364300466	0.002627970591163584	275.9292274342569	Austria
1995	261.308579504212	0.769827471008921	0.002626676314564563	261.3059528278974	Austria
1996	258.565730549374	0.774446565189292	0.002632631850562349	258.5630979175234	Austria
1997	253.001166602463	0.77923285637593	0.002621964733418804	252.9985446377296	Austria
1998	249.23671949967	0.783521015501574	0.002622809602186568	249.2340966900678	Austria
1999	233.838086546911	0.787451584183882	0.00262095181006359	233.8354655951009	Austria
2000	225.694866350809	0.791847679870807	0.002634910622068908	225.6922314401869	Austria
2001	217.068910467446	0.795770117733764	0.002629469851327467	217.0662809975947	Austria
2002	197.866223064727	0.799154119574311	0.002624872370854397	197.8635981923561	Austria
2003	188.327685829531	0.802043253134005	0.002619610159775683	188.3250662193712	Austria
2004	182.809660396702	0.804889143740108	0.002628561212404339	182.8070318354896	Austria
2005	168.634864364925	0.808419194340084	0.002628820792481492	168.6322355441325	Austria
2006	156.197420209922	0.812064609467116	0.002627862251190154	156.1947923476708	Austria
2007	158.106029858989	0.815480521576858	0.002628655782844626	158.1034012032061	Austria
2008	154.152407896015	0.818793658319811	0.002623446685979581	154.149784449329	Austria
2009	157.064250827842	0.821541167154033	0.002630162302304679	157.0616206655397	Austria
2010	155.421886873619	0.824500109333185	0.002624534467787633	155.4192623391512	Austria
2011	153.114887298479	0.82800199897916	0.002616025978258301	153.1122712725007	Austria
2012	152.374704979115	0.83111330933878	0.00262375437734551	152.3720812247377	Austria
2013	153.28674282549	0.833679780262374	0.002625482839514753	153.2841173426505	Austria
2014	147.27757649339	0.835838577321076	0.002622129531053927	147.2749543638589	Austria
2015	135.146532947787	0.837579895310124	0.002627950896164132	135.1439049968908	Austria
2016	140.567713057334	0.839883789894186	0.002620795755491874	140.5650922615785	Austria
2017	139.647586205823	0.843173330746292	0.002625094908551653	139.6449611109144	Austria
2018	140.882903150935	0.846614470307794	0.002618588106869454	140.8802845628281	Austria
2019	127.330336375235	0.849862514846872	0.002633440780695812	127.3277029344543	Austria
2020	122.468952276287	0.852020385174284	0.002627918411469292	122.4663243578755	Austria
2021	116.661043769006	0.853837004256539	0.002619287689443491	116.6584244813166	Austria
1990	134.256497039237	0.737390656400179	0.002619236449517162	134.2538778027875	Belgium
1991	135.380491794093	0.74217307419685	0.002627147883413069	135.3778646462096	Belgium
1992	151.275260522975	0.748012299186744	0.002625530300677633	151.2726349926743	Belgium
1993	144.183456169593	0.753685087006788	0.002625998661021292	144.180830170932	Belgium
1994	135.406210735553	0.758903637592037	0.002629261334124424	135.4035814742189	Belgium
1995	129.601932944161	0.763170400784407	0.002624167172148939	129.5993087769889	Belgium
1996	124.096277157515	0.766826075213302	0.002615883349859293	124.0936612741651	Belgium
1997	118.641411131704	0.770813953023256	0.002621519931107709	118.6387896117729	Belgium
1998	110.799632528817	0.774228267511882	0.002630587763532855	110.7970019410535	Belgium
1999	106.993450656675	0.777041040124219	0.002627369032051407	106.9908232876429	Belgium
2000	102.258297966644	0.780396331183289	0.002626245785214564	102.2556717208588	Belgium
2001	99.7625497273727	0.784713043367342	0.002621470461148457	99.75992825691155	Belgium
2002	96.4046113951937	0.788836054052762	0.002626660325442553	96.40198473486825	Belgium
2003	89.8490304996271	0.792014383577294	0.002634683058853273	89.84639581656825	Belgium
2004	90.7841361455724	0.795224935706338	0.002624419102643986	90.78151172646976	Belgium
2005	88.3405952866256	0.798497235786438	0.002615762352845796	88.33797952427275	Belgium
2006	88.3405388045891	0.801572762913827	0.002622924501108214	88.33791588008799	Belgium
2007	88.3461206217513	0.804612664215848	0.002621887672894526	88.34349873407841	Belgium
2008	86.7371675664625	0.807757944740662	0.002621576052443082	86.73454599041006	Belgium
2009	87.7236713590012	0.811055825478368	0.002620404523804925	87.72105095447739	Belgium
2010	86.8144058453895	0.815030206751301	0.002624546144261005	86.81178129924524	Belgium
2011	84.2361243172158	0.819470362048624	0.002623062873128761	84.23350125434267	Belgium
2012	82.3085619552152	0.824226016040103	0.002630521860567883	82.30593143335463	Belgium
2013	78.1892577182934	0.828619831627193	0.002628272205629425	78.18662944608778	Belgium
2014	73.4316563740745	0.832425051502658	0.00262078687730171	73.4290355871972	Belgium
2015	74.1625852313887	0.835878400447772	0.002618953288920682	74.15996627809979	Belgium
2016	73.2261727518915	0.839462940488534	0.002629750744189058	73.2235430011473	Belgium
2017	69.1401299707638	0.843212044031047	0.002620508060448263	69.13750946270335	Belgium
2018	67.5368452653345	0.846617625234845	0.002622586649753743	67.53422267868476	Belgium
2019	65.9085455002419	0.849498394807879	0.002619821976338447	65.90592567826556	Belgium
2020	60.0965913974715	0.851346648590241	0.00262315885708264	60.09396823861442	Belgium
2021	61.7817695886811	0.853654015777112	0.00263652963549418	61.77913305904561	Belgium
1990	199.512549499991	0.648230871689669	0.002621473166339597	199.5099280268247	Cyprus
1991	200.993047569607	0.655726169264618	0.002626410740006651	200.990421158867	Cyprus
1992	202.369972534343	0.666011849072818	0.002616856483731507	202.3673556778593	Cyprus
1993	197.92539779708	0.677547476543954	0.002627620180117589	197.9227701768999	Cyprus
1994	187.628265433844	0.688829360602013	0.002630651944372087	187.6256347818996	Cyprus
1995	181.023341985875	0.699923898437876	0.002623034838470864	181.0207189510365	Cyprus
1996	172.825130518218	0.709839946474019	0.002617774362423327	172.8225127438556	Cyprus
1997	171.228843845238	0.718864243512848	0.002621200740850501	171.2262226444971	Cyprus
1998	169.817192182072	0.727964381748969	0.002623032434995448	169.814569149637	Cyprus
1999	164.49993774477	0.736846134920381	0.00261474380071464	164.4973230009693	Cyprus
2000	161.903232267308	0.745199300565367	0.002616825867143989	161.9006154414409	Cyprus
2001	158.972592180405	0.753594717257543	0.002616681858955079	158.969975498546	Cyprus
2002	157.402551753965	0.76150246522841	0.002624860386458983	157.3999268935786	Cyprus
2003	153.173934361998	0.767896215824759	0.002633465313546459	153.1713008966844	Cyprus
2004	144.372699978809	0.77376477492064	0.002632128877547623	144.3700678499315	Cyprus
2005	139.094993318104	0.779031361179798	0.002620082043585163	139.0923732360604	Cyprus
2006	135.880428189366	0.784560964983202	0.00261762487707997	135.8778105644889	Cyprus
2007	130.669296414286	0.792068382747098	0.002623370102183496	130.6666730441838	Cyprus
2008	127.099301693439	0.799454089093792	0.002633991363169678	127.0966677020758	Cyprus
2009	124.211171407061	0.805112085484562	0.002617298153982915	124.208554108907	Cyprus
2010	123.855455102871	0.809840187817991	0.002617658373870826	123.8528374444971	Cyprus
2011	121.569116387109	0.813726132185002	0.002623543592148461	121.5664928435169	Cyprus
2012	118.318011823926	0.816978525424299	0.002619929208576442	118.3153918947174	Cyprus
2013	115.709714472817	0.819380601631525	0.002619394527058203	115.7070950782899	Cyprus
2014	111.366498040873	0.821184302169431	0.002629190423672569	111.3638688504493	Cyprus
2015	108.798896164032	0.822732850898765	0.002625324279986593	108.796270839752	Cyprus
2016	104.821780613383	0.824283624143557	0.002615730275257651	104.8191648831077	Cyprus
2017	104.608900149325	0.826139877968847	0.002622097509429969	104.6062780518156	Cyprus
2018	102.951600200262	0.828343243063834	0.002622981862819802	102.9489772183992	Cyprus
2019	101.755787640569	0.830980727806796	0.002623203234820072	101.7531644373342	Cyprus
2020	94.2939964694087	0.833059522677264	0.002625236435632748	94.29137123297306	Cyprus
2021	91.4292575789492	0.835630545002355	0.002624071880063539	91.42663350706914	Cyprus
1990	112.577785219893	0.801154655014013	0.002627573087866892	112.5751576468051	Denmark
1991	111.954555023838	0.804540349639536	0.002623536828064621	111.9519314870099	Denmark
1992	113.175383515662	0.808164433760271	0.00261834918004848	113.172765166482	Denmark
1993	115.631257992255	0.811585712633093	0.002617958067448742	115.6286400341876	Denmark
1994	128.287770818903	0.815138614432107	0.002627317529630152	128.2851435013734	Denmark
1995	125.811252816767	0.819104611612713	0.002625007077440156	125.8086278096896	Denmark
1996	123.474235368451	0.82337524309543	0.002621141078202497	123.4716142273728	Denmark
1997	115.328332535135	0.827679979394938	0.002621368671906025	115.3257111664631	Denmark
1998	112.174938612453	0.831683237018017	0.002622948286374543	112.1723156641666	Denmark
1999	113.259594144807	0.835381542910635	0.002624101736206945	113.2569700430708	Denmark
2000	106.071484092901	0.8391842975615	0.002614777679060608	106.0688693152219	Denmark
2001	104.005738658272	0.843177750467757	0.002622420196539569	104.0031162380754	Denmark
2002	105.629688415548	0.847086356838798	0.002627770135173685	105.6270606454128	Denmark
2003	101.291092856602	0.850441325949586	0.002617461729003878	101.288475394873	Denmark
2004	96.0360522342727	0.853304103185433	0.002613579216302338	96.0334386550564	Denmark
[truncated: 4,529 more rows]
