# Supplementary material for: Global burden and cross-country inequalities of gallbladder and biliary tract cancer in adults aged 45 years and older from 1990 to 2021: population-based study
Source: Front Oncol. 2025 Oct 9;15:1676636. doi: 10.3389/fonc.2025.1676636 (PMC12545154; doi:10.3389/fonc.2025.1676636)
Supplement: Supplementary Figure 1 — Global and SDI-stratified ASPR (Age-Standardized Prevalence Rate) trends of GBTC from 1990 to 2021. [file DataSheet1.zip › Supplementary Figure&Table/Table S6 Frontier analysis of ASPR from 1990 to 2021.xlsx]

## Sheet: Table S6 prevalence
	year	val	SDI	frontier	eff_diff	location_name
1	1990	7.44218905065722	0.458668935267616	0.0001049896959770181	7.442084060961243	China
2	1991	7.43785176957177	0.467301969740226	0.0001047769902514221	7.437746992581519	China
3	1992	7.45598111069168	0.475784030669638	0.0001044774553357761	7.455876633236344	China
4	1993	7.48461837963337	0.484353830709851	0.0001045288009633105	7.484513850832407	China
5	1994	7.50479121568026	0.49257864459854	0.0001044911583264959	7.504686724521934	China
6	1995	7.49393709704589	0.501500907580649	0.0001046650862059543	7.493832431959684	China
7	1996	7.44655906971962	0.512033995790715	0.0001044433057733659	7.446454626413846	China
8	1997	7.41544113126151	0.522326866102753	0.0001044570942373401	7.415336674167272	China
9	1998	7.40344194891933	0.531379484348035	0.0001047152159612624	7.403337233703368	China
10	1999	7.48192008119955	0.540333688117168	0.0001048717925965396	7.481815209406953	China
11	2000	7.7106370608336	0.547989192872889	0.0001049077560632596	7.710532153077536	China
12	2001	7.77740207291374	0.553680373692626	0.0001046091550213698	7.777297463758719	China
13	2002	7.88544556398294	0.560542936414416	0.0001043615883519597	7.885341202394589	China
14	2003	8.17882566734836	0.569018827276063	0.0001044140971727079	8.178721253251187	China
15	2004	8.58625785072572	0.578178090807068	0.0001049048891140277	8.586152945836607	China
16	2005	9.00959706438964	0.58805219357166	0.0001046658299729495	9.009492398559667	China
17	2006	9.23369429597702	0.598758170327953	0.0001047120362251608	9.233589583940795	China
18	2007	9.51572036951027	0.609520246163436	0.0001047720972558928	9.515615597413014	China
19	2008	9.72531152089278	0.619454832781724	0.0001048491158714692	9.725206671776908	China
20	2009	9.89982176638602	0.62930772749348	0.0001047924595574725	9.899716973926463	China
21	2010	10.1422363950825	0.64152144342547	0.0001051761807435702	10.14213121890176	China
22	2011	10.4568545136644	0.651447977618785	0.0001049695738214498	10.45674954409058	China
23	2012	10.6374339370836	0.657144292359298	0.0001052389471340977	10.63732869813647	China
24	2013	10.7355648398016	0.66310300729639	0.0001049576439737771	10.73545988215763	China
25	2014	10.7992156046641	0.668640847002655	0.0001047284358423939	10.79911087622826	China
26	2015	10.8534020921413	0.671940110944872	0.0001049453545485236	10.85329714678675	China
27	2016	10.9716991565564	0.676218437253933	0.0001044129925161122	10.97159474356388	China
28	2017	11.2897507826847	0.6846196607825	0.0001051762773201413	11.28964560640738	China
29	2018	11.6891042427992	0.693717996192013	0.0001046253412512616	11.68899961745795	China
30	2019	12.0675547346557	0.703686823937232	0.0001044295366990451	12.067450305119	China
31	2020	12.3860012104281	0.713364584593745	0.0001045289619390509	12.38589668146616	China
32	2021	12.5783144186473	0.721629759719777	0.0001046618028556009	12.57820975684444	China
33	1990	5.86476944228364	0.497780128289885	0.0001044105479701955	5.86466503173567	Democratic People's Republic of Korea
34	1991	5.85135209044539	0.49912051226047	0.0001046725412165561	5.851247417904173	Democratic People's Republic of Korea
35	1992	5.83129472872215	0.499629841478392	0.0001044905596028504	5.831190238162547	Democratic People's Republic of Korea
36	1993	5.81275738365444	0.49970064634474	0.0001045301831222532	5.812652853471318	Democratic People's Republic of Korea
37	1994	5.77535188412269	0.499531339948334	0.0001043846840533525	5.775247499438637	Democratic People's Republic of Korea
38	1995	5.57833799230483	0.499080529317303	0.0001044109194166127	5.578233581385413	Democratic People's Republic of Korea
39	1996	5.57690551955348	0.498429013609349	0.0001047528825149181	5.576800766670965	Democratic People's Republic of Korea
40	1997	5.5252433410446	0.497136868597342	0.0001045862952754462	5.525138754749324	Democratic People's Republic of Korea
41	1998	5.48191346547422	0.49615920966594	0.0001046756665023756	5.481808789807717	Democratic People's Republic of Korea
42	1999	5.44374223722242	0.496484753521051	0.0001047967443629315	5.443637440478057	Democratic People's Republic of Korea
43	2000	5.39746696431983	0.497461994823193	0.0001043194791271281	5.397362644840703	Democratic People's Republic of Korea
44	2001	5.36570890654905	0.499674042505593	0.0001043698536677039	5.365604536695382	Democratic People's Republic of Korea
45	2002	5.32884239631147	0.502633568731371	0.0001045650986593652	5.32873783121281	Democratic People's Republic of Korea
46	2003	5.43420020580211	0.506165243055573	0.0001044600269645986	5.434095745775146	Democratic People's Republic of Korea
47	2004	5.45000094868566	0.510229134162392	0.000104769455772971	5.449896179229887	Democratic People's Republic of Korea
48	2005	5.48749092161732	0.515097762842417	0.0001046246852358859	5.487386296932084	Democratic People's Republic of Korea
49	2006	5.53629802083064	0.519741439913669	0.0001043988845622265	5.536193621946078	Democratic People's Republic of Korea
50	2007	5.58454775736075	0.524066965087203	0.0001049389914265736	5.584442818369324	Democratic People's Republic of Korea
51	2008	5.64618528919252	0.52881349761598	0.0001046727861279863	5.646080616406392	Democratic People's Republic of Korea
52	2009	5.69237114542752	0.533114411172631	0.0001044458280822152	5.692266699599438	Democratic People's Republic of Korea
53	2010	5.72431763762081	0.53719291837066	0.0001047242054505322	5.724212913415359	Democratic People's Republic of Korea
54	2011	5.69784961526441	0.541212269847829	0.0001046335595611754	5.697744981704848	Democratic People's Republic of Korea
55	2012	5.67752721446795	0.545331713402902	0.0001046223192200015	5.67742259214873	Democratic People's Republic of Korea
56	2013	5.62428047262285	0.549483297235091	0.000104842949244037	5.624175629673606	Democratic People's Republic of Korea
57	2014	5.56712651966032	0.553603559944788	0.0001048682340924067	5.567021651426228	Democratic People's Republic of Korea
58	2015	5.5177189690064	0.557321271453133	0.000104810289343815	5.517614158717056	Democratic People's Republic of Korea
59	2016	5.47441567328219	0.560743562553338	0.0001045928658550463	5.474311080416334	Democratic People's Republic of Korea
60	2017	5.42808663101084	0.563388288880609	0.0001048715277453383	5.427981759483095	Democratic People's Republic of Korea
61	2018	5.41135802122203	0.565161484391211	0.0001046315021639348	5.411253389719866	Democratic People's Republic of Korea
62	2019	5.40114779548743	0.566765705893725	0.0001046790909008618	5.401043116396528	Democratic People's Republic of Korea
63	2020	5.37155107694538	0.56818855103523	0.0001046919989658612	5.371446384946414	Democratic People's Republic of Korea
64	2021	5.32989575181024	0.569854634067777	0.0001045596180202843	5.32979119219222	Democratic People's Republic of Korea
65	1990	11.4549152835187	0.667633853818721	0.0001051182318692307	11.45481016528683	Taiwan (Province of China)
66	1991	12.5012174089435	0.676537236907717	0.000104622286393363	12.50111278665711	Taiwan (Province of China)
67	1992	13.4980139519311	0.684803635601178	0.0001048901493233765	13.49790906178178	Taiwan (Province of China)
68	1993	15.3428100625094	0.692924130193594	0.0001048437579597899	15.34270521875144	Taiwan (Province of China)
69	1994	16.3041899974691	0.701078749506874	0.0001047076158610482	16.30408528985324	Taiwan (Province of China)
70	1995	17.5290310358082	0.709626820870811	0.0001046753896710271	17.52892636041853	Taiwan (Province of China)
71	1996	19.1626014892397	0.719128415346056	0.0001047715377993182	19.1624967177019	Taiwan (Province of China)
72	1997	23.4480326294708	0.72914549717473	0.0001047837965411926	23.44792784567426	Taiwan (Province of China)
73	1998	22.1847447649753	0.738125787434293	0.0001047015991237501	22.18464006337618	Taiwan (Province of China)
74	1999	22.130384611066	0.745338399386342	0.0001048291483890141	22.13027978191761	Taiwan (Province of China)
75	2000	22.7510213522846	0.752926841487622	0.0001045928239228544	22.75091675946068	Taiwan (Province of China)
76	2001	23.5724699631598	0.760829809097496	0.0001048011526174105	23.57236516200718	Taiwan (Province of China)
77	2002	24.3439057152049	0.769008983647841	0.0001046017006930593	24.34380111350421	Taiwan (Province of China)
78	2003	24.1970733847566	0.776955803379445	0.0001046376817827807	24.19696874707482	Taiwan (Province of China)
79	2004	24.4873925822351	0.784677977861477	0.0001048972880821717	24.48728768494702	Taiwan (Province of China)
80	2005	24.4355079335021	0.792445129331779	0.0001045730179125009	24.43540336048419	Taiwan (Province of China)
81	2006	24.392043700819	0.800174674875457	0.000104628373917062	24.39193907244508	Taiwan (Province of China)
82	2007	24.0879644337041	0.808137693890723	0.0001051181694319694	24.08785931553467	Taiwan (Province of China)
83	2008	20.5294491765224	0.81540069133486	0.0001048996537955091	20.52934427686861	Taiwan (Province of China)
84	2009	19.4310224849585	0.821432279265941	0.0001044485329506303	19.43091803642555	Taiwan (Province of China)
85	2010	18.1867577112545	0.827226752015366	0.0001046162127586321	18.18665309504174	Taiwan (Province of China)
86	2011	17.6039253147916	0.832064073807912	0.0001052519321099272	17.60382006285949	Taiwan (Province of China)
87	2012	17.2649863713073	0.836677664574998	0.0001046953523616746	17.26488167595494	Taiwan (Province of China)
88	2013	16.6730649862628	0.841280462756768	0.0001051911385564204	16.67295979512425	Taiwan (Province of China)
89	2014	16.9048112049329	0.845695560406305	0.0001047725527218742	16.90470643238018	Taiwan (Province of China)
90	2015	16.9022813403293	0.850055268699097	0.0001049072790276477	16.90217643305027	Taiwan (Province of China)
91	2016	16.4096303896925	0.854466037759635	0.0001048372209127542	16.40952555247159	Taiwan (Province of China)
92	2017	16.9787718756061	0.858888018761485	0.0001046844176796644	16.97866719118842	Taiwan (Province of China)
93	2018	16.8816754330243	0.863158360983117	0.0001048723681837499	16.88157056065612	Taiwan (Province of China)
94	2019	16.7473120559812	0.86741184993072	0.0001044778938594784	16.74720757808734	Taiwan (Province of China)
95	2020	16.0135733564112	0.871247947250766	0.0001047886517627056	16.01346856775944	Taiwan (Province of China)
96	2021	16.1383531874875	0.874747053187929	0.0001048918431039998	16.1382482956444	Taiwan (Province of China)
97	1990	3.50298144154873	0.289075059080125	0.0001107087743405423	3.50287073277439	Cambodia
98	1991	3.47457667858504	0.29247920029669	0.0001107357290801455	3.47446594285596	Cambodia
99	1992	3.45410499427862	0.296900954885372	0.0001106174165913369	3.453994376862028	Cambodia
100	1993	3.44238651558103	0.301627201679918	0.0001106577049181862	3.442275857876111	Cambodia
101	1994	3.43189108132228	0.305722592004088	0.0001106220711326017	3.431780459251147	Cambodia
102	1995	3.41195465095225	0.310678881281017	0.0001106282823355023	3.411844022669915	Cambodia
103	1996	3.37114768596848	0.31563096971546	0.0001106425920228375	3.371037043376457	Cambodia
104	1997	3.32066800511156	0.320503749678941	0.0001106188971452883	3.320557386214415	Cambodia
105	1998	3.26860421837987	0.324974298583536	0.0001106366395858778	3.268493581740284	Cambodia
106	1999	3.21858	0.330224246107348	0.0001106486752164592	3.218469461956783	Cambodia
107	2000	3.15540173461707	0.336075029953322	0.0001106201975650739	3.155291114419505	Cambodia
108	2001	3.09703214389996	0.342507910583009	0.0001106217636077181	3.096921522136352	Cambodia
109	2002	3.02163749891122	0.349465712270985	0.0001106057675769973	3.021526893143643	Cambodia
110	2003	2.95848105655919	0.356929660458733	0.0001064610664805435	2.958374595492709	Cambodia
111	2004	2.92970649503133	0.364854644690823	0.0001046232185379284	2.929601871812792	Cambodia
112	2005	2.91653076074932	0.373331814716366	0.0001043242704734819	2.916426436478846	Cambodia
113	2006	2.91153927085941	0.381698166189418	0.0001046838647634701	2.911434586994647	Cambodia
114	2007	2.9436716384477	0.389876229632594	0.0001047357830256502	2.943566902664675	Cambodia
115	2008	2.96747603040118	0.397679519850279	0.0001047887291775523	2.967371241672002	Cambodia
116	2009	2.99927114516377	0.404220933365413	0.0001047314348011643	2.999166413728969	Cambodia
117	2010	3.03404253981176	0.410211121336958	0.000104565977833549	3.033937973833927	Cambodia
118	2011	3.07373587836842	0.415964408667437	0.0001046186446117059	3.073631259723808	Cambodia
119	2012	3.11665186212893	0.4217697537185	0.0001049559513915933	3.116546906177538	Cambodia
120	2013	3.16857970777237	0.427715060183387	0.0001050023275485381	3.168474705444821	Cambodia
121	2014	3.23258075431518	0.433597748994237	0.000104938699007953	3.232475815616172	Cambodia
122	2015	3.29175086112543	0.43948735809131	0.0001040842585446986	3.291646776866885	Cambodia
123	2016	3.35033503646695	0.445358172105636	0.0001048638894014662	3.350230172577549	Cambodia
124	2017	3.40725399165884	0.451221744385535	0.0001050663221733892	3.407148925336666	Cambodia
125	2018	3.44683277006407	0.457341489845745	0.0001044981055242722	3.446728271958546	Cambodia
126	2019	3.48633834794791	0.463643430446969	0.0001045780532018768	3.486233769894708	Cambodia
127	2020	3.52976505625697	0.468876053670987	0.0001045132926104842	3.529660542964359	Cambodia
128	2021	3.55695851246562	0.473621490708013	0.0001046529834919273	3.556853859482128	Cambodia
129	1990	2.53177015234053	0.457134954421362	0.0001046581037089066	2.531665494236821	Indonesia
130	1991	2.54600196378279	0.466505583269134	0.0001050343607700102	2.54589692942202	Indonesia
131	1992	2.5547486968247	0.475753157454434	0.0001048256776447966	2.554643871147055	Indonesia
132	1993	2.56402920049694	0.484775240859362	0.0001050021519995453	2.563924198344941	Indonesia
133	1994	2.5608421704043	0.493607099523711	0.0001045757738745286	2.560737594630425	Indonesia
134	1995	2.54771803077132	0.502008381392835	0.000104547810564741	2.547613482960755	Indonesia
135	1996	2.53420816195297	0.510108146446556	0.0001045476370079915	2.534103614315962	Indonesia
136	1997	2.52812565850462	0.51810218881129	0.0001044077903578234	2.528021250714262	Indonesia
137	1998	2.51841017426027	0.524045603868488	0.0001052449106858775	2.518304929349584	Indonesia
138	1999	2.50697492582832	0.529176329629629	0.0001045800573942624	2.506870345770925	Indonesia
139	2000	2.49766918156274	0.533789587270659	0.0001046578493209412	2.497564523713419	Indonesia
140	2001	2.47101384959349	0.537977981115366	0.0001049131677729997	2.470908936425717	Indonesia
141	2002	2.43317456606914	0.542245676060877	0.0001043173149257834	2.433070248754214	Indonesia
142	2003	2.41418984810471	0.546550264351478	0.0001049678163870077	2.414084880288323	Indonesia
143	2004	2.39531109415287	0.550902314227472	0.0001047233921034542	2.395206370760766	Indonesia
144	2005	2.39333883195339	0.555424913216581	0.0001043290702649222	2.393234502883125	Indonesia
145	2006	2.38634703439665	0.560265924242442	0.0001051515994414433	2.386241882797209	Indonesia
146	2007	2.38884556970659	0.565811896183758	0.0001047168530169215	2.388740852853573	Indonesia
147	2008	2.38788206151447	0.572225266933015	0.0001046952080216586	2.387777366306448	Indonesia
148	2009	2.39606305908369	0.578866902230273	0.0001049233140039622	2.395958135769686	Indonesia
149	2010	2.4021343028097	0.585982419406785	0.000104797328041942	2.402029505481658	Indonesia
150	2011	2.40979830084611	0.593652984587084	0.0001049492277285078	2.409693351618382	Indonesia
151	2012	2.39449764262062	0.601185701344525	0.0001048487509965726	2.394392793869624	Indonesia
152	2013	2.38010210540177	0.608509904334102	0.000104477819219398	2.379997627582551	Indonesia
153	2014	2.36771729702685	0.615499887091834	0.0001051397119437878	2.367612157314906	Indonesia
154	2015	2.35667719758293	0.622222469472476	0.0001046451487964775	2.356572552434133	Indonesia
155	2016	2.36988199961349	0.62866662466714	0.0001046973908656383	2.369777302222624	Indonesia
156	2017	2.37635036090924	0.634895744678987	0.0001048125296440439	2.376245548379596	Indonesia
157	2018	2.38369441266598	0.640948750163115	0.0001047449552027594	2.383589667710777	Indonesia
158	2019	2.39339680018192	0.64686545689526	0.0001050654924884476	2.393291734689432	Indonesia
159	2020	2.4092435191401	0.651926647922518	0.000104990620692034	2.409138528519408	Indonesia
160	2021	2.39229597558294	0.656868336261681	0.0001044711573966304	2.392191504425544	Indonesia
161	1990	3.60820389709249	0.264283163752662	0.0001107096297599695	3.60809318746273	Lao People's Democratic Republic
162	1991	3.57042604761635	0.268787617854408	0.0001107911771683675	3.570315256439181	Lao People's Democratic Republic
163	1992	3.53267552226047	0.273435312470827	0.000110717989385215	3.532564804271085	Lao People's Democratic Republic
164	1993	3.48966888305797	0.278140417914198	0.0001107126139299603	3.48955817044404	Lao People's Democratic Republic
165	1994	3.44069032038863	0.283270229855729	0.0001106447123989558	3.440579675676231	Lao People's Democratic Republic
166	1995	3.38935069578834	0.288795341159004	0.0001106802121973433	3.389240015576143	Lao People's Democratic Republic
167	1996	3.34091309597785	0.294838372041673	0.0001106390097868059	3.340802456968063	Lao People's Democratic Republic
168	1997	3.29430397096511	0.301477967015192	0.0001106415654379966	3.294193329399672	Lao People's Democratic Republic
169	1998	3.23801022726002	0.308402544731754	0.0001106272404609639	3.237899600019559	Lao People's Democratic Republic
170	1999	3.17713955899867	0.315972615438411	0.0001106325742984247	3.177028926424371	Lao People's Democratic Republic
171	2000	3.09464359985447	0.323947359495962	0.0001106385290997818	3.09453296132537	Lao People's Democratic Republic
172	2001	3.04484222383401	0.332580408807204	0.0001106052717958021	3.044731618562214	Lao People's Democratic Republic
173	2002	2.94810144126991	0.341667271144462	0.0001106385914930781	2.947990802678417	Lao People's Democratic Republic
174	2003	2.88729223122194	0.350658178383381	0.0001105907485512165	2.887181640473389	Lao People's Democratic Republic
175	2004	2.84184372662942	0.359681759216616	0.0001057821686657451	2.841737944460754	Lao People's Democratic Republic
176	2005	2.81067564327532	0.368728677775792	0.000105005574553478	2.810570637700767	Lao People's Democratic Republic
177	2006	2.78820958418183	0.378122280697802	0.0001045551981158873	2.788105028983714	Lao People's Democratic Republic
178	2007	2.77272302210106	0.387723649113709	0.0001046158327260996	2.772618406268334	Lao People's Democratic Republic
179	2008	2.76561423059387	0.397011298824877	0.0001047830503208364	2.765509447543549	Lao People's Democratic Republic
180	2009	2.75598348450543	0.406139021683818	0.0001047344203460619	2.755878750085084	Lao People's Democratic Republic
181	2010	2.73813673883025	0.414865566497825	0.0001046991567517948	2.738032039673498	Lao People's Democratic Republic
182	2011	2.7360631468471	0.42335452259834	0.0001046460126396282	2.73595850083446	Lao People's Democratic Republic
183	2012	2.73514477585428	0.431149360954477	0.0001046268064785034	2.735040149047801	Lao People's Democratic Republic
184	2013	2.74545141204737	0.438691038635463	0.0001046154737396626	2.74534679657363	Lao People's Democratic Republic
185	2014	2.76327511610282	0.4458694242056	0.0001047075650163809	2.763170408537804	Lao People's Democratic Republic
186	2015	2.76697174011535	0.452749603276049	0.0001046689805165309	2.766867071134834	Lao People's Democratic Republic
187	2016	2.76232392048008	0.459583995539449	0.0001044336257230119	2.762219486854357	Lao People's Democratic Republic
188	2017	2.77068024856587	0.466168891657656	0.0001048291405164652	2.770575419425354	Lao People's Democratic Republic
189	2018	2.76585397967279	0.472618102538068	0.0001048272690791494	2.765749152403711	Lao People's Democratic Republic
190	2019	2.77239342148027	0.478811372841658	0.0001049150749531525	2.772288506405317	Lao People's Democratic Republic
191	2020	2.77786760353978	0.484192959345392	0.0001049907383418746	2.777762612801438	Lao People's Democratic Republic
192	2021	2.77336981117966	0.489136091456599	0.0001044449443976187	2.773265366235262	Lao People's Democratic Republic
193	1990	4.35185755641882	0.545799405460294	0.0001047617829121462	4.351752794635908	Malaysia
194	1991	4.27669718393342	0.551683548009526	0.0001044127932078607	4.276592771140212	Malaysia
195	1992	4.29780234437128	0.558186752245966	0.0001046472567404199	4.29769769711454	Malaysia
196	1993	4.34929363973305	0.565845656303133	0.0001045161287219989	4.349189123604328	Malaysia
197	1994	4.30203867781817	0.574380445989544	0.0001047390632806941	4.301933938754889	Malaysia
198	1995	4.43296	0.583441102596569	0.0001046396920539952	4.432859009869945	Malaysia
199	1996	4.4187385978566	0.593152135005711	0.0001046086674521098	4.418633989189148	Malaysia
200	1997	4.46350163931201	0.603418105152686	0.0001044434051182476	4.463397195906892	Malaysia
201	1998	4.50833531745684	0.612645412003281	0.0001047660479250601	4.508230551408915	Malaysia
202	1999	4.80033	0.621724901078498	0.0001048090979090438	4.800226781754091	Malaysia
203	2000	4.5185679809643	0.630523543762275	0.0001049279188013843	4.518463053045498	Malaysia
204	2001	4.35668940002002	0.638257476929833	0.0001051888827692954	4.356584211137251	Malaysia
205	2002	4.2808084723093	0.645044248017871	0.0001049374698608103	4.280703534839438	Malaysia
206	2003	4.30922016059008	0.65088567830407	0.0001046402523462665	4.309115520337733	Malaysia
207	2004	4.22532193418493	0.656243325827196	0.0001046156910702952	4.22521731849386	Malaysia
208	2005	4.13130456489894	0.661242241061834	0.0001049500904992594	4.131199614808441	Malaysia
209	2006	4.01494236537767	0.665956287100151	0.0001045402281784453	4.014837825149492	Malaysia
210	2007	3.93963711687547	0.670843725887123	0.0001044988158426178	3.939532618059627	Malaysia
211	2008	3.96133012623879	0.676399910213952	0.0001048738652409631	3.961225252373549	Malaysia
212	2009	3.98841040255771	0.682070653985994	0.000104714412569436	3.98830568814514	Malaysia
213	2010	3.9957190961715	0.688258621606068	0.0001047657455821454	3.995614330425918	Malaysia
214	2011	3.94039724561114	0.69408340345083	0.0001045991159735636	3.940292646495166	Malaysia
215	2012	3.85985509377952	0.699664734135674	0.0001043785462457019	3.859750715233274	Malaysia
216	2013	3.83930493531906	0.70493071683803	0.0001045843044909588	3.839200351014569	Malaysia
217	2014	3.89319382056927	0.709953756222256	0.0001044044033612195	3.893089416165909	Malaysia
218	2015	4.05763715234129	0.714659871236347	0.0001047270690590978	4.057532425272231	Malaysia
219	2016	4.07959721567205	0.719223424980679	0.0001047669380026782	4.079492448734047	Malaysia
220	2017	4.17597571743331	0.724235411990887	0.000104386087656788	4.175871331345654	Malaysia
221	2018	4.21108659651384	0.72938807812528	0.0001049440412025061	4.210981652472637	Malaysia
222	2019	4.24790035149722	0.734587751127645	0.0001046456291750757	4.247795705868045	Malaysia
223	2020	3.89944490782612	0.738743992650626	0.0001047435340927954	3.899340164292027	Malaysia
224	2021	4.32009212575722	0.742523828414751	0.000104345941234842	4.319987779815984	Malaysia
225	1990	3.53419480627344	0.331601544442323	0.000110592449901925	3.534084213823538	Maldives
226	1991	3.59004095581742	0.344398606997735	0.0001106086522028975	3.589930347165217	Maldives
227	1992	3.63127476035715	0.358252339504646	0.0001068553708340284	3.631167904986316	Maldives
228	1993	3.61229331845275	0.372806998520911	0.000104736909708147	3.612188581543042	Maldives
229	1994	3.5099141937059	0.388081604129663	0.0001045312324594873	3.50980966247344	Maldives
230	1995	3.50013411913893	0.403945582505039	0.0001049819861379569	3.500029137152792	Maldives
231	1996	3.56699540715995	0.420519127829701	0.0001049276004044383	3.566890479559546	Maldives
232	1997	3.58407009253182	0.437436025558501	0.0001045759473712698	3.583965516584449	Maldives
233	1998	3.43058751432889	0.453973361371121	0.0001051608601942298	3.430482353468696	Maldives
234	1999	3.19003807157958	0.469338065717424	0.0001047101011098877	3.18993336147847	Maldives
235	2000	3.19898697946164	0.483495670503175	0.0001050773101387468	3.198881902151501	Maldives
236	2001	3.16193806388999	0.495923695035155	0.0001047581821923087	3.161833305707797	Maldives
237	2002	2.89967109957884	0.507404859766873	0.0001047345843130564	2.899566364994527	Maldives
238	2003	2.83226146005242	0.518926864396739	0.0001047925091942855	2.832156667543226	Maldives
239	2004	2.77200588455288	0.529910190937908	0.0001047697215991355	2.771901114831281	Maldives
240	2005	2.74170018203895	0.53825333247429	0.0001047773032934501	2.741595404735656	Maldives
241	2006	2.72402758030022	0.547950411527519	0.0001049203388957994	2.723922659961324	Maldives
242	2007	2.69762435521452	0.557529246632533	0.000104896876132583	2.697519458338387	Maldives
243	2008	2.67572790769545	0.566839634379964	0.0001045167718575868	2.675623390923592	Maldives
244	2009	2.64581041806232	0.574442059853853	0.0001048242153588142	2.645705593846961	Maldives
245	2010	2.61656780722887	0.581980986393534	0.0001045795936416325	2.616463227635228	Maldives
246	2011	2.59707959101025	0.589684459954112	0.0001050479659644434	2.596974543044285	Maldives
247	2012	2.56279125857979	0.596948519185372	0.0001044355425266497	2.562686823037263	Maldives
248	2013	2.49464638659169	0.604238519255647	0.0001050638523420642	2.494541322739348	Maldives
249	2014	2.44755139175148	0.611578071403856	0.000104571643292598	2.447446820108187	Maldives
250	2015	2.40818717269146	0.618454389892933	0.0001048765276627857	2.408082296163797	Maldives
251	2016	2.37491773320241	0.624875949954596	0.0001047050355434562	2.374813028166866	Maldives
252	2017	2.37941043702289	0.631083288156097	0.0001048308608673622	2.379305606162022	Maldives
253	2018	2.3862451075153	0.637205659403498	0.0001044952088209491	2.386140612306479	Maldives
254	2019	2.37746	0.643082793641918	0.0001047052608713755	2.377355844984129	Maldives
255	2020	2.22168783651898	0.647608589281031	0.0001049715083368034	2.221582865010643	Maldives
256	2021	2.29631495871367	0.650886627343107	0.0001047496617651912	2.296210209051905	Maldives
257	1990	3.11585125440974	0.319219723709677	0.0001106296023027553	3.115740624807438	Myanmar
258	1991	3.08075214367922	0.322034718697423	0.0001106182202533678	3.080641525458967	Myanmar
259	1992	3.0409001370997	0.325628883748026	0.0001106084777681123	3.040789528621932	Myanmar
260	1993	3.00244668888999	0.329707434417887	0.0001106391881713486	3.002336049701818	Myanmar
261	1994	2.95665229945157	0.334290120297598	0.0001106277178677605	2.956541671733702	Myanmar
262	1995	2.91134774497667	0.339590975967104	0.0001106337659721783	2.911237111210698	Myanmar
263	1996	2.86586366082015	0.345191641257382	0.0001106606191169814	2.865753000201033	Myanmar
264	1997	2.82173075854185	0.350892883218861	0.0001106109446078201	2.821620147597242	Myanmar
265	1998	2.77996305191553	0.356696902058465	0.0001066925251791343	2.779856359390351	Myanmar
266	1999	2.73484115798037	0.36303773228042	0.0001050165737621998	2.734736141406608	Myanmar
267	2000	2.69500752920165	0.370360017053284	0.0001047090594513298	2.694902820142199	Myanmar
268	2001	2.64834625583388	0.378171980483692	0.000104625223509942	2.64824163061037	Myanmar
269	2002	2.58865197130332	0.386343628220189	0.0001047588349552437	2.588547212468365	Myanmar
270	2003	2.55298525097049	0.395218766380276	0.0001045351678659756	2.552880715802624	Myanmar
271	2004	2.52142290791346	0.40469235815513	0.0001044427069652974	2.521318465206495	Myanmar
272	2005	2.48452596769796	0.414662082498037	0.00010442134873525	2.484421546349225	Myanmar
273	2006	2.45694968603938	0.424705070565889	0.0001046423775335798	2.456845043661846	Myanmar
274	2007	2.4186701380521	0.434536927066905	0.0001047354696574004	2.418565402582443	Myanmar
275	2008	2.34833026387087	0.443595531234043	0.0001045412354222215	2.348225722635448	Myanmar
276	2009	2.35948941564138	0.451954883959276	0.0001049321113039342	2.359384483530076	Myanmar
277	2010	2.33833806308962	0.460180429354898	0.0001044510914027223	2.338233611998217	Myanmar
278	2011	2.33018322127058	0.467850871609568	0.0001049196038277857	2.330078301666752	Myanmar
279	2012	2.29874233565939	0.475336422547245	0.0001047167393867942	2.298637618920003	Myanmar
280	2013	2.30406337369795	0.482821855058075	0.0001044702775026318	2.303958903420448	Myanmar
281	2014	2.31212731841262	0.490255145456161	0.0001048008847781217	2.312022517527842	Myanmar
282	2015	2.3259253710074	0.497374156127321	0.0001048142627095734	2.325820556744691	Myanmar
283	2016	2.3341806541544	0.504115978117272	0.0001046502197151043	2.334076003934685	Myanmar
284	2017	2.34754655224655	0.510823431317416	0.0001047601011717285	2.347441792145379	Myanmar
285	2018	2.35714253504389	0.517557469010629	0.0001046248103414202	2.357037910233549	Myanmar
286	2019	2.37312293305173	0.524108970350153	0.0001049651763596872	2.37301796787537	Myanmar
287	2020	2.39052277251869	0.529434702877063	0.0001046105107977701	2.390418162007892	Myanmar
288	2021	2.39860525262586	0.533900839611906	0.0001046428434544331	2.398500609782406	Myanmar
289	1990	1.55756838092552	0.510011796397722	0.0001049334595559187	1.557463447465964	Philippines
290	1991	1.51799850405629	0.513707183203398	0.0001044980852327462	1.517894005971057	Philippines
291	1992	1.53513577858645	0.517109502298333	0.000104799781831293	1.535030978804619	Philippines
292	1993	1.54578718123986	0.520600378172241	0.0001044757499273734	1.545682705489933	Philippines
293	1994	1.55657711900893	0.524613606961947	0.000104790630201124	1.556472328378729	Philippines
294	1995	1.56106788608313	0.528827907097189	0.0001045664583796687	1.56096331962475	Philippines
295	1996	1.57906037078073	0.532938848718821	0.0001050518811161473	1.578955318899614	Philippines
296	1997	1.57363121568575	0.536589867582292	0.0001046946684868434	1.573526521017263	Philippines
297	1998	1.58742344168059	0.539496470377039	0.0001046632222412975	1.587318778458349	Philippines
298	1999	1.58333376325401	0.542257968063782	0.0001048052681065723	1.583228957985904	Philippines
299	2000	1.60418257683421	0.544997722532077	0.0001048135289377202	1.604077763305272	Philippines
300	2001	1.62488143661247	0.547409431560733	0.0001045862309147576	1.624776850381555	Philippines
301	2002	1.63468371327964	0.549521153378409	0.0001045545257282115	1.634579158753912	Philippines
302	2003	1.61782864508429	0.551567967518738	0.0001044833466480627	1.617724161737642	Philippines
303	2004	1.61114573480014	0.553704287358934	0.0001045181223261233	1.611041216677814	Philippines
304	2005	1.62413033903349	0.555664102826939	0.0001047079234124017	1.624025631110078	Philippines
305	2006	1.63827843030388	0.557976265254754	0.0001047493269256719	1.638173680976954	Philippines
306	2007	1.62765466097523	0.560822023745201	0.0001047418892128761	1.627549919086017	Philippines
307	2008	1.64452868921791	0.563974721376474	0.0001045148791721801	1.644424174338738	Philippines
308	2009	1.65589161735161	0.567355819963632	0.0001046749165695538	1.65578694243504	Philippines
309	2010	1.65541435229371	0.571765888250344	0.0001045661283932332	1.655309786165317	Philippines
310	2011	1.66621669494888	0.577240283466517	0.0001045209610826413	1.666112173987797	Philippines
311	2012	1.68150322121827	0.58376762501942	0.0001046359693523967	1.681398585248917	Philippines
312	2013	1.68592362279951	0.590837549266941	0.000104363248372798	1.685819259551137	Philippines
313	2014	1.67936023303976	0.598384520042983	0.0001044477627644375	1.679255785276995	Philippines
314	2015	1.70669791412448	0.606215624393378	0.0001046338187583043	1.706593280305722	Philippines
315	2016	1.72130488249786	0.614224960974851	0.0001045455542352494	1.721200336943625	Philippines
316	2017	1.73162374296974	0.622315028960912	0.000104849836352013	1.731518893133388	Philippines
317	2018	1.74610719509353	0.630464275930184	0.0001042461244888476	1.746002948969041	Philippines
318	2019	1.76449381239419	0.638547384381803	0.0001044190458150496	1.764389393348375	Philippines
319	2020	1.73640245490549	0.644867233233664	0.0001046411601560182	1.736297813745334	Philippines
320	2021	1.76101760311623	0.651219328702707	0.0001047284692410885	1.760912874646989	Philippines
321	1990	8.27065098876315	0.522622552851521	0.0001047262267112208	8.270546262536438	Sri Lanka
322	1991	8.15443671726144	0.528239202759485	0.0001047189113357756	8.154331998350104	Sri Lanka
323	1992	8.42718158474699	0.533345535471094	0.0001048183579973291	8.427076766388993	Sri Lanka
324	1993	8.54390546533975	0.538891102297622	0.0001046828617548112	8.543800782477994	Sri Lanka
325	1994	9.01251641981584	0.545124551180714	0.0001044041637890646	9.012412015652052	Sri Lanka
326	1995	9.39831382919497	0.551744058346111	0.0001045280412572448	9.398209301153713	Sri Lanka
327	1996	9.87322969869089	0.558938887614985	0.0001047982921793952	9.873124900398711	Sri Lanka
328	1997	10.7162722269395	0.566128422363729	0.0001046965754865247	10.71616753036401	Sri Lanka
329	1998	10.5156878320423	0.572326186668561	0.0001047872029262092	10.51558304483937	Sri Lanka
330	1999	10.3284804381024	0.57763004764168	0.0001048121047221645	10.32837562599768	Sri Lanka
331	2000	9.7369456294325	0.582942637570578	0.0001046044492358197	9.736841024983264	Sri Lanka
332	2001	8.66266510351251	0.587556599070554	0.0001047463094267913	8.662560357203082	Sri Lanka
333	2002	7.45065628525449	0.59235912694583	0.0001047856063537384	7.450551499648136	Sri Lanka
334	2003	6.39192647652582	0.597410284061105	0.0001045579159219656	6.391821918609899	Sri Lanka
335	2004	5.15255650752149	0.60225006214936	0.0001045867438710991	5.15245192077762	Sri Lanka
336	2005	4.60384012071528	0.606906655593188	0.0001048196738969701	4.603735301041383	Sri Lanka
337	2006	4.12067513677317	0.611807083317854	0.0001046410491814686	4.120570495723989	Sri Lanka
338	2007	3.74626955732766	0.616979265050006	0.0001045549797666624	3.746165002347893	Sri Lanka
339	2008	3.57697631312878	0.622414317259024	0.0001046511455634129	3.576871661983216	Sri Lanka
340	2009	3.43408206327183	0.628149630493025	0.0001046389046969014	3.433977424367133	Sri Lanka
341	2010	3.28713265320079	0.634263123413356	0.0001045708397925926	3.287028082360997	Sri Lanka
342	2011	3.31816716048864	0.640799571244289	0.0001046049239536778	3.318062555564687	Sri Lanka
343	2012	3.28444424849723	0.648049815659369	0.000104677490633395	3.284339571006597	Sri Lanka
344	2013	3.31833088698005	0.655435837718287	0.0001043311901483935	3.318226555789901	Sri Lanka
345	2014	3.29986096131001	0.662782434226903	0.000104665452029298	3.299756295857981	Sri Lanka
346	2015	3.34904743602577	0.669760291875565	0.0001048850956355817	3.348942550930134	Sri Lanka
347	2016	3.33784948561422	0.67627744148358	0.0001045180236968017	3.337744967590523	Sri Lanka
348	2017	3.37752192001287	0.682405274024772	0.00010493454560411	3.377416985467266	Sri Lanka
349	2018	3.39166094306406	0.688125858195178	0.0001046915599651589	3.391556251504095	Sri Lanka
350	2019	3.3638506746135	0.69351606326589	0.0001047027375432718	3.363745971875957	Sri Lanka
351	2020	3.08129685953432	0.697648535082413	0.0001046797977424382	3.081192179736578	Sri Lanka
352	2021	3.26563837455456	0.70153493519423	0.0001045755145119848	3.265533799040048	Sri Lanka
353	1990	22.6461649502875	0.506644860754466	0.0001045621769524466	22.64606038811054	Thailand
354	1991	23.0189823135581	0.515911465809998	0.0001047814197437111	23.01887753213836	Thailand
355	1992	23.2862312961243	0.525161868897941	0.0001046311958121433	23.28612666492849	Thailand
356	1993	23.5420997989057	0.534303709087494	0.000104762020345414	23.54199503688535	Thailand
357	1994	23.7697983781587	0.543325546554827	0.0001047789538638475	23.76969359920484	Thailand
358	1995	23.8961091091376	0.552452208814004	0.000104582183928589	23.89600452695367	Thailand
359	1996	24.2168008899966	0.561302486534141	0.0001046889737252488	24.21669620102287	Thailand
360	1997	23.4760467539271	0.568449492093676	0.000104622303267336	23.47594213162383	Thailand
361	1998	23.5185691892168	0.573817902004847	0.0001047315031206814	23.51846445771368	Thailand
362	1999	23.6340887280551	0.578854167794919	0.0001049596222815906	23.63398376843282	Thailand
363	2000	23.7067169722392	0.58350091705013	0.0001049322390057849	23.70661204000019	Thailand
364	2001	23.6332772616879	0.587661560775708	0.0001046176985111415	23.63317264398939	Thailand
365	2002	24.3434	0.59175909789129	0.0001046171235592889	24.34332298699644	Thailand
366	2003	24.5445798775448	0.596048920136592	0.0001047947274985509	24.5444750828173	Thailand
367	2004	25.208602096576	0.600520665140167	0.0001046486740876624	25.20849744790191	Thailand
368	2005	25.6077352097626	0.605040775160747	0.0001048931546366014	25.60763031660796	Thailand
369	2006	25.7917374556676	0.610356678024317	0.0001048568801188307	25.79163259878748	Thailand
370	2007	25.9832173720415	0.616368591131489	0.0001051713531565544	25.98311220068835	Thailand
371	2008	26.0447164798303	0.621067542847306	0.0001047909578628744	26.04461168887244	Thailand
372	2009	25.7376896173105	0.624329070216978	0.0001044077878167718	25.73758520952268	Thailand
373	2010	26.1620907451514	0.62858943983977	0.000104395275194968	26.16198634987621	Thailand
374	2011	26.2152	0.633226727672561	0.0001046740677700656	26.21511933719223	Thailand
375	2012	26.2435956483632	0.638410972213962	0.000104396860984207	26.24349125150222	Thailand
376	2013	26.3055214718514	0.643672915801455	0.0001047536452561122	26.30541671820614	Thailand
377	2014	26.6774298438387	0.648772057471972	0.0001046836836935269	26.677325160155	Thailand
378	2015	27.0273586094025	0.654015622617677	0.0001049047983485476	27.02725370460415	Thailand
379	2016	27.388117087874	0.659369302952365	0.0001047703638138295	27.38801231751019	Thailand
380	2017	27.5923407689278	0.664804133690469	0.0001047106898962941	27.5922360582379	Thailand
381	2018	28.4287512113355	0.670225586853729	0.000104661184993896	28.4286465501505	Thailand
382	2019	29.3834100938298	0.675273900833315	0.000104988132591714	29.38330510569721	Thailand
383	2020	29.7528228791755	0.679119989171207	0.0001046128934770428	29.75271826628202	Thailand
384	2021	30.0273562578519	0.682547932974593	0.0001046796470940797	30.0272515782048	Thailand
385	1990	2.56351870191486	0.262468083434918	0.0001108004297309993	2.563407901485129	Timor-Leste
386	1991	2.52555844798809	0.270943348789144	0.0001107226590085796	2.525447725329081	Timor-Leste
387	1992	2.49477204778254	0.279916760012752	0.0001106572422451583	2.494661390540295	Timor-Leste
388	1993	2.45809200783244	0.289266628937942	0.0001106984712626527	2.457981309361178	Timor-Leste
389	1994	2.4202289177041	0.298763188841394	0.0001107235640827634	2.420118194140017	Timor-Leste
390	1995	2.37222119744731	0.308018683645478	0.0001106145692507445	2.372110582878059	Timor-Leste
391	1996	2.3246338032974	0.317588750054214	0.000110610744307991	2.324523192553092	Timor-Leste
392	1997	2.2664207134536	0.326705373863583	0.0001106197050711189	2.266310093748529	Timor-Leste
393	1998	2.23273635358154	0.334894497001343	0.0001106178963217295	2.232625735685218	Timor-Leste
394	1999	2.17047343908845	0.339252140436899	0.0001106196922337067	2.170362819396216	Timor-Leste
395	2000	2.15636751806131	0.343793649201481	0.0001106330002326291	2.156256885061078	Timor-Leste
396	2001	2.10753469863915	0.349490320159863	0.000110611407736392	2.107424087231414	Timor-Leste
397	2002	2.03544745213177	0.354162019516716	0.0001066364103789682	2.035340815721391	Timor-Leste
398	2003	2.01018065454412	0.35844002540281	0.0001052989513156621	2.010075355592804	Timor-Leste
399	2004	1.96770392356246	0.362687998477417	0.0001050399826404757	1.967598883579819	Timor-Leste
400	2005	1.92638211719346	0.366913584279333	0.0001049538622144551	1.926277163331246	Timor-Leste
401	2006	1.91807458519875	0.370654092006941	0.0001046020465963472	1.917969983152154	Timor-Leste
402	2007	1.92644431355585	0.375390767982559	0.0001049151176785869	1.926339398438171	Timor-Leste
403	2008	1.93723193842495	0.381227527778766	0.0001047292395273938	1.937127209185423	Timor-Leste
404	2009	2.00053403496003	0.387944823498752	0.0001050014612279536	2.000429033498802	Timor-Leste
405	2010	1.98997133076578	0.394887019369648	0.0001051539542483357	1.989866176811532	Timor-Leste
406	2011	2.06633207251149	0.401872356301348	0.0001045853414241344	2.066227487170066	Timor-Leste
407	2012	2.10538790462809	0.408910300117845	0.0001046885530080547	2.105283216075082	Timor-Leste
408	2013	2.14059615707498	0.41521787782997	0.0001049226937549305	2.140491234381225	Timor-Leste
409	2014	2.16997945571444	0.421155537971188	0.000104766031503638	2.169874689682937	Timor-Leste
410	2015	2.13336032623387	0.426383620035982	0.0001045312688985278	2.133255794964971	Timor-Leste
411	2016	2.13511690289862	0.431207272013621	0.0001043983806888571	2.135012504517931	Timor-Leste
412	2017	2.1443847711795	0.434519733594658	0.0001045548013615579	2.144280216378138	Timor-Leste
413	2018	2.16025931480462	0.437018662969572	0.0001047135047096641	2.16015460129991	Timor-Leste
414	2019	2.18603646890621	0.44019584549571	0.0001047270008263263	2.185931741905383	Timor-Leste
415	2020	2.15816390950341	0.442349336035765	0.0001046429646370505	2.158059266538773	Timor-Leste
416	2021	2.1566140209812	0.444667618881833	0.0001048259867819087	2.156509194994418	Timor-Leste
417	1990	3.50559215852461	0.407630047693296	0.0001047802471948201	3.505487378277415	Viet Nam
418	1991	3.51843542396296	0.413217249557429	0.0001047341779757681	3.518330689784984	Viet Nam
419	1992	3.53813326291135	0.419781657140794	0.0001048379595730688	3.538028424951777	Viet Nam
420	1993	3.56549856545864	0.427072184949202	0.0001047320827006295	3.56539383337594	Viet Nam
421	1994	3.59167718769795	0.435106272492167	0.0001048737576883905	3.591572313940262	Viet Nam
422	1995	3.61185736977612	0.443858785203356	0.0001046146611508987	3.611752755114969	Viet Nam
423	1996	3.68570899098507	0.453102410398964	0.0001044929267190749	3.685604498058351	Viet Nam
424	1997	3.69981409352649	0.462853518365539	0.0001047122688320743	3.699709381257658	Viet Nam
425	1998	3.72001935558011	0.47247889159957	0.0001048770799028494	3.719914478500207	Viet Nam
426	1999	3.74353300675573	0.48144577410536	0.0001051213665233693	3.743427885389206	Viet Nam
427	2000	3.76329606816628	0.489802045414549	0.0001047095016233788	3.763191358664657	Viet Nam
428	2001	3.80889007008648	0.497630349065707	0.0001047721998246722	3.808785297886655	Viet Nam
429	2002	3.84108745650226	0.505453447065355	0.0001047741953936664	3.840982682306866	Viet Nam
430	2003	3.87018410054111	0.513367511118634	0.0001049879312768015	3.870079112609834	Viet Nam
431	2004	3.90212527447206	0.521229389687461	0.0001046084608529352	3.902020666011207	Viet Nam
432	2005	3.93956364651026	0.528956332075378	0.0001042981261067758	3.939459348384153	Viet Nam
433	2006	3.9544125338801	0.53630065301368	0.0001050127682052474	3.954307521111895	Viet Nam
434	2007	3.97975053526428	0.543342652110377	0.0001047306152405848	3.979645804649039	Viet Nam
435	2008	4.02205635530001	0.550127119086299	0.0001049936735676523	4.021951361626442	Viet Nam
436	2009	4.08079150880213	0.55645594448371	0.000104441938440459	4.080687066863689	Viet Nam
437	2010	4.16546577294551	0.562768571224979	0.0001045174756152722	4.165361255469894	Viet Nam
438	2011	4.2567064485545	0.568945458254757	0.0001047633860342751	4.256601685168465	Viet Nam
439	2012	4.33307804639991	0.575078671720175	0.0001048510711038415	4.332973195328806	Viet Nam
440	2013	4.40951	0.581029214733769	0.0001049278496503375	4.40940706214035	Viet Nam
441	2014	4.49676692782293	0.586913814919078	0.0001045993244292896	4.4966623284985	Viet Nam
442	2015	4.59392104983943	0.592849573281283	0.0001046830796137224	4.593816366759817	Viet Nam
443	2016	4.64041820502197	0.598849485299412	0.0001048278512542021	4.640313377170716	Viet Nam
444	2017	4.69236616922273	0.605019420569412	0.0001050268195987562	4.692261142403131	Viet Nam
445	2018	4.74334564964284	0.611351406113218	0.0001048516108407685	4.743240798031999	Viet Nam
446	2019	4.80152333999883	0.6177338152062	0.0001048691775744212	4.801418470821256	Viet Nam
447	2020	4.88667221350436	0.623090320139283	0.0001049228843388966	4.886567290620021	Viet Nam
448	2021	4.89677765565771	0.627933720680671	0.0001045046776490434	4.89667315098006	Viet Nam
449	1990	3.20364266484889	0.53464890774309	0.0001046781399701326	3.20353798670892	Fiji
450	1991	3.2150752067378	0.538778259951718	0.0001045299134121254	3.214970676824388	Fiji
451	1992	3.22321460598056	0.543188551973659	0.0001049498769654571	3.223109656103595	Fiji
452	1993	3.2325608916113	0.547776473718793	0.0001045533791140993	3.232456338232186	Fiji
453	1994	3.23024175557186	0.552849019704515	0.0001050281560458441	3.230136727415814	Fiji
454	1995	3.23477240274552	0.558530972290103	0.000104576873107219	3.234667825872413	Fiji
455	1996	3.23825822977203	0.565041878958725	0.0001045664114621634	3.238153663360568	Fiji
456	1997	3.1954243779587	0.571187752703497	0.0001048135876290378	3.195319564371071	Fiji
457	1998	3.08165331974692	0.577172353765379	0.0001049853673367569	3.081548334379583	Fiji
458	1999	3.13829669310975	0.583573942431191	0.0001046380755882325	3.138192055034162	Fiji
459	2000	3.18206009508487	0.589196631128333	0.0001045997241760654	3.181955495360694	Fiji
460	2001	3.05385646376028	0.59449741944042	0.0001050732914440926	3.053751390468836	Fiji
461	2002	2.98439187034911	0.59932203091066	0.0001049789380283983	2.984286891411082	Fiji
462	2003	3.14726867595665	0.603489622121197	0.0001044508004398245	3.14716422515621	Fiji
463	2004	3.13010147468553	0.607544889853603	0.0001045591543828528	3.129996915531147	Fiji
464	2005	3.23329190904891	0.610812943594047	0.0001045348854569783	3.233187374163453	Fiji
465	2006	3.24104879870597	0.613932767413255	0.0001050043007348177	3.240943794405235	Fiji
466	2007	3.51960320589546	0.616582915169589	0.0001047671426069257	3.519498438752853	Fiji
467	2008	3.66089974076329	0.618958809102014	0.0001045972986801622	3.66079514346461	Fiji
468	2009	3.64990369083788	0.620883465082065	0.0001045900216226517	3.649799100816257	Fiji
469	2010	3.62405933362231	0.62330878605608	0.0001046489967400496	3.62395468462557	Fiji
470	2011	3.60554222608708	0.626438251319165	0.0001045021075549826	3.605437723979525	Fiji
471	2012	3.5596547688331	0.629881334893454	0.0001053071998905527	3.55954946163321	Fiji
472	2013	3.55394048304021	0.634278114312534	0.0001045284420165349	3.553835954598193	Fiji
473	2014	3.56062494934036	0.6393900664467	0.0001047911591180778	3.560520158181242	Fiji
474	2015	3.56087646359106	0.645026352546626	0.0001046524681460189	3.560771811122914	Fiji
475	2016	3.56199471700489	0.650742680102873	0.0001044522912086654	3.561890264713681	Fiji
476	2017	3.57341091785591	0.656464010258719	0.0001047530904751318	3.573306164765435	Fiji
477	2018	3.5749515569713	0.661991453647996	0.0001049870999626346	3.574846569871338	Fiji
478	2019	3.56519933910832	0.667060979290814	0.0001047108346470499	3.565094628273673	Fiji
479	2020	3.56053310302822	0.671431490601499	0.0001048139998666868	3.560428289028354	Fiji
480	2021	3.54354733006206	0.675051630810876	0.0001048015934313131	3.543442528468629	Fiji
481	1990	1.84195295352151	0.410389821247376	0.000104910453702783	1.841848043067807	Kiribati
482	1991	1.83965388674555	0.412884199130178	0.0001047784765312555	1.839549108269019	Kiribati
483	1992	1.83623868592308	0.415577609430112	0.0001047483860657929	1.836133937537014	Kiribati
484	1993	1.84099877506923	0.418481660624087	0.0001045818576565231	1.840894193211573	Kiribati
485	1994	1.83197920253641	0.421716217125176	0.0001045759690111242	1.831874626567399	Kiribati
486	1995	1.84069581047423	0.425024354020195	0.0001046026742805636	1.840591207799949	Kiribati
487	1996	1.84570418581367	0.428300682254543	0.0001046003443994217	1.845599585469271	Kiribati
488	1997	1.85493882078657	0.431641940565898	0.000104973482705056	1.854833847303865	Kiribati
489	1998	1.86291840389958	0.435741904126434	0.0001048902127728663	1.862813513686807	Kiribati
490	1999	1.90056649177607	0.439692923227333	0.0001047913850621719	1.900461700391008	Kiribati
491	2000	1.9441264223566	0.444436339062538	0.0001045279431435749	1.944021894413456	Kiribati
492	2001	1.94049409662438	0.448782300735609	0.000104696504140388	1.94038940012024	Kiribati
493	2002	1.94383493191851	0.453462297779448	0.0001049704637284821	1.943729961454781	Kiribati
494	2003	1.94645994008275	0.458208373737044	0.0001044233184127425	1.946355516764337	Kiribati
495	2004	1.95196901390301	0.462336213231137	0.0001046976463240332	1.951864316256686	Kiribati
496	2005	1.95677959854364	0.466722276344394	0.000104387431554565	1.956675211112086	Kiribati
497	2006	1.96296505734564	0.470557196660738	0.0001050611832627694	1.962859996162377	Kiribati
498	2007	1.97352107804452	0.474227450118041	0.0001047836260676999	1.973416294418452	Kiribati
499	2008	1.98088	0.47720193306214	0.0001048399299755996	1.980777367380024	Kiribati
500	2009	1.98452873472054	0.480035601443872	0.0001045378434263147	1.984424196877114	Kiribati
501	2010	1.98920824459738	0.482447689410665	0.0001047280839085147	1.989103516513471	Kiribati
502	2011	1.99161228267646	0.485028211089828	0.0001050461646020316	1.991507236511858	Kiribati
503	2012	1.97972127867919	0.488175863692029	0.0001047595396972155	1.979616519139493	Kiribati
504	2013	1.96466291803674	0.491880767182311	0.0001047780519544071	1.964558139984786	Kiribati
505	2014	1.95660144795456	0.495317241227584	0.0001045295903215146	1.956496918364238	Kiribati
506	2015	1.95322353542639	0.500059699036215	0.0001049377966078873	1.953118597629782	Kiribati
507	2016	1.9440428424778	0.505207837257253	0.0001048273887865344	1.943938015089014	Kiribati
508	2017	1.94002419095054	0.510019240979789	0.0001048880838579324	1.939919302866682	Kiribati
509	2018	1.92994234526913	0.514810383548853	0.0001044728236796296	1.92983787244545	Kiribati
510	2019	1.92931952583802	0.519441321098362	0.0001046531961257753	1.929214872641894	Kiribati
511	2020	1.92636555556275	0.523454113096381	0.0001050168480549144	1.926260538714695	Kiribati
512	2021	1.91969033744032	0.527186582842681	0.0001050375204386322	1.919585299919881	Kiribati
513	1990	2.34572633559012	0.430839288199048	0.0001044793063582125	2.345621856283762	Marshall Islands
514	1991	2.37715706641423	0.435571411977162	0.000104734749264909	2.377052331664965	Marshall Islands
515	1992	2.4053369977948	0.440491018138956	0.0001049779897705607	2.405232019805029	Marshall Islands
516	1993	2.42193777723721	0.445479084259875	0.0001045098952605057	2.421833267341949	Marshall Islands
517	1994	2.38449131654133	0.450848221273844	0.0001049221282755479	2.384386394413055	Marshall Islands
518	1995	2.39846256712077	0.45685967435209	0.0001047174785379962	2.398357849642232	Marshall Islands
519	1996	2.39824327588262	0.461209430189201	0.0001047778200888034	2.398138498062532	Marshall Islands
520	1997	2.40079381543076	0.464752728246042	0.0001048929416413616	2.400688922489119	Marshall Islands
521	1998	2.39972161178663	0.468133032354917	0.0001047264845736374	2.399616885302056	Marshall Islands
522	1999	2.40651997057151	0.471292726535272	0.0001050355371593583	2.406414935034351	Marshall Islands
523	2000	2.40700685527296	0.474562536385418	0.0001045334780538164	2.406902321794906	Marshall Islands
524	2001	2.40686315742079	0.478588316369524	0.0001049535119606449	2.406758203908829	Marshall Islands
525	2002	2.3846353293533	0.482776259493159	0.0001049896726034873	2.384530339680697	Marshall Islands
526	2003	2.36266305659029	0.486248620277286	0.000104603359358607	2.362558453230931	Marshall Islands
527	2004	2.3508752942677	0.489573077431328	0.0001045196758672967	2.350770774591833	Marshall Islands
528	2005	2.33881103946893	0.49327139054966	0.0001046610524745791	2.338706378416456	Marshall Islands
529	2006	2.33046433503954	0.497456174718598	0.0001047229258551884	2.330359612113685	Marshall Islands
530	2007	2.30794423124358	0.502250042471655	0.0001047186157430114	2.307839512627837	Marshall Islands
531	2008	2.28615434063792	0.506359587700651	0.0001047565449870083	2.286049584092933	Marshall Islands
532	2009	2.26785876393556	0.510794535917681	0.0001050225923991651	2.267753741343161	Marshall Islands
533	2010	2.24570355679701	0.51608513761736	0.0001050611473628311	2.245598495649647	Marshall Islands
534	2011	2.22272920183682	0.521177086955837	0.0001048889933023993	2.222624312843517	Marshall Islands
535	2012	2.19873987320636	0.526042019095978	0.0001044268941955219	2.198635446312164	Marshall Islands
536	2013	2.17459693346358	0.531446300319586	0.0001048621724428537	2.174492071291137	Marshall Islands
537	2014	2.15912146295544	0.536640130947104	0.000104473294269075	2.159016989661171	Marshall Islands
538	2015	2.13888573422345	0.541793166838195	0.0001045319161959833	2.138781202307254	Marshall Islands
539	2016	2.11868158910552	0.546782936000428	0.0001049272126478905	2.118576661892872	Marshall Islands
540	2017	2.10344524269077	0.55206515210282	0.0001050017269563392	2.103340240963814	Marshall Islands
541	2018	2.08978779045002	0.557599278468739	0.0001050628091080186	2.089682727640912	Marshall Islands
542	2019	2.08206962940955	0.563428749789962	0.0001046072546403183	2.08196502215491	Marshall Islands
543	2020	2.07539294481736	0.568837509186186	0.0001052635668697538	2.07528768125049	Marshall Islands
544	2021	2.06584372073378	0.574091128177309	0.0001044669509076003	2.065739253782872	Marshall Islands
545	1990	2.63502164156676	0.462511616715497	0.0001050703660425275	2.634916571200718	Micronesia (Federated States of)
546	1991	2.63195670033961	0.468144831239529	0.0001049051086079243	2.631851795231002	Micronesia (Federated States of)
547	1992	2.62480105883267	0.473792936437038	0.0001047850437573595	2.624696273788913	Micronesia (Federated States of)
548	1993	2.61586444872214	0.479939595446532	0.0001047916510110219	2.615759657071129	Micronesia (Federated States of)
549	1994	2.60554122590404	0.485300005800881	0.000104951056213458	2.605436274847826	Micronesia (Federated States of)
550	1995	2.58804737803307	0.491015185412641	0.0001047666680617035	2.587942611365008	Micronesia (Federated States of)
551	1996	2.56999142054142	0.495570308271861	0.0001043002470486693	2.569887120294371	Micronesia (Federated States of)
552	1997	2.54551065379224	0.499110105936474	0.0001047438052294155	2.545405909987011	Micronesia (Federated States of)
553	1998	2.52011328806884	0.5028615644834	0.0001046233734302086	2.52000866469541	Micronesia (Federated States of)
554	1999	2.49592557535433	0.506663430751627	0.0001046372184103854	2.49582093813592	Micronesia (Federated States of)
555	2000	2.47465726113059	0.511004227582949	0.0001050418968149397	2.474552219233775	Micronesia (Federated States of)
556	2001	2.44710017784792	0.515316814346477	0.0001048297351044027	2.446995348112816	Micronesia (Federated States of)
557	2002	2.39066753689056	0.519545671945836	0.0001045788868664285	2.390562958003694	Micronesia (Federated States of)
558	2003	2.34982410470012	0.523829598854531	0.0001046261106359537	2.349719478589484	Micronesia (Federated States of)
559	2004	2.31678150655522	0.527610964634803	0.0001047909489436064	2.316676715606277	Micronesia (Federated States of)
560	2005	2.29573862307499	0.531703321036516	0.0001049571265483646	2.295633665948441	Micronesia (Federated States of)
561	2006	2.27580505667661	0.535718681873052	0.0001047466743426053	2.275700310002267	Micronesia (Federated States of)
562	2007	2.26438980143819	0.53943146430145	0.0001051286699470899	2.264284672768243	Micronesia (Federated States of)
563	2008	2.2583147340745	0.542766353836032	0.0001047235234989819	2.258210010551001	Micronesia (Federated States of)
564	2009	2.25152517284148	0.546275496220168	0.0001049782543290166	2.251420194587151	Micronesia (Federated States of)
565	2010	2.25146038705428	0.550122546321787	0.00010464463198361	2.251355742422296	Micronesia (Federated States of)
566	2011	2.23844431961309	0.554240410692063	0.0001049653629208499	2.238339354250169	Micronesia (Federated States of)
567	2012	2.22745587466339	0.557965852891456	0.0001048502199392251	2.227351024443451	Micronesia (Federated States of)
568	2013	2.21503810259728	0.561082820885874	0.0001048630906730105	2.214933239506607	Micronesia (Federated States of)
569	2014	2.20349523585177	0.563840029745074	0.0001046661357467566	2.203390569716023	Micronesia (Federated States of)
570	2015	2.19611920207247	0.567151341569495	0.0001045597324835614	2.196014642339986	Micronesia (Federated States of)
571	2016	2.17927586903902	0.570458101091096	0.0001044017501273862	2.179171467288893	Micronesia (Federated States of)
572	2017	2.16153917631077	0.574039832793086	0.0001048813205554944	2.161434294990214	Micronesia (Federated States of)
573	2018	2.14673002534453	0.577555080818811	0.000104655433381052	2.146625369911149	Micronesia (Federated States of)
574	2019	2.13659232926005	0.581195254501754	0.0001043624992337011	2.136487966760817	Micronesia (Federated States of)
575	2020	2.13454751356399	0.584527228769055	0.0001045677649936928	2.134442945798996	Micronesia (Federated States of)
576	2021	2.12226575073513	0.587534967103163	0.0001046174879925265	2.122161133247138	Micronesia (Federated States of)
577	1990	1.86470390332399	0.310668628637835	0.0001106127308163025	1.864593290593174	Papua New Guinea
578	1991	1.86651151544803	0.314967305387282	0.000110621113757309	1.866400894334273	Papua New Guinea
579	1992	1.85749510189137	0.319530259271955	0.0001105875960948275	1.857384514295275	Papua New Guinea
580	1993	1.84741186000982	0.32500598378048	0.0001106145112180453	1.847301245498602	Papua New Guinea
581	1994	1.82949554542808	0.330664467960637	0.0001106302484584477	1.829384915179622	Papua New Guinea
582	1995	1.81072914945118	0.335421285048649	0.0001106173975232711	1.810618532053657	Papua New Guinea
583	1996	1.81378659803914	0.340348698133771	0.0001106193133055724	1.813675978725835	Papua New Guinea
584	1997	1.7915263690837	0.344258324561358	0.0001106193762957269	1.791415749707404	Papua New Guinea
585	1998	1.77484333303392	0.347801407739934	0.0001106162613566887	1.774732716772563	Papua New Guinea
586	1999	1.76720022965918	0.351250620970096	0.0001106149838262921	1.767089614675354	Papua New Guinea
587	2000	1.75861433979331	0.354135790847746	0.0001060917937097194	1.7585082479996	Papua New Guinea
588	2001	1.7546812216359	0.356588986333728	0.0001067231184592096	1.754574498517441	Papua New Guinea
589	2002	1.72251881671576	0.358572086402703	0.0001048216967788521	1.722413995018981	Papua New Guinea
590	2003	1.68374850490765	0.360736816415114	0.0001051314834179228	1.683643373424232	Papua New Guinea
591	2004	1.64883913050929	0.36282754151245	0.0001054140739898364	1.6487337164353	Papua New Guinea
592	2005	1.62925537925947	0.365294964904992	0.0001049567796752205	1.629150422479795	Papua New Guinea
593	2006	1.61860709741024	0.367826759122837	0.0001047181402705346	1.61850237926997	Papua New Guinea
594	2007	1.5927485591431	0.370794146921454	0.0001044199121401317	1.59264413923096	Papua New Guinea
595	2008	1.56399061196359	0.37342620922524	0.0001048306475773455	1.563885781316013	Papua New Guinea
596	2009	1.53055446881693	0.376528284761462	0.0001048505700574761	1.530449618246873	Papua New Guinea
597	2010	1.53662321211026	0.380286777637627	0.0001049656684223967	1.536518246441838	Papua New Guinea
598	2011	1.54252530055729	0.383587539302927	0.0001049101266010487	1.542420390430689	Papua New Guinea
599	2012	1.52828590720652	0.386781027656579	0.0001047690214737741	1.528181138185046	Papua New Guinea
600	2013	1.50281342197704	0.389926437008588	0.0001046688772850573	1.502708753099755	Papua New Guinea
601	2014	1.49730396333478	0.394004571266826	0.0001047571354630285	1.497199206199317	Papua New Guinea
602	2015	1.50480835972959	0.398285863731033	0.0001045353787886702	1.504703824350801	Papua New Guinea
603	2016	1.4940042975955	0.402407266844816	0.0001043896101810789	1.493899907985319	Papua New Guinea
604	2017	1.49222879112984	0.406153435448224	0.0001045384744450711	1.492124252655395	Papua New Guinea
605	2018	1.48785033273855	0.409165082697567	0.0001045056001893618	1.487745827138361	Papua New Guinea
606	2019	1.50380421803443	0.412311146526574	0.0001044747755114356	1.503699743258919	Papua New Guinea
607	2020	1.50417418521317	0.415186878578667	0.0001051014723459647	1.504069083740824	Papua New Guinea
608	2021	1.49043017796493	0.417797443084353	0.0001046302951193215	1.490325547669811	Papua New Guinea
609	1990	2.35247042266997	0.48749142771166	0.0001049777195082073	2.352365444950462	Samoa
610	1991	2.35767940573795	0.490987145586308	0.0001043575715974526	2.357575048166352	Samoa
611	1992	2.36185711780621	0.494027447933208	0.000104433255327335	2.361752684550883	Samoa
612	1993	2.36363123331861	0.497079263536296	0.0001048672879510294	2.363526366030659	Samoa
613	1994	2.36511811131836	0.499484836329879	0.0001049922053699266	2.36501311911299	Samoa
614	1995	2.36810512896084	0.502369734936465	0.0001045764911315422	2.368000552469709	Samoa
615	1996	2.37198067807379	0.505778026475631	0.0001045463920562574	2.371876131681734	Samoa
616	1997	2.37535321447503	0.509096382265271	0.000104834895136214	2.375248379579894	Samoa
617	1998	2.37336639660408	0.512367565788016	0.000104831477217255	2.373261565126863	Samoa
618	1999	2.37539240396531	0.515409049865666	0.0001046013417402773	2.37528780262357	Samoa
619	2000	2.37299738387918	0.518902326533937	0.0001046895098516532	2.372892694369328	Samoa
620	2001	2.36900603077269	0.522971625527944	0.0001045866661239576	2.368901444106566	Samoa
621	2002	2.34209754740529	0.527242669970423	0.0001045330617278139	2.341993014343562	Samoa
622	2003	2.32036304667891	0.531603736377418	0.0001046528663275635	2.320258393812582	Samoa
623	2004	2.29397727081219	0.53600327592574	0.0001044252468689665	2.293872845565321	Samoa
624	2005	2.26690223575117	0.540557907991258	0.0001049125276943855	2.266797323223476	Samoa
625	2006	2.23797634548738	0.544812068358444	0.0001046774543499613	2.23787166803303	Samoa
626	2007	2.22304512790914	0.54911075247208	0.0001046580060321465	2.222940469903108	Samoa
627	2008	2.21188229547232	0.553164595646872	0.0001045007921459309	2.211777794680174	Samoa
628	2009	2.1831280875744	0.556474015274728	0.0001046316711085858	2.183023455903291	Samoa
629	2010	2.18638921125807	0.559622905103398	0.0001049925776707497	2.186284218680399	Samoa
630	2011	2.17108	0.562891574259145	0.0001048221926040504	2.170976232294396	Samoa
631	2012	2.17233261007361	0.565320388101849	0.0001045108077543299	2.172228099265856	Samoa
632	2013	2.17072132137012	0.56744853592103	0.0001046798753258115	2.170616641494794	Samoa
633	2014	2.16886054833969	0.569493660728475	0.0001044931356537724	2.168756055204036	Samoa
634	2015	2.17380271058541	0.571998982964235	0.0001049629312091479	2.173697747654201	Samoa
635	2016	2.18363657905098	0.575402051396993	0.000104989424744825	2.183531589626235	Samoa
636	2017	2.18106895290471	0.578925435094317	0.0001045000967777759	2.180964452807932	Samoa
637	2018	2.17165310791399	0.582320660518804	0.0001047586144490273	2.171548349299541	Samoa
638	2019	2.15953140510095	0.586256695142635	0.0001047121343364994	2.159426692966613	Samoa
639	2020	2.15423336422117	0.590075295612806	0.0001048057227602404	2.15412855849841	Samoa
640	2021	2.14085584599794	0.593392769469481	0.0001044596962622535	2.140751386301678	Samoa
641	1990	2.07249843425869	0.301217167448465	0.0001106063568942898	2.072387827901796	Solomon Islands
642	1991	2.09412191326106	0.305830667512655	0.0001106660447930682	2.094011247216267	Solomon Islands
643	1992	2.09212698338265	0.311431696691098	0.0001106062234459634	2.092016377159204	Solomon Islands
644	1993	2.09400361433221	0.31715109185957	0.0001106476211205657	2.093892966711089	Solomon Islands
645	1994	2.08996971242266	0.323300246722871	0.0001106207022551867	2.089859091720405	Solomon Islands
646	1995	2.0633645708093	0.329968564261603	0.0001106130647328066	2.063253957744567	Solomon Islands
647	1996	2.05665498369008	0.336208053088528	0.0001106444041478356	2.056544339285932	Solomon Islands
648	1997	2.0641325997179	0.341835626898821	0.0001106177066711398	2.064021982011229	Solomon Islands
649	1998	2.04659641352418	0.347135060018002	0.0001106198216067178	2.046485793702573	Solomon Islands
650	1999	2.01174564078829	0.351867191410364	0.0001106053949570979	2.011635035393333	Solomon Islands
651	2000	2.01238941103386	0.354799143417026	0.0001074147309754073	2.012281996302885	Solomon Islands
652	2001	1.98841769171439	0.356626745168074	0.0001067215741111657	1.988310970140279	Solomon Islands
653	2002	1.94992657667389	0.357910115982585	0.0001070447282144728	1.949819531945675	Solomon Islands
654	2003	1.91583926544751	0.359424358912125	0.0001051743156120791	1.915734091131898	Solomon Islands
655	2004	1.87947465277195	0.361290558162268	0.0001054262562283345	1.879369226515722	Solomon Islands
656	2005	1.87034217012579	0.363580018964866	0.0001053189417485413	1.870236851184041	Solomon Islands
657	2006	1.86653082547279	0.366443697706899	0.000105015786535197	1.866425809686255	Solomon Islands
658	2007	1.82919658323367	0.369827951415349	0.0001050186046688422	1.829091564629001	Solomon Islands
659	2008	1.77731331581644	0.3737648835675	0.0001048751918678951	1.777208440624572	Solomon Islands
660	2009	1.82486765349458	0.377821027515966	0.0001046569271779744	1.824762996567402	Solomon Islands
661	2010	1.80738602644757	0.382717589747291	0.0001044583272010417	1.807281568120369	Solomon Islands
662	2011	1.89052947855749	0.388055336574909	0.0001045262825354562	1.890424952274955	Solomon Islands
663	2012	1.91254930000504	0.393004639707306	0.0001046521796868363	1.912444647825353	Solomon Islands
664	2013	1.92363830994302	0.397906249572343	0.0001047953472183294	1.923533514595802	Solomon Islands
665	2014	1.94965867016829	0.402244744701609	0.0001046462812267269	1.949554023887063	Solomon Islands
666	2015	1.94278636816831	0.406233896996201	0.0001045089794102369	1.9426818591889	Solomon Islands
667	2016	1.90852033824871	0.410406962023453	0.0001048713287812823	1.908415466919929	Solomon Islands
668	2017	1.91165484673152	0.414676394150034	0.0001048083514850738	1.911550038380035	Solomon Islands
669	2018	1.90662561452206	0.418889220879761	0.0001046138023992619	1.906521000719661	Solomon Islands
670	2019	1.92137044972694	0.422736386173248	0.0001042141183560178	1.921266235608584	Solomon Islands
671	2020	1.92739909341622	0.426112428669488	0.0001047928772072547	1.927294300539013	Solomon Islands
672	2021	1.89215010965702	0.429360316406646	0.0001044322214176871	1.892045677435602	Solomon Islands
673	1990	1.82131542179102	0.491806839500397	0.0001044778938594784	1.82121094389716	Tonga
674	1991	1.81910226309708	0.498166205111113	0.0001044072885727593	1.818997855808507	Tonga
675	1992	1.79463525916939	0.503659848303175	0.0001046404812615721	1.794530618688128	Tonga
676	1993	1.8070101489315	0.508904449646887	0.0001045991943437058	1.806905549737156	Tonga
677	1994	1.81276869593316	0.514207834722848	0.0001046849277100275	1.81266401100545	Tonga
678	1995	1.79146151334953	0.520215020279115	0.0001048027170952707	1.791356710632435	Tonga
679	1996	1.79477252827387	0.525808135436488	0.0001045940692458116	1.794667934204624	Tonga
680	1997	1.82451655556658	0.531009091678332	0.0001045168495290084	1.824412038717051	Tonga
681	1998	1.88758934436435	0.536172313703023	0.0001048205837081317	1.887484523780642	Tonga
682	1999	1.9348770361456	0.541317019874755	0.0001051645841434485	1.934771871561457	Tonga
683	2000	1.9311941614777	0.546303195085387	0.0001049550110861849	1.931089206466614	Tonga
684	2001	1.91552560211337	0.551054251063729	0.0001051695449041512	1.915420432568466	Tonga
685	2002	1.89510540117326	0.556008345246101	0.0001046687944565843	1.895000732378803	Tonga
686	2003	1.87439223401737	0.560736066200254	0.0001049102320100976	1.87428732378536	Tonga
687	2004	1.83998522933901	0.564806378895597	0.0001049308938388348	1.839880298445171	Tonga
688	2005	1.77828418538489	0.568449169182724	0.0001044472948466508	1.778179738090043	Tonga
689	2006	1.76296865657852	0.57161986831651	0.0001045565879594961	1.76286409999056	Tonga
690	2007	1.75269156478039	0.574351510103056	0.0001043840971783363	1.752587180683212	Tonga
691	2008	1.74499274631061	0.57730541521781	0.0001045460051558217	1.744888200305454	Tonga
692	2009	1.72986372695192	0.579170749598751	0.0001051113898461905	1.729758615562074	Tonga
693	2010	1.72720922611446	0.580657298614066	0.0001049421979361514	1.727104283916524	Tonga
694	2011	1.71431203428603	0.58265672287008	0.0001048923133223601	1.714207141972708	Tonga
695	2012	1.70483220325047	0.584770880221314	0.0001046657360626893	1.704727537514407	Tonga
696	2013	1.69426177796243	0.587351141040311	0.0001048363520900158	1.69415694161034	Tonga
697	2014	1.68467107361766	0.590826852746506	0.0001047063860287422	1.684566367231631	Tonga
698	2015	1.67908857532401	0.594965747674029	0.0001047840915467179	1.678983791232463	Tonga
699	2016	1.66983660059648	0.60034366853075	0.0001044798547316984	1.669732120741748	Tonga
700	2017	1.65996698532883	0.606243591849879	0.0001050078523480178	1.659861977476482	Tonga
701	2018	1.65361	0.611953941537156	0.0001046936960756485	1.653502359037925	Tonga
702	2019	1.65260950172267	0.617324063407956	0.0001049184877331542	1.652504583234937	Tonga
703	2020	1.65049369622517	0.622104455604093	0.0001047132436704829	1.650388982981499	Tonga
704	2021	1.6501081065301	0.626349935807987	0.0001046417716797862	1.65000346475842	Tonga
705	1990	1.9225376982106	0.353100252005321	0.0001075553030902308	1.92243014290751	Vanuatu
706	1991	1.94558494339576	0.357005378847917	0.0001065768853715502	1.945478366510388	Vanuatu
707	1992	1.95716314916772	0.360893295561675	0.0001052328705109925	1.957057916297209	Vanuatu
708	1993	1.96044760424032	0.364444155251801	0.0001047540041774034	1.960342850236143	Vanuatu
709	1994	1.98539229109588	0.368501002014456	0.0001048087692104615	1.98528748232667	Vanuatu
710	1995	1.95419012647775	0.372479125756324	0.000104827803609283	1.954085298674141	Vanuatu
711	1996	1.95855448201053	0.376460884544884	0.0001046179979974729	1.958449864012533	Vanuatu
712	1997	1.94925727018895	0.380667171234513	0.0001045410123915651	1.949152729176558	Vanuatu
713	1998	1.94625048514223	0.384690196444633	0.000104837250958926	1.946145647891271	Vanuatu
714	1999	1.94908528225729	0.388300526237242	0.0001049232813240789	1.948980358975966	Vanuatu
715	2000	1.89982684323705	0.392158348897928	0.0001049574510179872	1.899721885786032	Vanuatu
716	2001	1.90587308772709	0.395325055353778	0.0001047885739642129	1.905768299153126	Vanuatu
717	2002	1.81692404748086	0.397723782197823	0.0001046756985210733	1.816819371782339	Vanuatu
718	2003	1.73936486079174	0.400396455507663	0.0001044514070881368	1.739260409384652	Vanuatu
719	2004	1.71851314824988	0.403226096857709	0.0001050745888262039	1.718408073661054	Vanuatu
720	2005	1.74989123794139	0.406488572045146	0.0001045445719548639	1.749786693369435	Vanuatu
721	2006	1.74190851704957	0.410501728664985	0.0001046996173608225	1.741803817432209	Vanuatu
722	2007	1.75446290763633	0.41491557794022	0.000104616258958106	1.754358291377372	Vanuatu
723	2008	1.7532825798567	0.41985323747475	0.0001043179065042725	1.753178261950196	Vanuatu
724	2009	1.72974403024587	0.424854650160333	0.0001045300167884232	1.729639500229082	Vanuatu
725	2010	1.71634852777587	0.429658048936263	0.0001047385064548157	1.716243789269415	Vanuatu
726	2011	1.72918264611676	0.434283044387506	0.000104924197227559	1.729077721919533	Vanuatu
727	2012	1.72197531278005	0.438661997905717	0.0001048631470746883	1.721870449632975	Vanuatu
728	2013	1.71678198648781	0.442720176072726	0.0001044470898677093	1.716677539397942	Vanuatu
729	2014	1.71197101656732	0.446687298111776	0.0001045230853429161	1.711866493481977	Vanuatu
730	2015	1.70859288684487	0.450329861394857	0.0001045233864866142	1.708488363458383	Vanuatu
731	2016	1.70159	0.454072763242304	0.0001045988749684574	1.701490042780032	Vanuatu
732	2017	1.69974005754294	0.45801683397471	0.0001046091050382663	1.699635448437902	Vanuatu
733	2018	1.69902546071761	0.462080220969235	0.0001047918505508564	1.698920668867059	Vanuatu
734	2019	1.69830139578033	0.466276161662358	0.0001049291595119346	1.698196466620818	Vanuatu
735	2020	1.69901782995346	0.470038390856612	0.0001050511666281462	1.698912778786832	Vanuatu
736	2021	1.6964032412661	0.473100705820327	0.0001043548828593844	1.696298886383241	Vanuatu
737	1990	2.69708057231586	0.54441453483767	0.0001048162494853597	2.696975756066375	Armenia
738	1991	2.71477014939438	0.547561862706728	0.0001048919674622839	2.714665257426918	Armenia
739	1992	2.81133047050315	0.548974723873954	0.00010456471432222	2.811225905788828	Armenia
740	1993	2.83912511850687	0.551214673543035	0.0001049196220838665	2.839020198884787	Armenia
741	1994	2.76980144029849	0.553783844340157	0.0001048555446524572	2.769696584753838	Armenia
742	1995	2.73261622808697	0.556815513215437	0.0001052149044421079	2.732511013182528	Armenia
743	1996	2.71693212303808	0.560537777557715	0.0001045590191680849	2.716827564018912	Armenia
744	1997	2.63997021032612	0.564627461798536	0.0001046815001088254	2.639865528826011	Armenia
745	1998	2.61255330540234	0.569556662578666	0.0001046340670819479	2.612448671335258	Armenia
746	1999	2.60937629471917	0.574323064436665	0.0001047894859597251	2.60927150523321	Armenia
747	2000	2.56334026786362	0.579437569012042	0.0001047942007906735	2.563235473662829	Armenia
748	2001	2.55261596337427	0.585419295040696	0.0001046939207259266	2.552511269453544	Armenia
749	2002	2.52094795060446	0.592710614375924	0.0001044782657973192	2.520843472338663	Armenia
750	2003	2.53281010919461	0.600809170405726	0.0001046772530160542	2.532705431941594	Armenia
751	2004	2.55027994261461	0.60903176604033	0.0001046861466342721	2.550175256467976	Armenia
752	2005	2.61740760108405	0.617759634102041	0.0001044372495313219	2.617303163834519	Armenia
753	2006	2.60758819828579	0.626688335239636	0.0001045022906003331	2.607483695995189	Armenia
754	2007	3.4602911007327	0.635870981516541	0.0001046460056048245	3.460186454727095	Armenia
755	2008	2.57635158859261	0.64443159113194	0.0001049622194776864	2.576246626373132	Armenia
756	2009	2.51404633141198	0.649714844735141	0.0001045856355310281	2.513941745776449	Armenia
757	2010	2.54287182179676	0.654811533750253	0.0001047088939934513	2.542767112902766	Armenia
758	2011	2.94471055901542	0.659818092317619	0.0001047053907751583	2.944605853624645	Armenia
759	2012	4.35902459029534	0.664833142570704	0.0001047864164464337	4.358919803878894	Armenia
760	2013	4.88635259503847	0.669534495666631	0.0001047934598532311	4.886247801578617	Armenia
761	2014	5.04809299593538	0.673932189530685	0.0001043684471922448	5.047988627488188	Armenia
762	2015	6.09007221113302	0.678054634729575	0.000104846241086978	6.089967364891932	Armenia
763	2016	6.74672989920814	0.681746395416543	0.0001046764794562364	6.746625222728684	Armenia
764	2017	5.80482070706508	0.685980265385199	0.0001048428680774427	5.804715864197002	Armenia
765	2018	6.13439721966975	0.690276871944721	0.000104379755688186	6.134292839914061	Armenia
766	2019	6.00808027715892	0.694765961567774	0.0001045875763280057	6.007975689582592	Armenia
767	2020	5.98398613775645	0.69826889937921	0.0001048851615427758	5.983881252594907	Armenia
768	2021	5.81503534443598	0.701833194147139	0.0001045757571198436	5.81493076867886	Armenia
769	1990	2.93445836682138	0.595986032704332	0.0001047480438655874	2.934353618777515	Azerbaijan
770	1991	2.98443880103755	0.595807711845649	0.0001046501971226762	2.984334150840427	Azerbaijan
771	1992	3.08287539002785	0.594651335166956	0.0001046656910794317	3.082770724336771	Azerbaijan
772	1993	3.13088104232156	0.59354267649819	0.0001049088845438879	3.130776133437016	Azerbaijan
773	1994	3.13901624661413	0.5920887850585	0.0001047966535200845	3.13891144996061	Azerbaijan
774	1995	3.09255459175868	0.589441456728463	0.0001046663722419465	3.092449925386438	Azerbaijan
775	1996	3.00825178508258	0.586315946466504	0.0001049416416841483	3.008146843440896	Azerbaijan
776	1997	2.92825043121902	0.583221812602983	0.0001047179345419236	2.928145713284478	Azerbaijan
777	1998	2.88483154013512	0.580392893004131	0.0001046342975930684	2.884726905837527	Azerbaijan
778	1999	2.86611072623668	0.579192506195412	0.0001047306810135338	2.866005995555667	Azerbaijan
779	2000	2.8681728967867	0.580020573148448	0.0001047601039166689	2.868068136682783	Azerbaijan
780	2001	2.85481348554022	0.582193708342128	0.0001047452877235573	2.854708740252497	Azerbaijan
781	2002	2.84639454001927	0.585716143276774	0.0001048517438641894	2.846289688275406	Azerbaijan
782	2003	2.77648485330494	0.590038705393348	0.0001052344698845239	2.776379618835056	Azerbaijan
783	2004	2.55962415354062	0.594646084750935	0.0001047237908702531	2.55951942974975	Azerbaijan
784	2005	2.58430895597928	0.602485193033144	0.0001047761272119773	2.584204179852068	Azerbaijan
785	2006	2.51437499875783	0.61377109654975	0.0001048809177861053	2.514270117840044	Azerbaijan
786	2007	2.42111126339253	0.626110925531736	0.0001046683449341316	2.421006595047596	Azerbaijan
787	2008	2.50466086865971	0.636901109120982	0.0001050291841920277	2.504555839475518	Azerbaijan
788	2009	2.56077	0.645163340636595	0.0001047911809699788	2.56066223313603	Azerbaijan
789	2010	2.60531175883233	0.652056507002412	0.0001045702604935455	2.605207188571836	Azerbaijan
790	2011	2.59498154169605	0.657971629199692	0.0001046809112047849	2.594876860784845	Azerbaijan
791	2012	2.59921968384498	0.662897001762113	0.0001047142230846097	2.599114969621895	Azerbaijan
792	2013	2.58483968100413	0.667658779253801	0.0001048043291223136	2.584734876675008	Azerbaijan
793	2014	2.5893912756265	0.672162741185153	0.0001046516326775839	2.589286623993822	Azerbaijan
794	2015	2.58852740022046	0.676244911134277	0.0001049166755316812	2.588422483544928	Azerbaijan
795	2016	2.5826790552805	0.679807642651878	0.0001047654005848645	2.582574289879915	Azerbaijan
796	2017	2.57891935494043	0.683263203610851	0.000104457460298395	2.578814897480131	Azerbaijan
797	2018	2.46856338322626	0.68656109318329	0.0001048028552705915	2.46845858037099	Azerbaijan
798	2019	2.45055411625496	0.689834714583805	0.0001047669682079579	2.450449349286752	Azerbaijan
799	2020	2.38281240858347	0.692605192199032	0.0001050371065184256	2.382707371476952	Azerbaijan
800	2021	2.31372127812513	0.694851274415291	0.0001047282862877284	2.313616549838843	Azerbaijan
801	1990	6.80219185895541	0.656136044291497	0.0001046531439749691	6.802087205811435	Georgia
802	1991	6.7672821602169	0.662113185865682	0.0001049108122037562	6.767177249404696	Georgia
803	1992	6.70816324673606	0.665021427814483	0.000104916729342963	6.708058330006717	Georgia
804	1993	6.57614618133034	0.663466862184598	0.000104537175383076	6.576041644154957	Georgia
805	1994	6.60285778221467	0.658134139130798	0.0001047765524206185	6.602753005662249	Georgia
806	1995	7.31522965307432	0.651363604039082	0.0001044220521982244	7.315125231022122	Georgia
807	1996	7.94972057145694	0.644558090070583	0.000105164610679613	7.94961540684626	Georgia
808	1997	7.87001283879196	0.63852563128688	0.0001044989419727741	7.869908339849988	Georgia
809	1998	7.90316479033352	0.633347931127712	0.0001048430470597917	7.90305994728646	Georgia
810	1999	7.43474328263743	0.63027794625322	0.0001050757875749793	7.434638206849855	Georgia
811	2000	7.07438459091679	0.630265990578475	0.0001047473590907855	7.0742798435577	Georgia
812	2001	6.67097172178601	0.633388300444106	0.0001048681006202387	6.67086685368539	Georgia
813	2002	5.6003158951997	0.638370108205142	0.0001042078942710301	5.600211687305429	Georgia
814	2003	4.48055812888749	0.644065578985868	0.0001046932412748883	4.480453435646216	Georgia
815	2004	4.08085715216973	0.648920978029192	0.0001048704436623085	4.080752281726068	Georgia
816	2005	3.01806922663165	0.65361600499668	0.000104899790428505	3.017964326841221	Georgia
817	2006	2.48248353412805	0.658403371769116	0.0001049399267254571	2.482378594201324	Georgia
818	2007	2.72861855513259	0.663697966220568	0.0001043096799132434	2.728514245452677	Georgia
819	2008	2.81908154376063	0.668442495947816	0.0001048535806661986	2.818976690179964	Georgia
820	2009	2.66819122616048	0.672449380923053	0.000104981473173775	2.668086244687306	Georgia
821	2010	3.01321604194426	0.677034892187658	0.0001045198083242801	3.013111522135936	Georgia
822	2011	3.98655737659743	0.681567044251293	0.0001046631143389121	3.986452713483091	Georgia
823	2012	4.33605627046592	0.685519223189507	0.0001047393271870697	4.335951531138733	Georgia
824	2013	4.45421747353805	0.688603268140652	0.0001044095271540203	4.454113064010897	Georgia
825	2014	4.74542994314353	0.692155206871812	0.0001044784069958391	4.745325464736534	Georgia
826	2015	5.35020998445506	0.697316132597582	0.0001044497420231245	5.350105534713037	Georgia
827	2016	5.64705568871417	0.703731490142933	0.0001048785259930016	5.646950810188177	Georgia
828	2017	5.26269792162907	0.710874718456081	0.0001043653651265576	5.262593556263943	Georgia
829	2018	4.95278402137639	0.717993653891294	0.0001045685341264146	4.952679452842263	Georgia
830	2019	5.52010425449752	0.724536461948472	0.0001047453831974783	5.519999509114323	Georgia
831	2020	5.5497770636358	0.729125888954526	0.0001047977011073453	5.549672265934693	Georgia
832	2021	5.45499694739949	0.732473604476306	0.0001048714988565918	5.454892075900633	Georgia
833	1990	4.43488515750124	0.589435803839118	0.0001046133528498493	4.43478054414839	Kazakhstan
834	1991	4.58008420215794	0.590967831817803	0.0001049229450136565	4.579979279212926	Kazakhstan
835	1992	4.6932986184003	0.596127664006257	0.0001045389478554553	4.693194079452445	Kazakhstan
836	1993	4.87185288467933	0.603138328452166	0.0001051989721419718	4.871747685707188	Kazakhstan
837	1994	4.93776239786839	0.610591100120018	0.0001047421038350193	4.937657655764555	Kazakhstan
838	1995	5.06544731237877	0.618573582182698	0.000104812571113186	5.065342499807657	Kazakhstan
839	1996	5.01541936910341	0.626013137564744	0.0001046758667310855	5.015314693236679	Kazakhstan
840	1997	4.9304059241957	0.631166626279517	0.0001047843413554761	4.930301139854344	Kazakhstan
841	1998	4.80275227509621	0.635388623908262	0.000104481552944049	4.802647793543266	Kazakhstan
842	1999	4.68903052947905	0.64018048502742	0.0001048826156113738	4.688925646863439	Kazakhstan
843	2000	4.71798094997621	0.644689623243828	0.0001047253054620137	4.717876224670748	Kazakhstan
844	2001	4.68996239170435	0.648397258264821	0.0001047285749248552	4.689857663129425	Kazakhstan
845	2002	4.64129526998082	0.651529335252827	0.0001049248276654988	4.641190345153155	Kazakhstan
846	2003	4.63556553809716	0.654835925835483	0.0001045650455692263	4.635460973051591	Kazakhstan
847	2004	4.52995	0.658733071329599	0.0001047769493472826	4.529843094539653	Kazakhstan
848	2005	4.45251807338324	0.662943941893493	0.0001047957229349538	4.452413277660305	Kazakhstan
849	2006	4.28363766155892	0.667048858291012	0.0001044921166811559	4.283533169442239	Kazakhstan
850	2007	4.45695360409187	0.671367207568052	0.0001047670660135755	4.456848837025857	Kazakhstan
851	2008	4.1486494245393	0.676352868998898	0.0001048581058370679	4.148544566433463	Kazakhstan
852	2009	4.21955209120721	0.681606838672477	0.0001043687465264751	4.219447722460684	Kazakhstan
853	2010	4.35056034836776	0.686996643005111	0.0001041699537284026	4.350456178414031	Kazakhstan
854	2011	4.39692105937444	0.691758951738966	0.0001047820815796238	4.396816277292861	Kazakhstan
855	2012	4.52229950711402	0.695312766608011	0.0001049006458064837	4.522194606468214	Kazakhstan
856	2013	4.12330487472493	0.699053593413088	0.0001046377566454739	4.123200236968285	Kazakhstan
857	2014	3.88200472567924	0.703511920757132	0.0001048677415289662	3.881899857937711	Kazakhstan
858	2015	4.29804290589783	0.70822973614897	0.0001045704155206746	4.29793833548231	Kazakhstan
859	2016	4.15668766788448	0.712569040397695	0.0001046245836894059	4.156583043300791	Kazakhstan
860	2017	3.95763503800196	0.716026687894304	0.0001047206311482716	3.957530317370812	Kazakhstan
861	2018	3.94498281563987	0.718531998551374	0.0001048848058264536	3.944877930834044	Kazakhstan
862	2019	3.93009371979762	0.720797601617411	0.0001047048142941289	3.929989014983326	Kazakhstan
863	2020	3.93112761106571	0.722788768207953	0.0001046252763575638	3.931022985789352	Kazakhstan
864	2021	3.88211525198013	0.725144495100349	0.0001047653459508066	3.882010486634179	Kazakhstan
865	1990	3.78950650503881	0.519407652158871	0.0001047030770167952	3.789401801961793	Kyrgyzstan
866	1991	3.82794155151959	0.523746714213702	0.000104533778429592	3.82783701774116	Kyrgyzstan
867	1992	4.11883925053521	0.52790155215442	0.0001046246183004085	4.118734625916909	Kyrgyzstan
868	1993	5.68962528857672	0.532431008334573	0.0001047840098600271	5.68952050456686	Kyrgyzstan
869	1994	7.27896029569472	0.536232980141406	0.0001045937468615613	7.278855701947858	Kyrgyzstan
870	1995	7.46875890845206	0.539052820319823	0.0001047234344414721	7.468654185017618	Kyrgyzstan
871	1996	7.34750984241523	0.541628927165702	0.0001047448476383529	7.347405097567592	Kyrgyzstan
872	1997	7.26586673320113	0.543341150499015	0.0001048503709330252	7.265761882830197	Kyrgyzstan
873	1998	7.14413494327042	0.543258545983634	0.0001046556698840825	7.144030287600536	Kyrgyzstan
874	1999	7.10057469542199	0.54286728228234	0.0001048521444527358	7.100469843277537	Kyrgyzstan
875	2000	7.20532621528807	0.543036486604175	0.000104673589368697	7.205221541698702	Kyrgyzstan
876	2001	7.03005223293433	0.543805550685403	0.0001050253733121781	7.029947207561018	Kyrgyzstan
877	2002	7.17632278528337	0.544374670344746	0.0001047140905058247	7.176218071192864	Kyrgyzstan
878	2003	6.06391326926951	0.545649261714426	0.0001049058990534344	6.063808363370456	Kyrgyzstan
879	2004	3.57668749226127	0.547262342515335	0.0001051161017486932	3.576582376159521	Kyrgyzstan
880	2005	3.00367769272813	0.548260448903511	0.0001044352525961671	3.003573257475534	Kyrgyzstan
881	2006	2.6739909916134	0.549383593833376	0.0001051110749364344	2.673885880538464	Kyrgyzstan
882	2007	2.99016625730379	0.551146191596044	0.0001048714883934823	2.990061385815397	Kyrgyzstan
883	2008	2.63648513044134	0.553206382142723	0.0001050774706090483	2.636380052970731	Kyrgyzstan
884	2009	2.58046257556326	0.55512386607295	0.0001049038445342502	2.580357671718726	Kyrgyzstan
885	2010	2.57789118541757	0.556416544522946	0.0001045408760253819	2.577786644541545	Kyrgyzstan
886	2011	2.83753424087737	0.55892333472436	0.0001046164639266949	2.837429624413443	Kyrgyzstan
887	2012	3.14011607002946	0.561541573671693	0.0001047942491600692	3.1400112757803	Kyrgyzstan
888	2013	3.15745621980441	0.565776769347093	0.0001046797677134447	3.157351540036696	Kyrgyzstan
889	2014	3.17992897386969	0.570569357153487	0.0001045582619494325	3.179824415607741	Kyrgyzstan
890	2015	3.70168311403707	0.575463230818727	0.0001049978655579517	3.701578116171512	Kyrgyzstan
891	2016	4.1141406662833	0.580388550869674	0.0001049774712558722	4.114035688812044	Kyrgyzstan
892	2017	3.64765445715565	0.585766095993466	0.0001046939931342373	3.647549763162516	Kyrgyzstan
893	2018	3.75484652823591	0.591237134219733	0.0001047853052556614	3.754741742930654	Kyrgyzstan
894	2019	3.77207526437092	0.596501638087194	0.0001050789086893436	3.771970185462231	Kyrgyzstan
895	2020	3.74402000446229	0.600499553804348	0.0001043766784373032	3.743915627783853	Kyrgyzstan
896	2021	3.69652179730304	0.603979328412055	0.0001045616087769479	3.696417235694263	Kyrgyzstan
897	1990	11.4192942398067	0.466550117857047	0.0001046504137971226	11.4191895893929	Mongolia
898	1991	12.0632677168311	0.472199013666192	0.0001046400354997884	12.0631630767956	Mongolia
899	1992	12.4330474997866	0.477586553799195	0.000104491415113915	12.43294300837149	Mongolia
900	1993	12.7063688512808	0.482726727049412	0.0001044951203025155	12.7062643561605	Mongolia
901	1994	12.5538318472406	0.488276683033118	0.0001046285693003496	12.5537272186713	Mongolia
902	1995	12.4878235216552	0.495006781085721	0.0001044158560258185	12.48771910579917	Mongolia
903	1996	12.1618098458874	0.501703717883367	0.0001048650875989719	12.1617049807998	Mongolia
904	1997	11.919140530589	0.50855826800798	0.0001045687693962355	11.9190359618196	Mongolia
905	1998	11.3645095768519	0.514793382702856	0.0001049424923316024	11.36440463435957	Mongolia
906	1999	10.9481053787661	0.520781189245005	0.0001046682680720955	10.94800071049803	Mongolia
907	2000	10.4846567484625	0.526650344907534	0.0001047152956279557	10.48455203316687	Mongolia
908	2001	10.2419592961717	0.532620200843235	0.0001048663124821987	10.24185442985922	Mongolia
909	2002	9.83103780237127	0.538424834911619	0.0001047292473916712	9.830933073123878	Mongolia
910	2003	9.59839443562682	0.543971650708528	0.0001044392039088998	9.598289996422912	Mongolia
911	2004	9.48790419557624	0.549551499752672	0.0001050697397085283	9.487799125836531	Mongolia
912	2005	9.4874256950383	0.55468028439734	0.0001048751124966872	9.487320819925804	Mongolia
913	2006	9.48119012432276	0.55956113814646	0.0001047968590612589	9.481085327463699	Mongolia
914	2007	9.44379767529484	0.564236795141046	0.0001045432173409458	9.443693132077499	Mongolia
915	2008	9.44703138760815	0.568500598715617	0.0001046736348104374	9.44692671397334	Mongolia
916	2009	9.75035422336523	0.571341685964544	0.0001045556469925575	9.750249667718238	Mongolia
917	2010	9.85044743514945	0.574406669398145	0.0001048005074447956	9.850342634642004	Mongolia
918	2011	9.81350737514341	0.57860066312097	0.0001046161352785367	9.813402759008131	Mongolia
919	2012	9.78999694374224	0.583255885768315	0.0001049026222743823	9.789892041119966	Mongolia
920	2013	9.89984328058921	0.588080810956893	0.0001046862128478353	9.89973859437636	Mongolia
921	2014	9.90163460139851	0.592867352927119	0.0001046591693773235	9.901529942229132	Mongolia
922	2015	10.0110731526457	0.59685964756958	0.0001046759313094426	10.01096847671439	Mongolia
923	2016	9.9898677737744	0.600260766781331	0.0001051625641853253	9.989762611210214	Mongolia
924	2017	9.95309994022873	0.60372196450642	0.0001046123924093212	9.952995327836321	Mongolia
925	2018	9.86459650795199	0.607501833007913	0.000104799947594618	9.864491708004396	Mongolia
926	2019	9.84512558937715	0.611250680890372	0.0001044900457431375	9.845021099331406	Mongolia
927	2020	9.42770313635794	0.61462963730677	0.0001045111231658465	9.427598625234774	Mongolia
928	2021	9.22960057294977	0.617621564638127	0.0001048324375258537	9.229495740512245	Mongolia
929	1990	0.608405810514559	0.466155413419203	0.0001048688261653081	0.6083009416883937	Tajikistan
930	1991	0.619214425078714	0.472342173046228	0.000104605604235085	0.619109819474479	Tajikistan
931	1992	0.636768137399536	0.47574519497737	0.0001052438059388763	0.6366628935935971	Tajikistan
932	1993	0.6216127000238	0.478238812995371	0.0001046342264311127	0.6215080657973688	Tajikistan
933	1994	0.637939987113056	0.478726011215724	0.0001046795153499911	0.637835307597706	Tajikistan
934	1995	0.617779276920918	0.477586868115015	0.0001047803947416725	0.6176744965261763	Tajikistan
935	1996	0.580648167494791	0.474346027462684	0.0001050886909900431	0.580543078803801	Tajikistan
936	1997	0.550429655201185	0.470274795927363	0.000104526557247509	0.5503251286439376	Tajikistan
937	1998	0.544338458759661	0.465341742120163	0.000104502479014406	0.5442339562806466	Tajikistan
938	1999	0.537666604026791	0.46050561615396	0.0001045587812118597	0.5375620452455792	Tajikistan
939	2000	0.523709215651262	0.457061333395443	0.0001045558141551038	0.5236046598371069	Tajikistan
940	2001	0.513972372434366	0.45625651276009	0.000104798125565048	0.5138675743088009	Tajikistan
941	2002	0.510006178005133	0.458807780304158	0.0001046766411843973	0.5099015013639486	Tajikistan
942	2003	0.507076017762067	0.463329706383786	0.000104792488576506	0.5069712252734905	Tajikistan
943	2004	0.505940266437489	0.469154214043517	0.0001047688862723042	0.5058354975512167	Tajikistan
944	2005	0.510704799681277	0.474637785688857	0.0001045193718822897	0.5106002803093947	Tajikistan
945	2006	0.507706231279703	0.479651831177988	0.0001047197307287643	0.5076015115489743	Tajikistan
946	2007	0.510645050091326	0.484211156232784	0.0001050965759983824	0.5105399535153277	Tajikistan
947	2008	0.504468730663715	0.488441135968382	0.0001050201968144902	0.5043637104669005	Tajikistan
948	2009	0.500232162940838	0.49206404051479	0.0001044255947279899	0.50012773734611	Tajikistan
949	2010	0.471526443926326	0.495893963626257	0.0001046453952514067	0.4714217985310746	Tajikistan
950	2011	0.453311008558155	0.499869804401369	0.000104608958783484	0.4532063995993715	Tajikistan
951	2012	0.43644568224163	0.503953884549027	0.000104653899152351	0.4363410283424776	Tajikistan
952	2013	0.409221364714135	0.507970675899606	0.0001047300309862317	0.4091166346831488	Tajikistan
953	2014	0.406252093188896	0.511989517777097	0.0001046191060484088	0.4061474740828476	Tajikistan
954	2015	0.399175066226891	0.515783244686634	0.0001047173908662526	0.3990703488360247	Tajikistan
955	2016	0.39467289400228	0.519897002395847	0.0001043322946271143	0.3945685617076529	Tajikistan
956	2017	0.373727009257372	0.524492606909067	0.0001050038322886232	0.3736220054250834	Tajikistan
957	2018	0.371609900983933	0.529153916295379	0.0001049261840233863	0.3715049747999096	Tajikistan
958	2019	0.36820122117597	0.533769951484441	0.0001044324753577012	0.3680967887006123	Tajikistan
959	2020	0.368748450278817	0.537690530515565	0.0001049604202325349	0.3686434898585844	Tajikistan
960	2021	0.372259261868405	0.541511187051998	0.0001045089557592532	0.3721547529126458	Tajikistan
961	1990	9.35488135483606	0.563126887105135	0.0001046904565033734	9.354776664379557	Turkmenistan
962	1991	9.52646232604402	0.564939385894165	0.0001049782268424563	9.526357347817179	Turkmenistan
963	1992	9.90088642164971	0.565587505223265	0.0001047803482600132	9.900781641301451	Turkmenistan
964	1993	10.3876981894315	0.567174449333284	0.0001045944038045271	10.3875935950277	Turkmenistan
965	1994	10.2778957966581	0.567288975507041	0.0001047991855088116	10.27779099747259	Turkmenistan
966	1995	9.62011266055119	0.567198634711689	0.0001045347991890234	9.620008125752001	Turkmenistan
967	1996	7.3409262945771	0.567061261285221	0.0001045462638220431	7.340821748313278	Turkmenistan
968	1997	5.54768575916426	0.565623083668948	0.0001048588487669491	5.547580900315493	Turkmenistan
969	1998	5.18210835005475	0.564405264391893	0.0001045998884757903	5.182003750166274	Turkmenistan
970	1999	4.9378879123178	0.564716005636632	0.000104909057831	4.937783003259969	Turkmenistan
971	2000	5.07029383323494	0.567421033351252	0.0001043393522935149	5.070189493882647	Turkmenistan
972	2001	5.10114876463728	0.57104381892434	0.0001049424574705565	5.101043822179809	Turkmenistan
973	2002	5.1528264076237	0.575596165867541	0.0001046381597725981	5.152721769463928	Turkmenistan
974	2003	4.39750605999088	0.580820125927832	0.0001046814899152115	4.397401378500964	Turkmenistan
975	2004	2.65989025310426	0.586712349142411	0.000104678159134631	2.659785574945126	Turkmenistan
976	2005	2.15064466343555	0.593388894864117	0.0001047900733291898	2.150539873362221	Turkmenistan
977	2006	1.96008012367043	0.599896069365258	0.0001047465288383615	1.959975377141592	Turkmenistan
978	2007	2.11542548020342	0.606042198134731	0.0001047982360285407	2.115320681967391	Turkmenistan
979	2008	1.88063701216137	0.611923308807263	0.0001048746036145818	1.880532137557756	Turkmenistan
980	2009	1.77512857246702	0.617652905277457	0.0001046282939622376	1.775023944173058	Turkmenistan
981	2010	1.80056434420151	0.623234588644236	0.0001047555579789817	1.800459588643531	Turkmenistan
982	2011	1.95690069383758	0.629233721702303	0.0001050958029331406	1.956795598034647	Turkmenistan
983	2012	2.27315769419513	0.635263183091614	0.0001048315737202491	2.27305286262141	Turkmenistan
984	2013	2.4221850791529	0.641361893351002	0.0001044725665217503	2.422080606586378	Turkmenistan
985	2014	2.43998544632404	0.647542416932676	0.000104705069851521	2.439880741254188	Turkmenistan
986	2015	2.73127500108635	0.65335278951701	0.000104819456705631	2.731170181629644	Turkmenistan
987	2016	2.70916405233648	0.658945613392641	0.000104647977026567	2.709059404359453	Turkmenistan
988	2017	2.71374178261919	0.664284691942071	0.000105033556969964	2.71363674906222	Turkmenistan
989	2018	2.6852125088137	0.669433598508271	0.0001047221960875716	2.685107786617612	Turkmenistan
990	2019	2.68714015926331	0.674303535870544	0.0001046613934824163	2.687035497869827	Turkmenistan
991	2020	2.67313791638721	0.678298179976148	0.0001043350012429347	2.673033581385967	Turkmenistan
992	2021	2.6521906079812	0.682160775869611	0.00010451363399955	2.6520860943472	Turkmenistan
993	1990	0.835246112117559	0.500241735138187	0.0001046858819220972	0.8351414262356368	Uzbekistan
994	1991	0.844594580544493	0.501544609458551	0.0001042505963555895	0.8444903299481374	Uzbekistan
995	1992	0.843849366364581	0.502905194308151	0.0001047681601658845	0.843744598204415	Uzbekistan
996	1993	0.86127607026388	0.506556615160302	0.0001047427127580218	0.8611713275511219	Uzbekistan
997	1994	0.872750965397331	0.5110185249116	0.000104787725804948	0.8726461776715261	Uzbekistan
998	1995	0.86093839757838	0.51698626355212	0.0001048872915247939	0.8608335102868552	Uzbekistan
999	1996	0.853195853600089	0.524392909803147	0.0001048957891833302	0.8530909578109056	Uzbekistan
1000	1997	0.836313156138951	0.532686328470226	0.0001046355697574954	0.8362085205691935	Uzbekistan
1001	1998	0.823032995895446	0.541279069137397	0.000104911224952424	0.8229280846704936	Uzbekistan
1002	1999	0.805412638490725	0.549739390933737	0.0001046554844621003	0.8053079830062628	Uzbekistan
1003	2000	0.801733241075322	0.557522310762499	0.0001046278905365933	0.8016286131847854	Uzbekistan
1004	2001	0.790875268645781	0.564803382897778	0.0001041785444309991	0.7907710901013499	Uzbekistan
1005	2002	0.788241990373247	0.571690142599581	0.0001048394207194712	0.7881371509525276	Uzbekistan
1006	2003	0.783394603567514	0.57800653838209	0.0001047993619025064	0.7832898042056115	Uzbekistan
1007	2004	0.773963521164059	0.583942986424626	0.0001043006314012092	0.7738592205326578	Uzbekistan
1008	2005	0.780298031918813	0.589530776570668	0.0001049538890731844	0.7801930780297398	Uzbekistan
1009	2006	0.765369934343981	0.594498056671551	0.0001048349254135831	0.7652650994185675	Uzbekistan
1010	2007	0.75392737514997	0.599628054727829	0.0001047318517097864	0.7538226432982602	Uzbekistan
1011	2008	0.73112080968244	0.604889158157396	0.0001046329751370239	0.7310161767073029	Uzbekistan
1012	2009	0.713990223944855	0.610351745244056	0.0001048015603451961	0.7138854223845098	Uzbekistan
1013	2010	0.70913972942386	0.616097907401681	0.0001047876970584722	0.7090349417268016	Uzbekistan
1014	2011	0.70225547099349	0.621344618930939	0.000105104371756863	0.7021503666217331	Uzbekistan
1015	2012	0.832373410875643	0.62620212543294	0.000104685728027348	0.8322687251476156	Uzbekistan
1016	2013	0.943287327587364	0.630796403406203	0.0001046870328424712	0.9431826405545215	Uzbekistan
1017	2014	1.04591905250762	0.635257049718365	0.0001049400632700029	1.04581411244435	Uzbekistan
1018	2015	1.20148547703894	0.639805638905225	0.0001046002588652422	1.201380876780075	Uzbekistan
1019	2016	1.4076667821963	0.644230597300764	0.0001042957647642137	1.407562486431536	Uzbekistan
1020	2017	1.27210356252212	0.648119346591586	0.0001047929907444575	1.271998769531375	Uzbekistan
1021	2018	1.30137244749708	0.651918144182724	0.0001043261336775283	1.301268121363403	Uzbekistan
1022	2019	1.26403259508609	0.655836959268026	0.0001047609414206405	1.263927834144669	Uzbekistan
1023	2020	1.25688574470113	0.659124204371032	0.0001046389037391265	1.256781105797391	Uzbekistan
1024	2021	1.2511895110708	0.662621694181816	0.0001048441979807085	1.251084666872819	Uzbekistan
1025	1990	5.01845376767677	0.557773300317074	0.0001050837293779938	5.018348683947393	Albania
1026	1991	4.94398767496228	0.555629411790174	0.000104988912952608	4.943882686049327	Albania
1027	1992	4.65866262008591	0.553107897492912	0.0001048012670124579	4.658557818818898	Albania
1028	1993	4.38706435538217	0.552453327893755	0.0001048070930358019	4.386959548289135	Albania
1029	1994	4.12785842054193	0.553763669315605	0.0001047754076201848	4.12775364513431	Albania
1030	1995	4.19459998804648	0.557040889185472	0.0001047094685355223	4.194495278577945	Albania
1031	1996	4.36098990822866	0.562248886206679	0.0001045231313181571	4.360885385097342	Albania
1032	1997	4.39908983221655	0.566802804232969	0.0001048450779962293	4.398984987138554	Albania
1033	1998	4.39691563089098	0.572534101516668	0.0001046065648572508	4.396811024326123	Albania
1034	1999	4.37294413790803	0.578295461805887	0.0001050922738063166	4.372839045634224	Albania
1035	2000	4.38292270036874	0.58466418835901	0.000104506537650465	4.382818193831089	Albania
1036	2001	4.35682207738399	0.592412946510661	0.000104847205556174	4.356717230178434	Albania
1037	2002	4.48820426257646	0.599865977568749	0.000104602288563133	4.488099660287896	Albania
1038	2003	4.64883124959708	0.606971165987994	0.0001051635035137444	4.648726086093567	Albania
1039	2004	4.71144087377108	0.613864246664272	0.0001048528829454529	4.711336020888135	Albania
1040	2005	4.71490371693362	0.620679614590226	0.0001049338944172091	4.714798783039202	Albania
1041	2006	4.61307346440093	0.627485617497143	0.0001047098039428744	4.612968754596987	Albania
1042	2007	4.4330238060801	0.634167968985356	0.0001049387164747928	4.432918867363625	Albania
1043	2008	4.46910404236295	0.640766134349698	0.0001045587936220843	4.468999483569328	Albania
1044	2009	4.44972747270496	0.646816130123751	0.0001046744105011134	4.449622798294459	Albania
1045	2010	4.52576371915813	0.652654202642964	0.0001045303239342701	4.525659188834195	Albania
1046	2011	4.56619602246556	0.658196772707548	0.0001042709881454568	4.566091751477415	Albania
1047	2012	4.63593435498777	0.66355677961127	0.0001049641369401912	4.635829390850829	Albania
1048	2013	4.70792433813544	0.668739558985928	0.0001047325400379605	4.707819605595402	Albania
1049	2014	4.7821572213269	0.67411298539372	0.0001045529611950158	4.782052668365704	Albania
1050	2015	4.83553305813048	0.679668600655757	0.0001044874762889212	4.835428570654191	Albania
1051	2016	4.90925392564828	0.68503664759447	0.0001048306588089156	4.909149094989472	Albania
1052	2017	4.91628160117234	0.690379199197076	0.0001047325092129955	4.916176868663127	Albania
1053	2018	4.87605912914063	0.695566877664306	0.0001047967064235798	4.875954332434207	Albania
1054	2019	4.84512192893435	0.700287863295906	0.0001045757853822752	4.845017353148967	Albania
1055	2020	4.67131816011916	0.703790245372837	0.0001045105010233978	4.671213649618137	Albania
1056	2021	4.68850124208064	0.706849790878611	0.0001047913520345945	4.688396450728605	Albania
1057	1990	18.2568018585164	0.541132539726015	0.0001048656648927154	18.25669699285151	Bosnia and Herzegovina
1058	1991	18.8140375518244	0.541346250550883	0.0001048594752327523	18.81393269234917	Bosnia and Herzegovina
1059	1992	18.6367100813206	0.539303227421668	0.0001046931559888477	18.63660538816461	Bosnia and Herzegovina
1060	1993	18.5869344260163	0.53603188160081	0.0001044659956426503	18.58682996002065	Bosnia and Herzegovina
1061	1994	18.3800502029609	0.533853389744284	0.0001044766191653059	18.37994572634173	Bosnia and Herzegovina
1062	1995	17.7608138483923	0.534025536110865	0.0001044687723515176	17.76070937961995	Bosnia and Herzegovina
1063	1996	17.7246893872531	0.545549215040903	0.0001045025593858669	17.72458488469372	Bosnia and Herzegovina
1064	1997	17.5828036340959	0.563565414584231	0.0001048533776545778	17.58269878071825	Bosnia and Herzegovina
1065	1998	17.0251529264588	0.58182951538312	0.0001047150958306187	17.02504821136297	Bosnia and Herzegovina
1066	1999	17.0318771598461	0.597997468748356	0.0001049055584414971	17.03177225428766	Bosnia and Herzegovina
1067	2000	16.6025633602376	0.610950684608214	0.000104283855886022	16.60245907638171	Bosnia and Herzegovina
1068	2001	15.6666814902798	0.621989463929258	0.00010479730496312	15.66657669297484	Bosnia and Herzegovina
1069	2002	14.7400691449884	0.632075517723657	0.0001048845289841425	14.73996426045942	Bosnia and Herzegovina
1070	2003	13.9865899863656	0.640635102031521	0.0001046182517466014	13.98648536811385	Bosnia and Herzegovina
1071	2004	13.5631048406956	0.64779373168743	0.0001046847694231549	13.56300015592618	Bosnia and Herzegovina
1072	2005	13.2323618074509	0.653859136710253	0.0001046967331644356	13.23225711071774	Bosnia and Herzegovina
1073	2006	12.9809472785398	0.659813662252595	0.0001050086325573865	12.98084226990724	Bosnia and Herzegovina
1074	2007	13.3579912342898	0.665578735044097	0.0001048087589909174	13.35788642553081	Bosnia and Herzegovina
1075	2008	12.8508419549315	0.671100813673566	0.0001047720783035725	12.8507371828532	Bosnia and Herzegovina
1076	2009	12.7765568384531	0.676032900022704	0.0001042902145180482	12.77645254823858	Bosnia and Herzegovina
1077	2010	12.5593721372015	0.680824195636093	0.0001047300900951684	12.5592674071114	Bosnia and Herzegovina
1078	2011	12.3232215084831	0.685399264182467	0.0001046127270922805	12.32311689575601	Bosnia and Herzegovina
1079	2012	12.0750384854888	0.689506566189932	0.0001045884874589709	12.07493389700134	Bosnia and Herzegovina
1080	2013	12.0057284816309	0.693508711211908	0.0001044822205851963	12.00562399941031	Bosnia and Herzegovina
1081	2014	11.9666844414489	0.697031893012906	0.0001047015061021291	11.9665797399428	Bosnia and Herzegovina
1082	2015	12.0834114911184	0.700446047366461	0.0001047224282112829	12.08330676869019	Bosnia and Herzegovina
1083	2016	11.9806052246722	0.704079343718599	0.0001046777135634656	11.98050054695864	Bosnia and Herzegovina
1084	2017	12.0265463788515	0.70805343112809	0.0001047507535527304	12.02644162809795	Bosnia and Herzegovina
1085	2018	11.9830219731048	0.712347302038319	0.0001049263564993767	11.9829170467483	Bosnia and Herzegovina
1086	2019	12.3336908955197	0.716857124768862	0.0001043487097591451	12.33358654680994	Bosnia and Herzegovina
1087	2020	12.3997088414577	0.720202056378697	0.0001048919428556492	12.39960394951484	Bosnia and Herzegovina
1088	2021	11.7505220540154	0.72307789321024	0.0001049227189913399	11.75041713129641	Bosnia and Herzegovina
1089	1990	7.09998267603128	0.633446498017686	0.0001050092835375777	7.099877666747742	Bulgaria
1090	1991	7.16810726414378	0.643069487769455	0.0001051075884228978	7.168002156555357	Bulgaria
1091	1992	7.2234692557058	0.651186876165789	0.0001045420298657546	7.223364713675934	Bulgaria
1092	1993	7.05228507774165	0.659161569264411	0.0001046723513195075	7.05218040539033	Bulgaria
1093	1994	7.62090855187275	0.667430460276086	0.0001047687607886426	7.620803783111961	Bulgaria
1094	1995	7.49429632467577	0.673999976701174	0.0001049483862555668	7.494191376289515	Bulgaria
1095	1996	7.36162296767634	0.678862583541026	0.0001049321357749859	7.361518035540564	Bulgaria
1096	1997	7.58321583068941	0.680221466342146	0.0001044785009706453	7.583111352188439	Bulgaria
1097	1998	7.77889349056123	0.678496876732148	0.0001044277231019628	7.778789062838128	Bulgaria
1098	1999	7.93389052264732	0.677446543282232	0.0001044337255928603	7.933786088921727	Bulgaria
1099	2000	8.07447248438811	0.681004523812614	0.0001046609973895244	8.074367823390721	Bulgaria
1100	2001	8.00727967633332	0.686487366008627	0.0001046990688306269	8.00717497726449	Bulgaria
1101	2002	8.17339855997093	0.69151167375307	0.0001045557530441536	8.173294004217887	Bulgaria
1102	2003	8.02057944262325	0.69556596473307	0.0001049371908934201	8.020474505432356	Bulgaria
1103	2004	7.94487464305323	0.699881950859544	0.0001043437624980406	7.944770299290732	Bulgaria
1104	2005	8.22274789634837	0.704471206966935	0.0001048390682687366	8.2226430572801	Bulgaria
1105	2006	7.92441239761528	0.708868293577424	0.0001044728547765886	7.924307924760503	Bulgaria
1106	2007	8.03682136978472	0.713192402424104	0.0001048312332983505	8.036716538551422	Bulgaria
1107	2008	8.06834030291319	0.717672450499802	0.000104762927554027	8.068235539985636	Bulgaria
1108	2009	7.98320436112714	0.723676626795129	0.0001044501936244034	7.983099910933516	Bulgaria
1109	2010	7.91275886015855	0.730701737095494	0.0001045920219521274	7.912654268136598	Bulgaria
1110	2011	7.9760783582925	0.735749281014389	0.000104869409986532	7.975973488882514	Bulgaria
1111	2012	7.98712508556117	0.739177517343213	0.0001046970801699549	7.98702	Bulgaria
1112	2013	8.06613868736164	0.742135948467762	0.0001049602278793458	8.06603372713376	Bulgaria
1113	2014	8.27832153788441	0.745372642577071	0.00010490132147951	8.27821663656293	Bulgaria
1114	2015	8.59341393525615	0.748979058373083	0.0001048218543167899	8.593309113401833	Bulgaria
1115	2016	8.46946891436566	0.752259198563744	0.0001047037960188046	8.46936421056964	Bulgaria
1116	2017	8.08218628354286	0.75566586464625	0.0001048097726560445	8.082081473770204	Bulgaria
1117	2018	7.62870284299929	0.759148460251881	0.0001048678409601685	7.628597975158329	Bulgaria
1118	2019	7.57779212235731	0.762359790844767	0.0001046024800953095	7.577687519877214	Bulgaria
1119	2020	7.70563827683718	0.765089710642011	0.0001047235689636937	7.705533553268217	Bulgaria
1120	2021	7.73323536802695	0.768150939342518	0.0001046431021233516	7.733130724924827	Bulgaria
1121	1990	17.1909904289515	0.668906358291928	0.0001047307590071192	17.1908856981925	Croatia
1122	1991	17.651932272536	0.674724599866063	0.0001046795283333741	17.65182759300767	Croatia
1123	1992	16.8687667354445	0.678093133084916	0.000104712650275045	16.86866202279423	Croatia
1124	1993	17.4754043220638	0.678221047043161	0.0001047922317484855	17.47529952983205	Croatia
1125	1994	17.4468	0.677548132655056	0.0001048074218663151	17.44671187780813	Croatia
1126	1995	17.0802612340792	0.677029465132868	0.0001045983297687647	17.08015663574943	Croatia
1127	1996	18.1042419651518	0.679507318367616	0.0001046890614821335	18.10413727609032	Croatia
1128	1997	18.2888123255049	0.685365010443468	0.0001049885123027562	18.2887073369926	Croatia
1129	1998	18.9248600410288	0.691365518598319	0.0001047795587962358	18.9248	Croatia
1130	1999	18.5504360881386	0.696636411104102	0.0001044959469368364	18.55033159219166	Croatia
1131	2000	18.3830997099601	0.703039898563322	0.0001049152139240015	18.38299479474617	Croatia
1132	2001	17.8576820000966	0.709536840872917	0.0001045588074553988	17.85757744128914	Croatia
1133	2002	18.1069359963862	0.715383421635164	0.0001047066941772701	18.10683128969202	Croatia
1134	2003	19.1702307699867	0.721130377216859	0.0001049712113386942	19.17012579877536	Croatia
1135	2004	19.2089797366555	0.726327651623968	0.0001048421793203885	19.20887489447618	Croatia
1136	2005	19.9690237773277	0.732154139815163	0.0001046850595133146	19.96891909226819	Croatia
1137	2006	20.5170346931602	0.738066878515765	0.0001044237702662814	20.51693026938993	Croatia
1138	2007	20.8661108011975	0.743148776515466	0.0001048285968776298	20.86600597260062	Croatia
1139	2008	21.0452500694128	0.748469602229701	0.0001044158258296285	21.04514565358697	Croatia
1140	2009	20.6589506572359	0.754065605198048	0.0001047894962916517	20.65884586773961	Croatia
1141	2010	20.1842510900448	0.759472251706366	0.0001047291972082719	20.18414636084759	Croatia
1142	2011	20.5271356854737	0.763686381293279	0.0001046728791502932	20.52703101259455	Croatia
1143	2012	20.1940352203587	0.767405335599999	0.0001043728170575065	20.19393084754164	Croatia
1144	2013	19.8530024126043	0.771151880279813	0.0001044287271615086	19.85289798387714	Croatia
1145	2014	20.0430955562272	0.774479240521915	0.0001047579516663292	20.04299079827553	Croatia
1146	2015	20.7290699084344	0.777865888163329	0.0001047580266150563	20.72896515040778	Croatia
1147	2016	20.4870596956235	0.781443605436965	0.0001048321431890302	20.48695486348031	Croatia
1148	2017	21.2627462469566	0.785074536823775	0.0001044020117469041	21.26264184494485	Croatia
1149	2018	21.3960314336782	0.788671410129235	0.0001045188207599229	21.39592691485744	Croatia
1150	2019	21.3239183982185	0.792475415454183	0.0001046371930812823	21.32381376102542	Croatia
1151	2020	21.0854009129303	0.795462271729482	0.0001047919513761084	21.08529612097892	Croatia
1152	2021	21.2205279261779	0.798341026936276	0.0001043089160570582	21.22042361726184	Croatia
1153	1990	27.4628249807107	0.681848021213857	0.0001049203358592466	27.46272006037484	Czechia
1154	1991	27.6927051209949	0.688002859136679	0.0001045530288954731	27.69260056796601	Czechia
1155	1992	28.2130307212965	0.697577809122723	0.0001046440270697797	28.21292607726943	Czechia
1156	1993	28.5996884194763	0.710853415862456	0.0001044576844482963	28.59958396179185	Czechia
1157	1994	29.6728893040767	0.725969686167497	0.0001044048610315979	29.67278489921567	Czechia
1158	1995	29.5953004610573	0.737981721993762	0.0001045118409445618	29.59519594921635	Czechia
1159	1996	29.2042882562786	0.746041379938535	0.0001047729670031867	29.2041834833116	Czechia
1160	1997	29.0325510910958	0.751680343695868	0.0001047775674186858	29.03244631352838	Czechia
1161	1998	28.9221070066737	0.757033755457614	0.0001045916942975992	28.9220024149794	Czechia
1162	1999	28.7019114637831	0.762428880357609	0.0001046365578160216	28.70180682722529	Czechia
1163	2000	29.2810342345542	0.767766159168669	0.0001047509375841071	29.28092948361661	Czechia
1164	2001	28.5887755388882	0.772167239650309	0.0001045484627168741	28.58867099042548	Czechia
1165	2002	28.5037212358604	0.776927934062507	0.0001046305960582619	28.50361660526434	Czechia
1166	2003	28.4453034816678	0.782448081111072	0.0001049855395065164	28.44519849612829	Czechia
1167	2004	28.1078633658911	0.787126404974676	0.0001047592996560091	28.10775860659144	Czechia
1168	2005	28.0648907403081	0.79133394820415	0.0001047516360865963	28.06478598867201	Czechia
1169	2006	27.2928443754352	0.794922783687463	0.0001046506291644544	27.29273972480604	Czechia
1170	2007	26.6063897933793	0.798254117717088	0.0001048132452509981	26.60628498013405	Czechia
1171	2008	26.2358511461094	0.8017648456328	0.000104867110127075	26.23574627899927	Czechia
1172	2009	25.4424371273616	0.804962224676367	0.0001050242437629867	25.44233210311784	Czechia
1173	2010	24.8226353368533	0.808747327653098	0.0001046541313406302	24.82253068272196	Czechia
1174	2011	24.4350884305433	0.812054784320429	0.00010481723118149	24.43498361331212	Czechia
1175	2012	23.4308289267205	0.814230401372392	0.0001045229661760143	23.43072440375433	Czechia
1176	2013	23.6321601461045	0.815615361108922	0.000104859244338905	23.63205528686016	Czechia
1177	2014	23.2017500551357	0.816227257169909	0.0001046342816097704	23.20164542085409	Czechia
1178	2015	22.1431	0.816564684423948	0.0001045406116242011	22.14298345690838	Czechia
1179	2016	22.2203036814887	0.817153025533518	0.0001045583843334799	22.22019912310437	Czechia
1180	2017	21.3349595094787	0.819067680353287	0.0001050153280979293	21.3348544941506	Czechia
1181	2018	21.5474517230289	0.822034486079137	0.0001046362214001827	21.5473470868075	Czechia
1182	2019	21.3476950975898	0.824784472798171	0.0001046279778723899	21.34759046961193	Czechia
1183	2020	20.8882560710375	0.82662663116323	0.0001045158751779917	20.88815155516232	Czechia
1184	2021	20.8494216393299	0.828450433122785	0.0001047753290168608	20.84931686400088	Czechia
1185	1990	25.2655892942043	0.649419990664883	0.0001050293968366519	25.26548426480746	Hungary
1186	1991	24.939088275891	0.653707154681922	0.0001047718094970896	24.9389835040815	Hungary
1187	1992	25.0575384049421	0.660382905455002	0.0001045464795206183	25.05743385846258	Hungary
1188	1993	24.2421931066021	0.667543556201878	0.000104883858022585	24.24208822274408	Hungary
1189	1994	23.6800201302108	0.675051406249796	0.0001044952459829755	23.67991563496482	Hungary
1190	1995	23.8102006910842	0.683186411756315	0.00010456656969977	23.8100961245145	Hungary
1191	1996	23.5839578139884	0.690883333624564	0.0001051312225265402	23.58385268276587	Hungary
1192	1997	23.7799152635165	0.697935513627811	0.0001049681359892663	23.77981029538051	Hungary
1193	1998	23.4121706242474	0.704202719984894	0.0001045939959579817	23.41206603025144	Hungary
1194	1999	22.2267920728975	0.709980626709343	0.0001047111912533056	22.22668736170625	Hungary
1195	2000	21.2778285808125	0.71580528057596	0.0001044164075757475	21.27772416440492	Hungary
1196	2001	20.8826320118396	0.722099055327699	0.0001046650608254786	20.88252734677878	Hungary
1197	2002	20.7350479267093	0.7283845957697	0.0001046411223022022	20.734943285587	Hungary
1198	2003	19.9824230695568	0.734450657925147	0.0001049489328401576	19.98231812062396	Hungary
1199	2004	19.447491930712	0.740099974680479	0.0001045148890963086	19.44738741582291	Hungary
1200	2005	17.8976566950051	0.745356806381464	0.0001048973516925106	17.89755179765341	Hungary
1201	2006	16.8606507961803	0.750515380971436	0.0001044296801163712	16.86054636650018	Hungary
1202	2007	16.646185321288	0.754942942046377	0.0001045746655849284	16.64608074662242	Hungary
1203	2008	15.8951522712743	0.75931746766686	0.0001045885770837534	15.89504768269722	Hungary
1204	2009	15.9430435401408	0.763563686880312	0.0001047648217478678	15.94293877531905	Hungary
1205	2010	15.2887268948776	0.767328649261652	0.0001046131797681559	15.28862228169783	Hungary
1206	2011	15.1363690222374	0.769701942198238	0.0001048556622212151	15.13626416657518	Hungary
1207	2012	15.0267911780395	0.770784245285382	0.0001050008838600177	15.02668617715564	Hungary
1208	2013	14.5792554800297	0.77156169789519	0.0001045992370168526	14.57915088079268	Hungary
1209	2014	14.1625516914621	0.772575045716759	0.0001047293894336106	14.16244696207267	Hungary
1210	2015	13.9392083437449	0.774047382518708	0.0001045276755474472	13.93910381606935	Hungary
1211	2016	13.5247830014172	0.776150305326983	0.0001047543840712212	13.52467824703313	Hungary
1212	2017	13.603177855518	0.779116417184348	0.0001045486495347481	13.60307330686847	Hungary
1213	2018	13.5610485298002	0.782083661193681	0.0001045580478032433	13.5609439717524	Hungary
1214	2019	12.8478462805864	0.784910308752534	0.0001045473459047775	12.8477417332405	Hungary
1215	2020	12.7829415290006	0.787620389699141	0.0001048982620073367	12.78283663073859	Hungary
1216	2021	12.6198727523685	0.790754768173338	0.0001046098019179056	12.61976814256658	Hungary
1217	1990	9.67309394038393	0.60902609384517	0.0001050424924978947	9.672988897891432	North Macedonia
1218	1991	9.73202032052819	0.611337452940336	0.0001044113298278839	9.731915909198362	North Macedonia
1219	1992	10.0623735384371	0.612708856229581	0.0001048180499259204	10.06226872038717	North Macedonia
1220	1993	10.1623684663439	0.613195098529578	0.0001047117715547517	10.16226375457235	North Macedonia
1221	1994	10.2325790820724	0.614362905009181	0.000105039775175911	10.23247404229722	North Macedonia
1222	1995	10.3101086708294	0.616994877821318	0.0001044091122058971	10.31000426171719	North Macedonia
1223	1996	10.5069706496077	0.620944017369103	0.0001045341237796434	10.50686611548392	North Macedonia
1224	1997	10.8123289753869	0.626223811356564	0.0001047370617203806	10.81222423832518	North Macedonia
1225	1998	11.1156533812555	0.632059410181692	0.0001047454314595991	11.11554863582404	North Macedonia
1226	1999	10.9852360468007	0.63668725909008	0.0001046399538144591	10.98513140684689	North Macedonia
1227	2000	10.8413605871852	0.641651242944231	0.0001045390507895116	10.84125604813441	North Macedonia
1228	2001	10.8236	0.648049675806335	0.0001045367472424988	10.82350138486276	North Macedonia
1229	2002	10.8185917344604	0.655398790077733	0.0001042649334866811	10.81848746952691	North Macedonia
1230	2003	10.8496943397392	0.663408891257403	0.0001047321471841873	10.84958960759202	North Macedonia
1231	2004	10.7349891017562	0.671237520250547	0.0001053400127586196	10.73488376174344	North Macedonia
1232	2005	10.6749091832381	0.678047272834883	0.0001043621076333557	10.67480482113047	North Macedonia
1233	2006	10.670643425455	0.684044336465219	0.0001047876996450845	10.67053863775535	North Macedonia
1234	2007	10.7406998249247	0.689729480929241	0.0001045864598560504	10.74059523846485	North Macedonia
1235	2008	10.3739068909624	0.695376955204976	0.0001044490783744636	10.37380244188403	North Macedonia
1236	2009	10.1069433469427	0.700453052486829	0.0001046894872269857	10.10683865745547	North Macedonia
1237	2010	9.89410830624914	0.705589323990971	0.0001049771402852764	9.894003329108855	North Macedonia
1238	2011	9.63709358382507	0.710592520608989	0.0001045194550257629	9.636989064370045	North Macedonia
1239	2012	9.65983852176635	0.715173147623766	0.0001046625014365706	9.659733859264913	North Macedonia
1240	2013	9.35233341434485	0.719671149159541	0.0001048565920644137	9.352228557752785	North Macedonia
1241	2014	9.34715733773447	0.724089588503488	0.000104734667156633	9.347052603067315	North Macedonia
1242	2015	9.39217773101673	0.728603773495479	0.0001048736156250858	9.392072857401105	North Macedonia
1243	2016	9.31975492081889	0.733173624358204	0.0001043927370568128	9.319650528081832	North Macedonia
1244	2017	9.19946651012758	0.737339955393252	0.0001047701353707588	9.19936173999221	North Macedonia
1245	2018	9.15522530433263	0.741334369868002	0.0001050245385665893	9.155120279794064	North Macedonia
1246	2019	9.09018043133924	0.74519356873628	0.0001048601891727029	9.090075571150066	North Macedonia
1247	2020	8.81580898294212	0.747849899969173	0.0001047369401864107	8.815704246001934	North Macedonia
1248	2021	8.78885660332516	0.750629703270047	0.0001046296161986284	8.78875197370896	North Macedonia
1249	1990	6.1374569584894	0.674225719793669	0.0001046933642494318	6.137352265125151	Montenegro
1250	1991	6.06051796984403	0.674305722529628	0.0001044219343075194	6.060413547909723	Montenegro
1251	1992	6.04782410172882	0.672664771832277	0.0001048948312716882	6.047719206897549	Montenegro
1252	1993	6.05569578719677	0.668665719204089	0.0001049033309098068	6.05559088386586	Montenegro
1253	1994	6.10497502389201	0.665011931002947	0.0001045423247092163	6.104870481567301	Montenegro
1254	1995	6.00074442499882	0.662765437115331	0.000104851002402248	6.000639573996418	Montenegro
1255	1996	5.97302312968161	0.663414768746409	0.0001045255693036925	5.972918604112306	Montenegro
1256	1997	6.03311365042181	0.665542031695028	0.0001048427599256695	6.033008807661885	Montenegro
1257	1998	6.18563594405062	0.669024770846263	0.0001048771664365594	6.185531066884184	Montenegro
1258	1999	6.18039582375831	0.672096102691543	0.0001046063732528478	6.180291217385057	Montenegro
1259	2000	6.20345950443739	0.677306850284635	0.0001044450662148834	6.203355059371175	Montenegro
1260	2001	6.38883637311963	0.683433454098582	0.0001043936093016495	6.388731979510328	Montenegro
1261	2002	6.51180943748412	0.68993948313756	0.0001047547147428366	6.511704682769377	Montenegro
1262	2003	6.53105191681219	0.696517506230494	0.0001046885453255914	6.530947228266864	Montenegro
1263	2004	6.37066392014188	0.702998276030296	0.0001043886411413571	6.37055953150074	Montenegro
1264	2005	6.18627756651233	0.709065464700775	0.0001048581943565466	6.186172708317973	Montenegro
1265	2006	6.11638829710464	0.715459074033141	0.0001044771758977525	6.116283819928743	Montenegro
1266	2007	5.9022003033211	0.722503939575403	0.0001046926707556122	5.902095610650345	Montenegro
1267	2008	5.83658113382175	0.729981755712811	0.000105093531207976	5.836476040290542	Montenegro
1268	2009	6.00260147172883	0.736538925645409	0.0001044692459346932	6.002497002482895	Montenegro
1269	2010	6.12904935174508	0.743347873367499	0.0001048625039772884	6.128944489241103	Montenegro
1270	2011	6.18905468775841	0.750080328162275	0.0001045788113658828	6.188950108947044	Montenegro
1271	2012	6.21419408754538	0.755578379953158	0.0001043403339102287	6.21408974721147	Montenegro
1272	2013	6.26187064118318	0.760886907477753	0.000105030775460021	6.26176561040772	Montenegro
1273	2014	6.29773859111431	0.765776526527122	0.0001042908607168027	6.297634300253593	Montenegro
1274	2015	6.40730659217541	0.770561277708901	0.0001047188326924085	6.407201873342718	Montenegro
1275	2016	6.56078629444818	0.775200770239438	0.0001047862112997089	6.56068150823688	Montenegro
1276	2017	6.60769560407975	0.779764631848314	0.0001049425185127694	6.607590661561238	Montenegro
1277	2018	6.62682649733059	0.784408971391706	0.0001052415555477597	6.626721255775043	Montenegro
1278	2019	6.6481650851829	0.789026903095641	0.00010469859496122	6.64806038658794	Montenegro
1279	2020	6.80557622654195	0.792554392852858	0.0001046180850685217	6.805471608456881	Montenegro
1280	2021	6.45218203192864	0.795800584021403	0.000104450247734863	6.452077581680905	Montenegro
1281	1990	16.1073410259866	0.62722788770829	0.0001045230626337465	16.10723650292396	Poland
1282	1991	16.2761579334763	0.63267147050056	0.0001049301642782919	16.27605300331202	Poland
1283	1992	16.1060619769843	0.64066179337278	0.000104879340679135	16.10595709764362	Poland
1284	1993	16.1313903196669	0.648950499724012	0.0001049592976484808	16.13128536036925	Poland
1285	1994	16.5515579605117	0.658010514323026	0.0001050793360180834	16.55145288117568	Poland
1286	1995	16.1388437122558	0.666678866524195	0.0001046506583836859	16.13873906159742	Poland
1287	1996	15.6186393786178	0.674378829090982	0.0001047783640210944	15.61853460025378	Poland
1288	1997	15.625925774539	0.682587612300048	0.0001046088179254187	15.62582116572107	Poland
1289	1998	15.8604599756147	0.690805670678968	0.0001044033657427738	15.86035557224896	Poland
1290	1999	15.8859512333177	0.6985360555797	0.0001048020890181601	15.88584643122868	Poland
1291	2000	15.4027881777346	0.706662051990276	0.0001049048646103173	15.40268327286999	Poland
1292	2001	15.2707383793531	0.714831304495085	0.0001050970089497834	15.27063328234415	Poland
1293	2002	14.9051206735994	0.722009458087754	0.0001047831722666699	14.90501589042713	Poland
1294	2003	14.8287574939376	0.728155253652566	0.0001046622080739528	14.82865283172953	Poland
1295	2004	14.2479452154106	0.733673191846001	0.0001044944035289644	14.24784072100707	Poland
1296	2005	13.4627877839333	0.738428766593663	0.0001043961883126943	13.46268338774499	Poland
1297	2006	12.967354944017	0.742363708580365	0.000104482214422027	12.96725046180258	Poland
1298	2007	12.9108146328056	0.746008817400637	0.0001045030218100565	12.91071012978379	Poland
1299	2008	12.9819437201693	0.750521426475047	0.0001047389590494211	12.98183898121025	Poland
1300	2009	12.5965157634024	0.756427378476364	0.0001049654971627461	12.59641079790524	Poland
1301	2010	12.3540719825334	0.763184973687688	0.0001046990991268593	12.35396728343427	Poland
1302	2011	11.8859220172869	0.769407164213607	0.0001049915680924328	11.88581702571881	Poland
1303	2012	12.0315115278902	0.774680767244991	0.0001047358795338473	12.03140679201067	Poland
1304	2013	11.6070099453445	0.779434257316854	0.0001046608893401036	11.60690528445516	Poland
1305	2014	11.3185716055045	0.783682368684721	0.0001047216365357628	11.31846688386796	Poland
1306	2015	11.2348390484536	0.78744534315882	0.0001048014394277798	11.23473424701417	Poland
1307	2016	10.9193698466787	0.790651014611623	0.0001047550839854151	10.91926509159472	Poland
1308	2017	10.594225699485	0.79453034463794	0.0001048351858560217	10.59412086429914	Poland
1309	2018	10.2540158253007	0.79947898187813	0.0001044315973836082	10.25391139370332	Poland
1310	2019	10.0353473350915	0.804791331675008	0.0001046886543877297	10.03524264643711	Poland
1311	2020	9.83094145665557	0.808795317506383	0.0001046923228228557	9.830836764332746	Poland
1312	2021	9.88636075755019	0.812042808667712	0.0001046447070755699	9.886256112843114	Poland
1313	1990	8.34483283702744	0.619298862250078	0.0001045401966913656	8.344728296830748	Romania
1314	1991	8.28481198289706	0.626795627433335	0.0001045995841983805	8.284707383312861	Romania
1315	1992	8.54717183855731	0.630475081501162	0.0001047876123308289	8.547067050944978	Romania
1316	1993	8.24216467467345	0.633801422118109	0.00010507361677034	8.24205960105668	Romania
1317	1994	6.84293047649278	0.638371931788576	0.0001044890218380737	6.842825987470942	Romania
1318	1995	6.57253111929874	0.643718879089372	0.0001045544297620901	6.572426564868978	Romania
1319	1996	6.59459505495845	0.648104195492848	0.0001048984619926777	6.594490156496458	Romania
1320	1997	6.6429076768595	0.651225576178548	0.0001046393248773127	6.642803037534623	Romania
1321	1998	6.39308619949515	0.654927768840234	0.00010470588336571	6.392981493611784	Romania
1322	1999	5.95302619418683	0.65954484605753	0.0001049545505519672	5.952921239636278	Romania
1323	2000	5.93425730257307	0.66529434615185	0.000104790974047024	5.934152511599024	Romania
1324	2001	6.03628736217124	0.672020166603488	0.0001045677854788411	6.036182794385762	Romania
1325	2002	6.26017104178229	0.678297416747085	0.0001048483457484353	6.260066193436542	Romania
1326	2003	6.50317174356146	0.68407492928742	0.000104550280829117	6.503067193280631	Romania
1327	2004	6.5352362088801	0.690417054639929	0.000104792194865263	6.535131416685235	Romania
1328	2005	6.28026498317453	0.694998949594957	0.0001048234527822443	6.280160159721748	Romania
1329	2006	6.06447143914475	0.699490765699603	0.0001047006867370573	6.064366738458013	Romania
1330	2007	5.98440770525645	0.704523726685579	0.0001049532511284073	5.984302752005322	Romania
1331	2008	5.96749676838843	0.710757127721139	0.0001049068804271442	5.967391861508003	Romania
1332	2009	6.21642	0.717445122377497	0.0001047307554673163	6.216319054586533	Romania
1333	2010	6.12126689449725	0.723891348732225	0.0001047250764965567	6.121162169420753	Romania
1334	2011	5.99130111420159	0.729018272021873	0.0001042637745292434	5.991196850427061	Romania
1335	2012	6.10366830684469	0.73389248238628	0.0001047706870122331	6.103563536157678	Romania
1336	2013	6.28075177515564	0.737880472910291	0.0001045581959591192	6.280647216959681	Romania
1337	2014	6.39633110960732	0.740395466703106	0.0001048619685190982	6.396226247638801	Romania
1338	2015	6.38147129443775	0.743473529634312	0.0001043504207372596	6.381366944017013	Romania
1339	2016	6.24577	0.747058709528536	0.0001048723842822798	6.245666697335717	Romania
1340	2017	6.30729857694912	0.751117366992228	0.0001047327623952055	6.307193844186725	Romania
1341	2018	6.00954572520733	0.755533333480467	0.0001046846484747337	6.009441040558855	Romania
1342	2019	5.96694114518869	0.760283970607593	0.0001048973290988146	5.966836247859591	Romania
1343	2020	5.94441806040093	0.764276444363666	0.0001044710423798842	5.944313589358551	Romania
1344	2021	6.06823394728939	0.768453864365965	0.0001050668954427354	6.068128880393948	Romania
1345	1990	9.42749578387669	0.630511019536119	0.000104708200981096	9.42739107567571	Serbia
1346	1991	9.41100019697332	0.638016934037528	0.0001048458109412102	9.41089535116238	Serbia
1347	1992	9.41142407780347	0.641971993828041	0.0001046335863893714	9.411319444217082	Serbia
1348	1993	9.52453796281272	0.642096034424249	0.000104637981110506	9.52443332483161	Serbia
1349	1994	9.76679775283411	0.642223220931048	0.0001047923240747676	9.766692960510035	Serbia
1350	1995	10.0043907694185	0.642739671389532	0.0001049115667464534	10.00428585785175	Serbia
1351	1996	10.1515736336426	0.644846417030162	0.0001047003272560791	10.15146893331534	Serbia
1352	1997	10.1890120622921	0.64716209445227	0.0001045530709317908	10.18890750922117	Serbia
1353	1998	9.37482146952445	0.65024598899818	0.0001043342425866934	9.374717135281864	Serbia
1354	1999	9.42942933810839	0.655534174135398	0.0001048817933825598	9.429324456315008	Serbia
1355	2000	9.43412473023748	0.660752800457895	0.0001048887990472909	9.434019841438433	Serbia
1356	2001	9.2888122052159	0.665407334806451	0.000104549161287794	9.288707656054612	Serbia
1357	2002	9.06805013014946	0.671511071572143	0.0001048821195045977	9.067945248029956	Serbia
1358	2003	9.09642873378825	0.678334928718905	0.000104558947082368	9.096324174841167	Serbia
1359	2004	9.04777515689741	0.686819841842618	0.0001047143266755723	9.047670442570734	Serbia
1360	2005	9.12342936916556	0.69609756790601	0.0001048739456177392	9.123324495219942	Serbia
1361	2006	9.02286917024217	0.704945018093173	0.0001046072206048253	9.022764563021566	Serbia
1362	2007	8.90348242985281	0.713242304525204	0.0001043968936560239	8.903378032959154	Serbia
1363	2008	8.78002916475757	0.721505305994409	0.0001045055650157845	8.779924659192554	Serbia
1364	2009	8.60762987005727	0.729965595799672	0.0001046340830769473	8.607525235974194	Serbia
1365	2010	8.42023185608869	0.740091311255812	0.000104766540500651	8.42012708954819	Serbia
1366	2011	8.34685995797876	0.750072761758797	0.0001046031388231117	8.346755354839937	Serbia
1367	2012	8.35120927780125	0.757105	0.0001047149115288165	8.35110456288972	Serbia
1368	2013	8.24919418419781	0.762170908106883	0.0001046381424892105	8.249089546055322	Serbia
1369	2014	8.32721952439394	0.766043091132074	0.0001045005236806758	8.327115023870258	Serbia
1370	2015	8.43485883024246	0.769842222617687	0.0001044711099058568	8.434754359132555	Serbia
1371	2016	8.31668268372207	0.773654077278106	0.0001046080926456859	8.316578075629424	Serbia
1372	2017	8.33878791730603	0.777460384270565	0.0001048676184646186	8.338683049687566	Serbia
1373	2018	8.13043921248835	0.781494973790012	0.0001048118175081051	8.130334400670842	Serbia
1374	2019	8.1284863879803	0.785768300182747	0.0001048845386544139	8.128381503441647	Serbia
1375	2020	8.33851933267528	0.789183332686432	0.0001046808289176805	8.338414651846362	Serbia
1376	2021	8.16521262923791	0.792416293685483	0.0001044447204845518	8.165108184517425	Serbia
1377	1990	29.3871814276815	0.653853505137647	0.0001046178270374	29.38707680985446	Slovakia
1378	1991	29.3897448564408	0.658731402179317	0.0001050731367491141	29.38963978330405	Slovakia
1379	1992	29.059636730873	0.665830110587888	0.0001046708188597583	29.05953206005414	Slovakia
1380	1993	29.4002861430889	0.67596793706605	0.0001048936496455031	29.40018124943925	Slovakia
1381	1994	29.5814567189627	0.688136476595487	0.0001051432852778888	29.58135157567742	Slovakia
1382	1995	29.6080118805178	0.697476536273994	0.0001046584386764205	29.60790722207912	Slovakia
1383	1996	28.4985585066792	0.704405003157211	0.0001046707366723881	28.49845383594253	Slovakia
1384	1997	29.408949470315	0.711513209633452	0.0001045890765822246	29.40884488123842	Slovakia
1385	1998	29.2038873582618	0.719058766219034	0.0001048163856649352	29.20378254187613	Slovakia
1386	1999	28.9115933408434	0.726144172630556	0.0001046658600920556	28.91148867498331	Slovakia
1387	2000	28.0186384271597	0.734046240313494	0.0001046974734218931	28.01853372968628	Slovakia
1388	2001	28.4563423117886	0.741392553570632	0.0001047227447944122	28.45623758904381	Slovakia
1389	2002	27.9548	0.746791141582656	0.0001046479259722379	27.95469816052403	Slovakia
1390	2003	27.7853700486479	0.75116726952438	0.0001048847963565454	27.78526516385154	Slovakia
1391	2004	27.5574873903505	0.755836693705671	0.0001050250737492126	27.55738236527675	Slovakia
1392	2005	28.084273049644	0.761724185107018	0.0001043588765031983	28.0841686907675	Slovakia
1393	2006	28.4053097233579	0.767673036224795	0.0001046047229280071	28.40520511863497	Slovakia
1394	2007	29.2216699182825	0.772914152845047	0.0001043059224668233	29.22156561236003	Slovakia
1395	2008	28.7973	0.777197399879439	0.0001047164351546855	28.79723903976485	Slovakia
1396	2009	29.1589863239292	0.781052260265285	0.0001050712879785059	29.15888125264122	Slovakia
1397	2010	28.7597014231797	0.786254422327679	0.000104646165510404	28.75959677701419	Slovakia
1398	2011	29.5780011854624	0.791465382423228	0.0001044101303160578	29.57789677533209	Slovakia
1399	2012	29.9666723766991	0.795456215611276	0.0001047127156336208	29.96656766398347	Slovakia
1400	2013	30.3402455793513	0.797903722940591	0.0001047292254725981	30.34014085012583	Slovakia
1401	2014	30.5829911833754	0.799618796308309	0.0001046968168564457	30.58288648655854	Slovakia
1402	2015	31.4130710710239	0.800394179928449	0.0001046385542422078	31.41296643246966	Slovakia
1403	2016	31.1283116119242	0.800878210489993	0.0001046709714042928	31.1282069409528	Slovakia
1404	2017	32.3046860899036	0.802277316569847	0.0001045881405811099	32.30458150176302	Slovakia
1405	2018	33.0460510334446	0.804357302109054	0.0001051137909868452	33.04594591965361	Slovakia
1406	2019	32.8449419293662	0.80644845685688	0.0001045557273409682	32.84483737363886	Slovakia
1407	2020	32.7434937840049	0.80830596588062	0.0001050036457438695	32.74338878035915	Slovakia
1408	2021	32.9743276831461	0.810610529921693	0.0001045134040220524	32.97422316974207	Slovakia
1409	1990	18.158518972686	0.727463928368452	0.0001047993787474942	18.15841417330725	Slovenia
1410	1991	19.3674214569681	0.732666985968602	0.0001044805394115813	19.36731697642869	Slovenia
1411	1992	20.1299676451593	0.737391551733707	0.0001049694970816919	20.12986267566222	Slovenia
1412	1993	20.3947600728569	0.741774171511168	0.0001048482049550817	20.39465522465195	Slovenia
1413	1994	19.3423911652911	0.746234861332899	0.0001047821620439348	19.34228638312906	Slovenia
1414	1995	18.1500891046436	0.750994974989173	0.0001052411088416415	18.14998386353476	Slovenia
1415	1996	18.6115977726413	0.756348987126594	0.0001046882441216457	18.61149308439718	Slovenia
1416	1997	19.4991000217223	0.762275291907702	0.0001045412851326271	19.49899548043717	Slovenia
1417	1998	19.3307021305565	0.767728525502705	0.0001050479939156529	19.33059708256258	Slovenia
1418	1999	20.2658937562778	0.773236192288015	0.0001050788005190942	20.26578867747728	Slovenia
1419	2000	19.598305449433	0.779578009745196	0.0001049170832570201	19.59820053234974	Slovenia
1420	2001	19.6598941621709	0.786240775635761	0.0001044765162905322	19.65978968565461	Slovenia
1421	2002	19.2745286002335	0.791805569443613	0.000104627731997232	19.2744239725015	Slovenia
1422	2003	18.7864704547114	0.796371530737719	0.0001047267715647133	18.78636572793983	Slovenia
1423	2004	19.9215370363672	0.800962240122577	0.0001047459341499602	19.92143229043305	Slovenia
1424	2005	21.3485114740528	0.805601248185604	0.0001043519852704553	21.34840712206753	Slovenia
1425	2006	22.9024185326736	0.809708595222897	0.0001046031129397888	22.90231392956066	Slovenia
1426	2007	23.6924409460232	0.813006319197598	0.0001046634450853602	23.69233628257811	Slovenia
1427	2008	23.8423796987993	0.816347250277984	0.0001049015404822328	23.84227479725882	Slovenia
1428	2009	23.1101253889857	0.818878560380979	0.0001045964549238486	23.11002079253078	Slovenia
1429	2010	22.5371936011375	0.82117848598052	0.0001045537013337266	22.53708904743617	Slovenia
1430	2011	22.2328944021096	0.823023560855118	0.000104918817102287	22.2327894832925	Slovenia
1431	2012	23.0643799480782	0.824336562677773	0.000104914424320979	23.06427503365388	Slovenia
1432	2013	23.1386033384636	0.825826275074906	0.000104847177552457	23.13849849128605	Slovenia
1433	2014	22.9850452004288	0.827799245827941	0.0001046966419108298	22.98494050378689	Slovenia
1434	2015	22.3448106814297	0.829837070735453	0.0001053211947819216	22.34470536023492	Slovenia
1435	2016	21.8982669818881	0.831367915132541	0.0001047973386377843	21.89816218454946	Slovenia
1436	2017	22.5771759226459	0.833038139449118	0.0001049448395679675	22.57707097780633	Slovenia
1437	2018	22.2204000401815	0.835472480610787	0.0001049010945932237	22.2202951390869	Slovenia
1438	2019	22.5389972719695	0.838266782297842	0.0001048615331680413	22.53889241043633	Slovenia
1439	2020	21.4495820707269	0.840373845574037	0.000104570402303588	21.4494775003246	Slovenia
1440	2021	21.1885411838243	0.842430731281465	0.0001045785720851226	21.18843660525221	Slovenia
1441	1990	4.56132461909561	0.622446576329452	0.0001047207147620164	4.561219898380848	Belarus
1442	1991	4.55853743638303	0.627038266774523	0.0001044910285345992	4.558432945354496	Belarus
1443	1992	4.66412904916704	0.632891737136784	0.0001052035345278153	4.664023845632513	Belarus
1444	1993	4.9981377509594	0.639394169351269	0.000104776893890543	4.998032974065509	Belarus
1445	1994	5.06267935273291	0.64465278058669	0.000104725807713263	5.062574626925197	Belarus
1446	1995	5.17413867419213	0.648959503797064	0.0001047340628696775	5.17403394012926	Belarus
1447	1996	5.08364142287061	0.652855220750827	0.0001043734746266714	5.083537049395983	Belarus
1448	1997	5.06157292644548	0.655627296459504	0.0001048464767587539	5.061468079968722	Belarus
1449	1998	5.08588269355269	0.657246466657203	0.000104669992569371	5.08577802356012	Belarus
1450	1999	5.14108368447889	0.660171009515746	0.0001044297641552019	5.140979254714734	Belarus
1451	2000	5.01702780854661	0.664705822252137	0.0001046273770114808	5.016923181169599	Belarus
1452	2001	4.88303417866465	0.671333268854148	0.0001048938214180067	4.882929284843232	Belarus
1453	2002	4.87562984676042	0.678121782135605	0.0001046352110683344	4.875525211549352	Belarus
1454	2003	4.73231814997351	0.68486855613275	0.0001049319321738962	4.732213218041337	Belarus
1455	2004	4.98007488990009	0.692502135029653	0.0001049144538652914	4.979969975446225	Belarus
1456	2005	5.4031412419316	0.698985482904355	0.0001045001398971567	5.403036741791703	Belarus
1457	2006	5.28672098920531	0.705119102674127	0.0001045958041154259	5.286616393401195	Belarus
1458	2007	5.11437057724988	0.711496561875696	0.0001047521631301214	5.11426582508675	Belarus
1459	2008	5.31375052182722	0.719120871487284	0.0001043167998719317	5.313646205027348	Belarus
1460	2009	6.11152806533756	0.727292783613496	0.0001044677514493832	6.111423597586111	Belarus
1461	2010	5.60031465402202	0.734954626211817	0.0001050324440046971	5.600209621578015	Belarus
1462	2011	5.72463238230569	0.739504325946655	0.0001049882215408466	5.724527394084149	Belarus
1463	2012	5.48930767769632	0.743468837307909	0.0001052121026193735	5.4892024655937	Belarus
1464	2013	5.62952939924211	0.748529322885796	0.0001048939815111066	5.629424505260599	Belarus
1465	2014	5.6947642709372	0.753511479851413	0.0001043375783745575	5.694659933358825	Belarus
1466	2015	5.62317891515388	0.758205742923593	0.0001045614679522761	5.623074353685928	Belarus
1467	2016	5.74285773882065	0.764328221802501	0.0001042908102415836	5.742753448010408	Belarus
1468	2017	5.82710494082249	0.771131465670885	0.0001045609375843459	5.827000379884906	Belarus
1469	2018	5.92745706977487	0.776568956673705	0.0001050011652157751	5.927352068609654	Belarus
1470	2019	6.0076684816777	0.780508018535969	0.0001046024313091903	6.007563879246391	Belarus
1471	2020	6.01136284474103	0.782381564892966	0.0001048894212411712	6.011257955319789	Belarus
1472	2021	6.02793551492314	0.784484710906639	0.0001047802412512481	6.027830734681888	Belarus
1473	1990	7.69527044369465	0.674967632130919	0.0001050458281612969	7.695165397866488	Estonia
1474	1991	7.89997	0.685223089296634	0.0001047977938557741	7.899866590377144	Estonia
1475	1992	7.8270356888754	0.695586673779285	0.0001052012630492837	7.82693048761235	Estonia
1476	1993	7.69459452125522	0.703693149995024	0.0001045431419454104	7.694489978113275	Estonia
1477	1994	8.46480257732484	0.708456180899464	0.0001046581307149679	8.464697919194125	Estonia
1478	1995	8.09228141169485	0.713172725189506	0.0001048843577703085	8.092176527337081	Estonia
1479	1996	7.89773878710157	0.718813024217038	0.0001047243142530352	7.897634062787317	Estonia
1480	1997	7.75898707208451	0.724652439639785	0.0001052006881397226	7.758881871396371	Estonia
1481	1998	8.18918034461686	0.729027035230187	0.0001045310675755365	8.189075813549284	Estonia
1482	1999	8.72362175278176	0.733250616186121	0.000104426749312496	8.723517326032448	Estonia
1483	2000	8.09366256493333	0.739713154351944	0.0001048464634797454	8.093557718469851	Estonia
1484	2001	7.49473018412907	0.746602207163017	0.00010472189672141	7.494625462232348	Estonia
1485	2002	7.33243510661887	0.752629898252246	0.0001048849942846838	7.332330221624586	Estonia
1486	2003	6.98413962010264	0.75781567757793	0.0001050884410465846	6.984034531661593	Estonia
1487	2004	7.05894	0.763223727128029	0.0001045796969281003	7.058837010061072	Estonia
1488	2005	7.26390117826089	0.769112181926314	0.0001046038300108325	7.263796574430879	Estonia
1489	2006	7.51736131034483	0.774451841771662	0.0001047785785280113	7.517256531766302	Estonia
1490	2007	7.60143917796215	0.781074442846485	0.0001050380520746144	7.601334139910075	Estonia
1491	2008	7.37498609530862	0.788598873704278	0.0001044232061810195	7.37488167210244	Estonia
1492	2009	7.20310964484349	0.794728212699059	0.0001044540499334297	7.203005190793557	Estonia
1493	2010	7.18917869184257	0.800829717976428	0.0001056808246327257	7.189073011017937	Estonia
1494	2011	7.27225875990389	0.806633077522166	0.0001050873169810824	7.272153672586909	Estonia
1495	2012	7.26868151018823	0.811109357704526	0.0001043602377477298	7.268577149950483	Estonia
1496	2013	7.1776334098683	0.81488717677447	0.0001046128418201257	7.17752879702648	Estonia
1497	2014	7.62120416559747	0.818770732051979	0.0001043650886417863	7.621099800508828	Estonia
1498	2015	7.80174998672693	0.823221278492715	0.00010452742136924	7.801645459305561	Estonia
1499	2016	7.87335252463512	0.827364360092018	0.000104983152568564	7.873247541482551	Estonia
1500	2017	7.83685640599038	0.830975311283378	0.0001049295100131626	7.836751476480367	Estonia
1501	2018	8.02307699377081	0.834566296193434	0.0001046473006650384	8.022972346470144	Estonia
1502	2019	8.45078079143143	0.838573508963879	0.0001047529858615697	8.450676038445568	Estonia
1503	2020	8.38302500380437	0.841817139147138	0.0001048018390188018	8.382920201965351	Estonia
1504	2021	8.28330043682441	0.844917787360624	0.0001048242318996706	8.283195612592511	Estonia
1505	1990	4.41596846467004	0.680193638285329	0.0001050260892067419	4.415863438580833	Latvia
1506	1991	4.55606194745349	0.688117297290074	0.0001049612500400417	4.55595698620345	Latvia
1507	1992	4.75893765956461	0.696157035504877	0.0001044241171706605	4.758833235447439	Latvia
1508	1993	5.17327990838154	0.705249855159515	0.0001047751985615038	5.173175133182978	Latvia
1509	1994	5.41408939819863	0.712531352821191	0.0001048259469173158	5.413984572251713	Latvia
1510	1995	5.12731998847531	0.717639459211637	0.0001046133298205212	5.127215375145489	Latvia
1511	1996	5.00912794806897	0.721139537892551	0.0001049332495411322	5.009023014819429	Latvia
1512	1997	5.04307831774653	0.723746580428208	0.0001046721627419529	5.042973645583788	Latvia
1513	1998	5.25335606953415	0.725427335933284	0.0001048498752978568	5.253251219658853	Latvia
1514	1999	5.52148873852297	0.727219684959525	0.0001047217628054835	5.521384016760164	Latvia
1515	2000	5.31160077729587	0.730951448728138	0.0001048085637281149	5.311495968732141	Latvia
1516	2001	5.15121298306072	0.73629419637135	0.0001045981258829489	5.151108384934837	Latvia
1517	2002	4.97354499062102	0.741870440285041	0.0001046845449953235	4.973440306076025	Latvia
1518	2003	4.77388577447168	0.748168161846997	0.0001046426956076734	4.773781131776072	Latvia
1519	2004	4.74017467349787	0.755263211009698	0.0001048262225919517	4.740069847275278	Latvia
1520	2005	4.85460585076872	0.761929432669523	0.0001047751086052427	4.854501075660115	Latvia
1521	2006	5.05291350393012	0.768459928850117	0.0001043897506899536	5.05280911417943	Latvia
1522	2007	5.03674081915068	0.776481958669804	0.0001046343416204988	5.036636184809059	Latvia
1523	2008	4.85001719735977	0.786324573303851	0.0001047148717717057	4.849912482487998	Latvia
1524	2009	4.95507008053783	0.794504426648315	0.0001046118546404979	4.95496546868319	Latvia
1525	2010	4.74390503613229	0.798171594063957	0.0001045922421399443	4.74380044389015	Latvia
1526	2011	4.52957590780626	0.799080776427927	0.0001044024510689026	4.529471505355191	Latvia
1527	2012	4.74933602080178	0.801026473960894	0.000104580898961079	4.749231439902819	Latvia
1528	2013	4.95318790416754	0.802660490277978	0.0001042999313036727	4.953083604236237	Latvia
1529	2014	5.04180442568916	0.803721486035489	0.0001046605471497006	5.041699765142011	Latvia
1530	2015	4.89612867558656	0.806985994927815	0.0001047182071629358	4.896023957379398	Latvia
1531	2016	4.9001398461412	0.811463590660605	0.0001045652965742744	4.900035280844626	Latvia
1532	2017	5.1027307158598	0.816923118079976	0.0001043762982400287	5.10262633956156	Latvia
1533	2018	5.2921545988698	0.821419809272627	0.0001044933945206762	5.29205010547528	Latvia
1534	2019	5.1826147627129	0.824781776742666	0.0001046119132547923	5.182510150799645	Latvia
1535	2020	5.20675726787416	0.827900448409988	0.0001046251148616353	5.206652642759298	Latvia
1536	2021	5.2049930010952	0.830663516299797	0.0001044504467484155	5.204888550648452	Latvia
1537	1990	7.90816208754445	0.668503937884641	0.0001049126257106887	7.908057174918739	Lithuania
1538	1991	8.11912571772912	0.673234120792409	0.0001048307453297523	8.119020886983789	Lithuania
1539	1992	8.51052930226475	0.680992879643758	0.0001044458863722282	8.510424856378378	Lithuania
1540	1993	9.76058144599443	0.687480621018131	0.0001048559719817404	9.760476590022447	Lithuania
1541	1994	9.84966876702043	0.69115165298429	0.0001044264587370252	9.849564340561693	Lithuania
1542	1995	9.41687781925235	0.694734380082166	0.0001047901690677187	9.416773029083283	Lithuania
1543	1996	9.13029521735154	0.698591300871233	0.000104873966962797	9.130190343384577	Lithuania
1544	1997	8.69673161524105	0.702840949666947	0.0001051842633457384	8.696626430977705	Lithuania
1545	1998	9.36078954323745	0.707468182196716	0.0001050420910889574	9.36068450114636	Lithuania
1546	1999	10.1210093113738	0.712834170940662	0.0001049470374946391	10.12090436433631	Lithuania
1547	2000	9.75040712502062	0.719896959838609	0.0001046790261430239	9.750302445994478	Lithuania
1548	2001	9.41694695992162	0.727133584877313	0.0001043876469765786	9.416842572274644	Lithuania
1549	2002	8.98811148440461	0.733793397915696	0.0001046958933477368	8.988006788511262	Lithuania
1550	2003	8.99345328193223	0.741229600875632	0.0001047614356609203	8.993348520496568	Lithuania
1551	2004	8.8390430584347	0.748949762305515	0.0001047517282738446	8.838938306706426	Lithuania
1552	2005	8.67859693720339	0.756352359983789	0.0001046128396700429	8.678492324363718	Lithuania
1553	2006	8.47703768602551	0.763059124350272	0.0001047429848318916	8.476932943040678	Lithuania
1554	2007	8.69711070701575	0.770229638520692	0.0001047920491306519	8.697005914966619	Lithuania
1555	2008	8.61910485774691	0.778273711505288	0.0001044510107644376	8.619000406736145	Lithuania
1556	2009	8.02658225756572	0.785689739125479	0.0001047542010959357	8.026477503364623	Lithuania
1557	2010	7.36602269305955	0.793364681757828	0.0001046877212873756	7.365918005338263	Lithuania
1558	2011	5.2395484612003	0.800924994333688	0.0001047059522462621	5.239443755248054	Lithuania
1559	2012	7.10894594040654	0.8078270261595	0.0001044290300719543	7.108841511376467	Lithuania
1560	2013	8.5669334147862	0.813219722329104	0.000104531336622919	8.566828883449578	Lithuania
1561	2014	8.72928329124179	0.817886376021861	0.0001049527600579255	8.729178338481733	Lithuania
1562	2015	8.85843346223557	0.823112629019743	0.0001047828729456995	8.858328679362625	Lithuania
1563	2016	8.71767238571839	0.829303695106582	0.000104816179378914	8.717567569539012	Lithuania
1564	2017	8.56323394407379	0.8358717398516	0.0001044141801143307	8.563129529893676	Lithuania
1565	2018	9.18253076925352	0.841918910402675	0.0001043626186976637	9.182426406634821	Lithuania
1566	2019	9.81753712157906	0.847906338850069	0.0001049283631701219	9.81743219321589	Lithuania
1567	2020	9.78900361176205	0.85275238761541	0.0001042499053765597	9.788899361856673	Lithuania
1568	2021	9.81739261176449	0.856484049109405	0.0001046065344206624	9.817288005230068	Lithuania
1569	1990	5.08796510012649	0.604251762377742	0.0001048903991487657	5.087860209727341	Republic of Moldova
1570	1991	5.29856378643789	0.607270773865529	0.0001048684905718892	5.298458917947317	Republic of Moldova
1571	1992	4.84171330021156	0.609664558440288	0.0001047462699952858	4.841608553941565	Republic of Moldova
1572	1993	4.54830718690453	0.614152920432239	0.0001045426815321025	4.548202644222998	Republic of Moldova
1573	1994	4.54172915683106	0.617603766824611	0.0001045993057187967	4.541624557525341	Republic of Moldova
1574	1995	4.55085616525862	0.620951321121127	0.0001046027371194537	4.5507515625215	Republic of Moldova
1575	1996	4.02927036796062	0.623113983844076	0.0001045407435857054	4.029165827217034	Republic of Moldova
1576	1997	3.74389423609173	0.624370104753213	0.000104583843267247	3.743789652248463	Republic of Moldova
1577	1998	3.79397103519177	0.62411676120849	0.0001047426756084744	3.793866292516161	Republic of Moldova
1578	1999	4.43032079747035	0.622834528688654	0.000104511600590814	4.43021628586976	Republic of Moldova
1579	2000	3.92162374334342	0.622004933502906	0.0001048770676750788	3.921518866275745	Republic of Moldova
1580	2001	3.34472827341503	0.622936409943787	0.0001046159339186271	3.344623657481112	Republic of Moldova
1581	2002	3.08551944587001	0.625874844526255	0.0001048688614281888	3.085414577008582	Republic of Moldova
1582	2003	3.00480782391948	0.629985044767633	0.0001043752934938105	3.004703448625986	Republic of Moldova
1583	2004	3.00074541027174	0.635394821992876	0.0001043869727665307	3.000641023298973	Republic of Moldova
1584	2005	3.18050146661224	0.641530965095913	0.0001045250895402089	3.1803969415227	Republic of Moldova
1585	2006	3.28806434044612	0.647996263561811	0.0001049174722287498	3.287959422973891	Republic of Moldova
1586	2007	3.41393155741192	0.65421585059876	0.0001050081524734263	3.413826549259447	Republic of Moldova
1587	2008	3.36849855430279	0.661046597063232	0.0001048759106231354	3.368393678392167	Republic of Moldova
1588	2009	3.37922641331306	0.666284393801024	0.0001048073921456354	3.379121605920914	Republic of Moldova
1589	2010	3.43255827274145	0.671989615961323	0.0001044140241728697	3.432453858717277	Republic of Moldova
1590	2011	3.33743853632576	0.678004136643775	0.0001046363866808723	3.337333899939079	Republic of Moldova
1591	2012	3.34199746810658	0.682979795888934	0.0001046041860187653	3.341892863920561	Republic of Moldova
1592	2013	3.30853500578885	0.688519174704066	0.0001047883236427391	3.308430217465207	Republic of Moldova
1593	2014	3.41063598822532	0.694104557276994	0.0001047430116568981	3.410531245213663	Republic of Moldova
1594	2015	3.45233338158724	0.699355166217478	0.0001045528144622829	3.452228828772778	Republic of Moldova
1595	2016	3.2859374799596	0.70514454200476	0.0001048426840146932	3.285832637275585	Republic of Moldova
1596	2017	3.1095773434848	0.711206637139458	0.0001047096975578544	3.109472633787242	Republic of Moldova
1597	2018	3.34144497956321	0.717244426652362	0.0001047064719252226	3.341340273091285	Republic of Moldova
1598	2019	3.30281151435974	0.723011647628002	0.0001046365144327173	3.302706877845307	Republic of Moldova
1599	2020	3.35342570771325	0.727710540349217	0.0001049871322092042	3.353320720581041	Republic of Moldova
1600	2021	3.37037887869898	0.732214875427507	0.0001047041480912464	3.370274174550889	Republic of Moldova
1601	1990	7.77628739542047	0.671600578021767	0.000104838888157401	7.776182556532312	Russian Federation
1602	1991	7.97597772580446	0.680099211484661	0.0001044937371075075	7.975873232067353	Russian Federation
1603	1992	8.35116163770463	0.688068021982768	0.0001049560194247492	8.351056681685206	Russian Federation
1604	1993	8.72127820635371	0.692036194318927	0.0001049142866188812	8.721173292067093	Russian Federation
1605	1994	8.6167231017083	0.694144966076361	0.0001043795850108788	8.61661872212329	Russian Federation
1606	1995	8.25150374389989	0.697854213747881	0.0001049379475193792	8.251398805952372	Russian Federation
1607	1996	7.85476200921566	0.701468230734779	0.0001048214651083258	7.854657187750552	Russian Federation
1608	1997	7.70825123066858	0.703752867289891	0.0001049683210678798	7.708146262347512	Russian Federation
1609	1998	8.13154174725458	0.705198518088381	0.000104522568142387	8.131437224686438	Russian Federation
1610	1999	10.681841518078	0.706863537909859	0.0001049941430512524	10.68173652393495	Russian Federation
1611	2000	9.31081219241655	0.708643647769121	0.000104486556433525	9.310707705860118	Russian Federation
1612	2001	7.5780216242397	0.710570359001004	0.0001048138985473167	7.577916810341152	Russian Federation
1613	2002	7.01458695184439	0.713460956547605	0.0001043945383891173	7.014482557306001	Russian Federation
1614	2003	7.05200701177492	0.718875116049301	0.0001047280565509705	7.051902283718369	Russian Federation
1615	2004	7.26120539326182	0.726305319497695	0.0001047648449247522	7.261100628416895	Russian Federation
1616	2005	7.86336226648961	0.733592776524904	0.0001044721187653466	7.863257794370845	Russian Federation
1617	2006	7.89156366114246	0.740064663588135	0.0001048296639145521	7.891458831478546	Russian Federation
1618	2007	7.85832001915526	0.746191512265979	0.0001043828592824381	7.858215636295977	Russian Federation
1619	2008	8.27769394333434	0.752623243282606	0.0001044706530002108	8.27758947268134	Russian Federation
1620	2009	8.43380426644912	0.757960404689196	0.0001044026358701583	8.433699863813251	Russian Federation
1621	2010	8.68696158790004	0.763320116187813	0.0001048025455527978	8.686856785354488	Russian Federation
1622	2011	8.47792584501203	0.767633587927234	0.0001045717203643931	8.477821273291665	Russian Federation
1623	2012	8.48707759519345	0.77192038427212	0.0001048902415147486	8.486972704951935	Russian Federation
1624	2013	8.78429451392371	0.776526978961411	0.0001045315951040425	8.784189982328606	Russian Federation
1625	2014	9.25122573706173	0.780617524284297	0.0001048777991556522	9.251120859262574	Russian Federation
1626	2015	9.35013808102275	0.784913773964283	0.0001043795704196825	9.35003370145233	Russian Federation
1627	2016	9.3199928590192	0.790330149439335	0.0001044604946844783	9.319888398524515	Russian Federation
1628	2017	10.3758173513687	0.79566948446832	0.0001047815755012372	10.3757125697932	Russian Federation
1629	2018	11.4495708346173	0.800108144129611	0.0001053047294882767	11.44946552988781	Russian Federation
1630	2019	11.9243485069963	0.803658201264112	0.0001045317786372875	11.92424397521766	Russian Federation
1631	2020	11.8740856121433	0.806011474298182	0.000104447675506967	11.87398116446779	Russian Federation
1632	2021	12.024521515608	0.808536004906566	0.000104597133821527	12.02441691847418	Russian Federation
1633	1990	4.4111179912602	0.647461465528387	0.000104730666101694	4.411013260594099	Ukraine
1634	1991	4.50498857447517	0.651950021194653	0.000104628457986947	4.504883946017182	Ukraine
1635	1992	4.60791768243638	0.657600333165733	0.0001047275154244183	4.607812954920956	Ukraine
1636	1993	4.70691138618376	0.66286740459174	0.0001052439667988049	4.706806142216961	Ukraine
1637	1994	4.76900975836773	0.665506374866164	0.0001042508233859208	4.768905507544345	Ukraine
1638	1995	4.86155408331956	0.666950166648749	0.0001046715009069367	4.861449411818653	Ukraine
1639	1996	4.78524642255616	0.668104744367524	0.0001046081272442399	4.785141814428916	Ukraine
1640	1997	4.71634178246744	0.669207845755283	0.0001046604261805624	4.716237122041259	Ukraine
1641	1998	4.60761	0.670322300548544	0.0001045987478201658	4.60750149486018	Ukraine
1642	1999	4.68449326600462	0.670642905451183	0.000104658786091158	4.684388607218529	Ukraine
1643	2000	4.74969640645334	0.671095000943321	0.0001046325154474157	4.749591773937892	Ukraine
1644	2001	4.73354829143992	0.672467819796801	0.0001044813439010486	4.733443810096019	Ukraine
1645	2002	4.80984391576038	0.674543220896083	0.0001047237267877336	4.809739192033592	Ukraine
1646	2003	4.8832123246145	0.678614636476308	0.000104887745647747	4.883107436868852	Ukraine
1647	2004	5.0147617707655	0.685380936146257	0.0001047115311177664	5.014657059234382	Ukraine
1648	2005	5.21966128820414	0.692023300673985	0.0001047262217655869	5.219556561982374	Ukraine
1649	2006	5.25028963535091	0.698093382536473	0.0001046790390332026	5.250184956311877	Ukraine
1650	2007	5.53160094899518	0.704202307705725	0.0001047260021021545	5.531496222993078	Ukraine
1651	2008	5.62647423508247	0.710980183909559	0.0001046912225727025	5.626369543859897	Ukraine
1652	2009	5.56198616463635	0.716185465482395	0.0001046544079868113	5.561881510228363	Ukraine
1653	2010	5.67823584838786	0.72101987022281	0.0001047436126252929	5.678131104775235	Ukraine
1654	2011	5.68057539392164	0.724891957373533	0.0001047286520115241	5.680470665269628	Ukraine
1655	2012	5.68256536608561	0.728817199844111	0.0001046516244877899	5.682460714461122	Ukraine
1656	2013	5.40683536214279	0.734033572821072	0.0001050831379174653	5.406730279004872	Ukraine
1657	2014	5.17956321819002	0.739883556959807	0.0001046826287803885	5.179458535561239	Ukraine
1658	2015	5.0539420668364	0.743790863159826	0.0001049222380303109	5.053837144598369	Ukraine
1659	2016	5.0046512119072	0.746857988843031	0.0001046008377340975	5.004546611069467	Ukraine
1660	2017	4.96255793442727	0.750593324392773	0.0001048141032547395	4.962453120324016	Ukraine
1661	2018	4.99231726342506	0.754451727274318	0.0001047196944704782	4.99221254373059	Ukraine
1662	2019	4.97306520544292	0.757980081219807	0.0001048304636053288	4.972960374979314	Ukraine
1663	2020	4.64837539602579	0.759929872218543	0.0001045126500534657	4.648270883375736	Ukraine
1664	2021	4.65284090253511	0.760773912846782	0.0001049664258726199	4.652735936109237	Ukraine
1665	1990	12.3355700445647	0.66608191698766	0.0001046337110307204	12.33546541085367	Brunei Darussalam
1666	1991	12.0692249656299	0.671233831388631	0.0001049328733664132	12.06912003275653	Brunei Darussalam
1667	1992	11.8164092824645	0.676702526223706	0.0001048887415086213	11.81630439372299	Brunei Darussalam
1668	1993	11.5680458284068	0.682175439911044	0.0001047874367119343	11.56794104097009	Brunei Darussalam
1669	1994	11.3186122790368	0.68739409348098	0.000104862329922237	11.31850741670688	Brunei Darussalam
1670	1995	10.9719587337035	0.692471156008533	0.0001050356155184725	10.97185369808798	Brunei Darussalam
1671	1996	10.7334668964757	0.697602233240377	0.0001045896896737119	10.73336230678603	Brunei Darussalam
1672	1997	10.6785128468357	0.702944386203433	0.0001046008581141265	10.67840824597759	Brunei Darussalam
1673	1998	10.6166657306765	0.708630119469791	0.0001045840851684049	10.61656114659133	Brunei Darussalam
1674	1999	10.604321507315	0.714851237118356	0.0001049107856965353	10.6042165965293	Brunei Darussalam
1675	2000	10.533687926125	0.72155249267874	0.0001049853197141295	10.53358294080529	Brunei Darussalam
1676	2001	10.3764804156148	0.728535069338112	0.0001048807841284408	10.37637553483067	Brunei Darussalam
1677	2002	10.2211268023897	0.735343916434566	0.0001046104385953656	10.2210221919511	Brunei Darussalam
1678	2003	10.1463414243104	0.741578091315293	0.0001047064892916249	10.14623671782111	Brunei Darussalam
1679	2004	10.1944197596356	0.747311714682537	0.0001043688511843906	10.19431539078442	Brunei Darussalam
1680	2005	9.99212974244148	0.752481792632817	0.0001045868259226613	9.992025155615556	Brunei Darussalam
1681	2006	9.86355670845981	0.75731865511743	0.0001046832693686312	9.863452025190442	Brunei Darussalam
1682	2007	9.88507488992376	0.761643128654341	0.0001045631348396994	9.88497032678892	Brunei Darussalam
1683	2008	9.79205248487299	0.765714260433754	0.0001043024587672462	9.791948182414222	Brunei Darussalam
1684	2009	9.87033546552468	0.769601681624648	0.0001048038118482051	9.870230661712833	Brunei Darussalam
1685	2010	9.92307554509266	0.773219221249055	0.0001043401266919941	9.922971204965968	Brunei Darussalam
1686	2011	9.92739487893237	0.776631893191597	0.000104333430258594	9.927290545502112	Brunei Darussalam
1687	2012	9.81846874708483	0.780216551684601	0.0001048506784784603	9.818363896406352	Brunei Darussalam
1688	2013	9.97815085947497	0.784017040989581	0.0001046592511130859	9.978046200223858	Brunei Darussalam
1689	2014	9.98897973906836	0.787733289361499	0.0001045941588187903	9.988875144909542	Brunei Darussalam
1690	2015	10.1082942407204	0.791367566956237	0.0001044024404138651	10.10818983827999	Brunei Darussalam
1691	2016	10.4340991961845	0.794980772397229	0.0001045350464453077	10.43399466113805	Brunei Darussalam
1692	2017	10.3061077778631	0.798309936375838	0.0001047966149896595	10.30600298124811	Brunei Darussalam
1693	2018	9.87039990707825	0.801436553226482	0.0001047950605513105	9.870295112017699	Brunei Darussalam
1694	2019	9.62858780963757	0.804499388246421	0.0001045339122733739	9.628483275725298	Brunei Darussalam
1695	2020	8.91784181220121	0.80742409075008	0.0001043519536261277	8.917737460247585	Brunei Darussalam
1696	2021	8.77233346296799	0.810234366947283	0.0001044273588963939	8.772229035609094	Brunei Darussalam
1697	1990	41.7146375189729	0.790253515528297	0.0001045406975615422	41.71453297827534	Japan
1698	1991	42.1128993557361	0.794616189497547	0.0001049520828994128	42.1127944036532	Japan
1699	1992	41.8746276607831	0.799156224748283	0.0001046107257029668	41.8745230500574	Japan
1700	1993	41.6317461667472	0.802972994199584	0.0001048104866409009	41.63164135626056	Japan
1701	1994	41.5657192769223	0.806689483098495	0.0001046219811643401	41.56561465494114	Japan
1702	1995	40.9626774898519	0.810510771484257	0.0001045635885918357	40.96257292626331	Japan
1703	1996	41.2641135316019	0.813870745535327	0.0001045415636139781	41.26400899003828	Japan
1704	1997	40.9047761271518	0.816675782376649	0.0001047954082385682	40.90467133174356	Japan
1705	1998	40.7289037553162	0.819016201504856	0.0001049081289231448	40.72879884718728	Japan
1706	1999	39.7064787286105	0.82106663705133	0.000104701329030827	39.70637402728147	Japan
1707	2000	38.6921093298499	0.822938998623378	0.0001046419219525951	38.69200468792795	Japan
1708	2001	37.8561450591774	0.824723241254759	0.0001045638217400829	37.85604049535566	Japan
1709	2002	36.9865829432951	0.82693677356819	0.0001045767124019955	36.98647836658269	Japan
1710	2003	36.6478508224677	0.829392223273124	0.000104609793741757	36.64774621267396	Japan
1711	2004	37.1869872614461	0.832037381275171	0.0001045648433807791	37.18688269660272	Japan
1712	2005	37.8227588804935	0.834288685362289	0.0001046115483426673	37.82265426894516	Japan
1713	2006	38.4057927064167	0.836222264006662	0.0001046965302565867	38.40568800988644	Japan
1714	2007	38.3244248227025	0.83829415979033	0.000104362197839507	38.32432046050466	Japan
1715	2008	38.3789315729518	0.840301217168455	0.0001046634155569657	38.37882690953624	Japan
1716	2009	38.5102492001214	0.842133664144895	0.0001047464442644295	38.51014445367714	Japan
1717	2010	38.0376936928972	0.844361810771781	0.0001047282959074501	38.03758896460129	Japan
1718	2011	38.2333718522184	0.846750266822805	0.0001044635329871169	38.23326738868541	Japan
1719	2012	37.9961396577622	0.849061489406189	0.0001048233612115692	37.99603483440099	Japan
1720	2013	37.6866243550571	0.851356993626047	0.0001045347211013294	37.686519820336	Japan
1721	2014	37.1990767580812	0.85369274935716	0.0001046372094729216	37.19897212087172	Japan
1722	2015	36.7093504636852	0.856097498738686	0.0001046933177425109	36.70924577036745	Japan
1723	2016	36.0727214628464	0.858698173210648	0.0001044132430209615	36.07261704960338	Japan
1724	2017	35.6340622213405	0.861393308858287	0.0001048835510495541	35.63395733778945	Japan
1725	2018	35.0661619866033	0.864237136659234	0.0001046627629919741	35.0660573238403	Japan
1726	2019	34.3930501307119	0.867148183486851	0.0001044688144875995	34.39294566189741	Japan
1727	2020	33.4687411736507	0.869106879336459	0.0001047146582576564	33.46863645899244	Japan
1728	2021	33.9931668335136	0.871241812572128	0.0001046391507099634	33.99306219436289	Japan
1729	1990	36.2705048768156	0.692329306595283	0.0001045011016617056	36.27040037571394	Republic of Korea
1730	1991	35.6508311096013	0.702631128494537	0.0001047192288215532	35.65072639037248	Republic of Korea
1731	1992	34.7388253752613	0.712440841630159	0.000105033202897254	34.7387203420584	Republic of Korea
1732	1993	34.3272951049518	0.722286739631754	0.000104512356787662	34.32719059259502	Republic of Korea
1733	1994	34.5890172520324	0.732197906155207	0.0001047743552856771	34.58891247767711	Republic of Korea
1734	1995	34.8033071231668	0.741940029590316	0.0001047875878168927	34.80320233557899	Republic of Korea
1735	1996	35.3404846988163	0.751553240476733	0.0001044062832775697	35.34038029253302	Republic of Korea
1736	1997	35.5929486275746	0.760591683388116	0.0001048780957216837	35.59284374947888	Republic of Korea
1737	1998	35.4507467827533	0.76828188532262	0.0001048722240145859	35.45064191052928	Republic of Korea
1738	1999	35.7680721047135	0.776773436337718	0.0001049640309728768	35.76796714068252	Republic of Korea
1739	2000	35.7060507190327	0.785428821409438	0.000104887445125451	35.70594583158758	Republic of Korea
1740	2001	35.2137127474688	0.793496280690955	0.0001046702736226073	35.21360807719518	Republic of Korea
1741	2002	34.9582705985017	0.801024295470106	0.0001045604155748682	34.95816603808613	Republic of Korea
1742	2003	35.2427862210126	0.807687785876648	0.0001047290235241594	35.24268149198907	Republic of Korea
1743	2004	36.348919443734	0.813720926701095	0.0001045873146927192	36.3488148564193	Republic of Korea
1744	2005	38.4502174874905	0.819093399889013	0.000104334335435417	38.45011315315507	Republic of Korea
1745	2006	40.2868027781703	0.824179820431794	0.0001045768487273839	40.28669820132157	Republic of Korea
1746	2007	41.0957762313235	0.82912795326169	0.0001045911917981854	41.0956716401317	Republic of Korea
1747	2008	41.0382159271597	0.833894626872214	0.0001047707310327563	41.03811115642866	Republic of Korea
1748	2009	40.6670349687059	0.838108330520764	0.0001048180010886901	40.66693015070481	Republic of Korea
1749	2010	40.3506044045474	0.84251142929369	0.0001042168478410701	40.35050018769956	Republic of Korea
1750	2011	40.5818336895923	0.846913228744834	0.0001047004022683574	40.58172898919003	Republic of Korea
1751	2012	40.866874769145	0.851140262773848	0.0001044002148099619	40.86677036893019	Republic of Korea
1752	2013	41.3161822328891	0.855441000170575	0.0001047813352482566	41.31607745155385	Republic of Korea
1753	2014	41.6987701100256	0.859665567500037	0.0001044831633918869	41.69866562686221	Republic of Korea
1754	2015	42.3109715556459	0.863907408481354	0.0001044017142698557	42.31086715393163	Republic of Korea
1755	2016	42.7076006691266	0.868317824083966	0.0001050022269885798	42.70749566689961	Republic of Korea
1756	2017	42.5133149877657	0.87261776393019	0.0001046128110708077	42.51321037495463	Republic of Korea
1757	2018	43.028167892195	0.876823316849569	0.0001046608325091617	43.02806323136249	Republic of Korea
1758	2019	42.8528203390653	0.88073150966869	0.0001046834463967241	42.85271565561891	Republic of Korea
1759	2020	41.9417853080415	0.883717569055359	0.0001044201484046371	41.9416808878931	Republic of Korea
1760	2021	43.3971388681655	0.886675266756997	0.0001046543913921097	43.39703421377411	Republic of Korea
1761	1990	7.16141844582928	0.686404444349548	0.0001045167250606742	7.16131392910422	Singapore
1762	1991	7.02828281741313	0.695055557646282	0.0001047113085193222	7.028178106104611	Singapore
1763	1992	7.22241978357749	0.703427834229016	0.0001047905105277555	7.222314993066963	Singapore
1764	1993	7.3738798134445	0.712315203759158	0.0001044368160009128	7.373775376628499	Singapore
1765	1994	7.38480492984075	0.721256796938456	0.000104917197015063	7.384700012643735	Singapore
1766	1995	7.65806667690192	0.729982231248165	0.0001045407930236539	7.657962136108896	Singapore
1767	1996	7.6761995750901	0.739028234741754	0.0001046875604119239	7.676094887529689	Singapore
1768	1997	7.91492202852661	0.747571897605582	0.0001046170858569686	7.914817411440753	Singapore
1769	1998	7.86817123230069	0.754873203577067	0.0001049110055468376	7.868066321295143	Singapore
1770	1999	7.72001968274006	0.760831136110222	0.0001047763129294657	7.71991490642713	Singapore
1771	2000	7.54443779334612	0.767717370394546	0.0001053713828423603	7.544332421963277	Singapore
1772	2001	7.7819610009624	0.774294656621655	0.0001046461593515255	7.781856354803049	Singapore
1773	2002	7.75688379868974	0.77973576984914	0.0001045617007582176	7.756779236988982	Singapore
1774	2003	7.66185832772208	0.784165555316375	0.0001045270169861418	7.661753800705094	Singapore
1775	2004	7.83368323641344	0.789852773877056	0.0001045752874426351	7.833578661125997	Singapore
1776	2005	7.57530232240617	0.796455750753104	0.0001045884049958271	7.575197734001174	Singapore
1777	2006	7.66506359306371	0.803342694397764	0.000104692071787271	7.664958900991923	Singapore
1778	2007	7.85306585528177	0.810625304101189	0.0001045310372050064	7.852961324244565	Singapore
1779	2008	8.05631693962278	0.818124162030734	0.0001048383747607841	8.05621210124802	Singapore
1780	2009	7.98597960688065	0.824251515940882	0.0001047815871122412	7.985874825293538	Singapore
1781	2010	7.81025827593258	0.830222159553543	0.0001043892823205204	7.81015388665026	Singapore
1782	2011	7.65449698207703	0.833829607920547	0.0001048473391169199	7.654392134737914	Singapore
1783	2012	7.6526303112325	0.837391806757054	0.0001046917668267402	7.652525619465673	Singapore
1784	2013	7.60471023347055	0.840420177683154	0.0001044103549420044	7.604605823115608	Singapore
1785	2014	7.5144405098699	0.842894537933952	0.0001049074398345098	7.514335602430065	Singapore
1786	2015	7.43509432828248	0.84540185703118	0.0001047412853191065	7.434989586997161	Singapore
1787	2016	7.22400834317395	0.847596998735509	0.0001041255588588244	7.223904217615091	Singapore
1788	2017	7.15774133716139	0.849051517606326	0.0001047951010730962	7.157636542060317	Singapore
1789	2018	7.38421678533604	0.850762728725121	0.0001045414822180265	7.384112243853822	Singapore
1790	2019	7.56568814611576	0.852497337757222	0.0001049027554368362	7.565583243360323	Singapore
1791	2020	7.35039168454081	0.854296009592945	0.0001046635288468548	7.350287021011964	Singapore
1792	2021	7.07968085543714	0.856097766112729	0.0001048609719550395	7.079575994465185	Singapore
1793	1990	26.4355106573514	0.725982519157417	0.0001048368854544679	26.43540582046595	Australia
1794	1991	28.1406389829244	0.729759858781312	0.0001047272028663025	28.14053425572153	Australia
1795	1992	27.2425978565879	0.73390140434283	0.000104493109692106	27.24249336347821	Australia
1796	1993	26.3918717603005	0.738374743085692	0.0001046461593515255	26.39176711414115	Australia
1797	1994	27.3272705027321	0.742846571880912	0.0001047986035125367	27.32716570412859	Australia
1798	1995	29.7558930017089	0.747426824081883	0.000104659083600037	29.7557883426253	Australia
1799	1996	31.2700328356494	0.751991736090285	0.0001046148263075783	31.26992822082309	Australia
1800	1997	33.5303737074953	0.756633901347637	0.0001045756998764235	33.53026913179542	Australia
1801	1998	34.2784101800781	0.761133265356106	0.0001043692803171258	34.27830581079778	Australia
1802	1999	33.1168283767906	0.765697505930953	0.0001045960184839619	33.11672378077212	Australia
1803	2000	33.6348886859746	0.770223843075912	0.0001046512338188335	33.63478403474078	Australia
1804	2001	34.6708987230707	0.774662787384155	0.0001048583184318071	34.67079386475227	Australia
1805	2002	34.4559623573256	0.779360940006122	0.0001048992307037999	34.4558574580949	Australia
1806	2003	35.346599174961	0.783600180802991	0.0001047515707707778	35.34649442339023	Australia
1807	2004	34.7154485607464	0.787016543130049	0.0001049608179509593	34.71534359992845	Australia
1808	2005	37.3754005732464	0.789615521287164	0.00010470090904954	37.37529587233735	Australia
1809	2006	38.7203246519582	0.791155687742942	0.0001046381010909321	38.72022001385711	Australia
1810	2007	41.0213637559833	0.792532682754436	0.0001046642782545012	41.02125909170505	Australia
1811	2008	42.2386890899414	0.795292900277512	0.0001049265171985839	42.23858416342421	Australia
1812	2009	41.2200425382742	0.799174373217167	0.0001047888355099797	41.21993774943869	Australia
1813	2010	41.1330510191235	0.803561543809643	0.0001045380317411195	41.13294648109176	Australia
1814	2011	39.1509652589253	0.807520219913819	0.0001045335815293069	39.15086072534377	Australia
1815	2012	37.7926083718567	0.811644461488936	0.0001045160148088963	37.79250385584189	Australia
1816	2013	37.2177461512137	0.816453661448137	0.0001047791499241231	37.21764137206378	Australia
1817	2014	36.1235811666258	0.820840850321621	0.0001048700175950739	36.1234762966082	Australia
1818	2015	36.720766302418	0.824860715173108	0.0001047114995480017	36.72066159091845	Australia
1819	2016	34.5080498415514	0.828559943182664	0.0001043479996980322	34.5079454935517	Australia
1820	2017	34.1012576932012	0.831798265550707	0.0001049521493426695	34.10115274105186	Australia
1821	2018	33.9271508896186	0.835354624190932	0.0001047948327968925	33.92704609478581	Australia
1822	2019	34.0743000050052	0.839317426059217	0.000104767975670362	34.07419523702953	Australia
1823	2020	31.9014613596648	0.842051314482691	0.0001049862512259283	31.90135637341357	Australia
1824	2021	32.4956265936818	0.844252813727575	0.0001046683179530908	32.49552192536385	Australia
1825	1990	12.3784539910098	0.752321654884833	0.0001047470403194276	12.37834924396948	New Zealand
1826	1991	13.3765939269706	0.755616090554557	0.0001049865453456269	13.37648894042525	New Zealand
1827	1992	13.6028051076982	0.759461372351944	0.0001047053297436722	13.60270040236846	New Zealand
1828	1993	14.9099478686076	0.763634604405382	0.0001045903761447655	14.90984327823146	New Zealand
1829	1994	14.9356648451207	0.767118657876439	0.0001047994042219454	14.93556004571648	New Zealand
1830	1995	13.3295379145489	0.769998036424639	0.0001045013239494011	13.32943341322495	New Zealand
1831	1996	12.9100724876686	0.773575283251135	0.0001048481462159754	12.90996763952238	New Zealand
1832	1997	13.3298907217541	0.778205776484177	0.0001045153735077225	13.32978620638059	New Zealand
1833	1998	14.4403409916992	0.78173075719617	0.0001047140682320343	14.44023627763097	New Zealand
1834	1999	14.039755204799	0.784428637621383	0.0001048111525468692	14.03965039364645	New Zealand
1835	2000	14.1903928885848	0.787659557491679	0.0001050866633791932	14.19028780192142	New Zealand
1836	2001	14.8315139127653	0.791426079291696	0.0001048578260897055	14.83140905493921	New Zealand
1837	2002	15.3999594847571	0.794519590986489	0.000104735500842767	15.39985474925626	New Zealand
1838	2003	16.4805350865868	0.796286883438684	0.0001046474643060323	16.4804304391225	New Zealand
1839	2004	16.8196075760858	0.798177476508371	0.0001044957011701948	16.81950308038463	New Zealand
1840	2005	15.5542395838373	0.799107294338124	0.0001050885331967663	15.5541344953041	New Zealand
1841	2006	14.2672146283211	0.798456865675295	0.0001048905774591	14.26710973774364	New Zealand
1842	2007	16.3626590845026	0.798447615942533	0.0001050251301055888	16.36255405937249	New Zealand
1843	2008	16.7679608147525	0.799669513648105	0.0001047352530505768	16.76785607949945	New Zealand
1844	2009	17.6755251034051	0.801727534577573	0.0001046764892056061	17.6754204269159	New Zealand
1845	2010	17.0314470630556	0.805133184751295	0.0001051059269663716	17.03134195712864	New Zealand
1846	2011	16.6637647837849	0.809760351959867	0.0001048580698080224	16.66365992571509	New Zealand
1847	2012	17.3212014641634	0.814957563823326	0.0001045479866680692	17.32109691617673	New Zealand
1848	2013	17.8649358945227	0.820145989650422	0.0001049112160587148	17.86483098330664	New Zealand
1849	2014	19.262191932206	0.823908943687562	0.0001046028022637031	19.26208732940374	New Zealand
1850	2015	22.2205978580724	0.82746249334817	0.0001048839429791926	22.22049297412942	New Zealand
1851	2016	25.6376569355397	0.831843966678668	0.0001049130890453123	25.63755202245065	New Zealand
1852	2017	29.7051029607562	0.836301794613403	0.0001047512586125405	29.70499820949759	New Zealand
1853	2018	29.5478527370939	0.840597863184845	0.0001046522763961789	29.54774808481751	New Zealand
1854	2019	29.6563846171104	0.844533208807291	0.0001048377657176961	29.65627977934468	New Zealand
1855	2020	28.6877710046958	0.847398736836909	0.000104565883606931	28.68766643881219	New Zealand
1856	2021	28.6192014056541	0.849442498970719	0.0001043768006458261	28.61909702885345	New Zealand
1857	1990	18.808996627728	0.761463880346533	0.0001044634561395299	18.80889216427186	Andorra
1858	1991	18.8423048072926	0.764709071138693	0.000104925432161393	18.84219988186044	Andorra
1859	1992	18.9252478240796	0.767188282487657	0.000104817958575461	18.92514300612103	Andorra
1860	1993	19.2822231956967	0.768953827567811	0.0001048834875886062	19.28211831220911	Andorra
1861	1994	20.0745341741951	0.77002376454004	0.0001049479014620434	20.07442922629364	Andorra
1862	1995	21.1470265638788	0.77098868338163	0.0001047978938595845	21.14692176598494	Andorra
1863	1996	22.4151823034068	0.772403470644367	0.0001047384480479125	22.41507756495875	Andorra
1864	1997	22.9652555966911	0.774580970737089	0.0001046092073641627	22.96515098748374	Andorra
1865	1998	23.078392202282	0.776972577800595	0.00010495631356154	23.07828724596844	Andorra
1866	1999	22.937157665688	0.779629634395052	0.0001048826854889638	22.93705278300251	Andorra
1867	2000	22.6000949883853	0.781976505693047	0.0001046581792504211	22.59999033020605	Andorra
1868	2001	21.5158138768677	0.785417034980389	0.0001042402848921538	21.51570963658281	Andorra
1869	2002	20.6729662442681	0.79015875913382	0.0001044824224040288	20.6728617618457	Andorra
1870	2003	20.5624062208395	0.797278900724701	0.000104849116543165	20.56230137172296	Andorra
1871	2004	20.7642207266831	0.80473197995372	0.0001047473615478127	20.76411597932155	Andorra
1872	2005	20.7605575547425	0.812213979716634	0.0001047935483864084	20.76045276119412	Andorra
1873	2006	21.0775527102507	0.819787259850839	0.0001046282695064962	21.07744808198119	Andorra
1874	2007	20.9343118193227	0.826617254254178	0.000104813998825065	20.93420700532388	Andorra
1875	2008	21.5464951918183	0.83182171450476	0.0001048796617042944	21.54639031215659	Andorra
1876	2009	22.0135800407599	0.835929886554712	0.0001047718434627389	22.01347526891644	Andorra
1877	2010	22.323144424526	0.839489966459192	0.0001045339243484691	22.32303989060165	Andorra
1878	2011	22.2311040918734	0.842794802354863	0.0001043478213440702	22.23099974405206	Andorra
1879	2012	22.1254307033548	0.845810830539451	0.0001046852144479576	22.12532601814035	Andorra
1880	2013	22.1565090383606	0.848329909768827	0.0001047877481735412	22.15640425061243	Andorra
1881	2014	22.2146430210997	0.851010491664786	0.0001049301020051011	22.2145380909977	Andorra
1882	2015	22.0870971673072	0.853591217830289	0.0001049571996673647	22.08699221010753	Andorra
1883	2016	22.0906641345749	0.856257052608717	0.0001046802728287842	22.09055945430207	Andorra
1884	2017	21.999156323182	0.85947703010266	0.0001046203625007349	21.9990517028195	Andorra
1885	2018	21.9567149663653	0.862588950920789	0.000105259283910765	21.95660970708139	Andorra
1886	2019	21.7724699569988	0.865621023596139	0.0001048092326956949	21.77236514776611	Andorra
1887	2020	17.9713976602043	0.867449169102346	0.0001051069315951703	17.9712925532727	Andorra
1888	2021	17.8782657714052	0.869444112735696	0.0001048235946616581	17.87816094781054	Andorra
1889	1990	18.6338710430529	0.749853692572025	0.0001045813154332097	18.63376646173747	Austria
1890	1991	18.5180027168838	0.751652734176599	0.0001047815194850539	18.51789793536431	Austria
1891	1992	18.3562321015367	0.754375285612199	0.0001050372607074053	18.356127064276	Austria
1892	1993	18.0306584579749	0.758804553724473	0.0001045406201719098	18.03055391735473	Austria
1893	1994	17.9955014067092	0.764704364300466	0.0001048005342014765	17.995396606175	Austria
1894	1995	17.9859362386651	0.769827471008921	0.000104348587955176	17.98583189007715	Austria
1895	1996	18.6936578958436	0.774446565189292	0.0001046182882378034	18.69355327755536	Austria
1896	1997	18.9881588306859	0.77923285637593	0.0001048137146145383	18.98805401697129	Austria
1897	1998	19.2154670124546	0.783521015501574	0.0001049189422118122	19.21536209351239	Austria
1898	1999	18.2868774422165	0.787451584183882	0.0001045946231811302	18.28677284759332	Austria
1899	2000	17.9166873428139	0.791847679870807	0.000104623884119709	17.91658271892978	Austria
1900	2001	17.4373196697945	0.795770117733764	0.0001047671756656832	17.43721490261883	Austria
1901	2002	16.1127925882617	0.799154119574311	0.000104446780143228	16.11268814148156	Austria
1902	2003	15.6440770604648	0.802043253134005	0.0001044669162462434	15.64397259354855	Austria
1903	2004	15.6907781850903	0.804889143740108	0.0001047765520391189	15.69067340853826	Austria
1904	2005	15.0006248884029	0.808419194340084	0.000105111494230628	15.00051977690867	Austria
1905	2006	14.4611485103493	0.812064609467116	0.0001049585918668592	14.46104355175743	Austria
1906	2007	15.0661757756101	0.815480521576858	0.0001049367460093457	15.06607083886409	Austria
1907	2008	14.965794116864	0.818793658319811	0.0001048965444235114	14.96568922031958	Austria
1908	2009	15.3315653720566	0.821541167154033	0.0001046807022304445	15.33146069135437	Austria
1909	2010	15.2405123082113	0.824500109333185	0.000104803334182885	15.24040750487712	Austria
1910	2011	15.2021262277745	0.82800199897916	0.0001048743110383588	15.20202135346346	Austria
1911	2012	15.3109447649826	0.83111330933878	0.0001044737491138196	15.31084029123349	Austria
1912	2013	15.5499968418447	0.833679780262374	0.0001046393102791782	15.54989220253442	Austria
1913	2014	15.1159668753069	0.835838577321076	0.0001045781316829812	15.11586229717522	Austria
1914	2015	13.9844137457283	0.837579895310124	0.0001046666559346228	13.98430907907237	Austria
1915	2016	14.7658154474014	0.839883789894186	0.0001047792017383647	14.76571066819966	Austria
1916	2017	14.9063398389094	0.843173330746292	0.0001046542775397985	14.90623518463186	Austria
1917	2018	15.2625214986893	0.846614470307794	0.0001047283299006742	15.2624167703594	Austria
1918	2019	13.9748761674122	0.849862514846872	0.0001048493474712015	13.97477131806473	Austria
1919	2020	13.5170404608125	0.852020385174284	0.0001043774469061936	13.51693608336559	Austria
1920	2021	12.8719455605057	0.853837004256539	0.0001045299346954282	12.87184103057101	Austria
1921	1990	10.0983834023201	0.737390656400179	0.0001046353897228228	10.09827876693038	Belgium
1922	1991	10.3095620316595	0.74217307419685	0.0001050277988281879	10.30945700386067	Belgium
1923	1992	11.763875689271	0.748012299186744	0.0001046561448437179	11.76377103312616	Belgium
1924	1993	11.3882568437059	0.753685087006788	0.0001045604391416799	11.38815228326676	Belgium
1925	1994	10.9982418344034	0.758903637592037	0.0001050211257512522	10.99813681327765	Belgium
1926	1995	10.859788837304	0.763170400784407	0.0001047565169467095	10.85968408078705	Belgium
1927	1996	10.6521042065413	0.766826075213302	0.0001047516025647397	10.65199945493873	Belgium
1928	1997	10.4137094703165	0.770813953023256	0.0001045912411032007	10.4136048790754	Belgium
1929	1998	9.83726425138718	0.774228267511882	0.0001048670482647612	9.837159384338916	Belgium
1930	1999	9.49115928717379	0.777041040124219	0.0001048588117208214	9.49105442836207	Belgium
1931	2000	9.05003862586342	0.780396331183289	0.0001047503246600951	9.04993387553876	Belgium
1932	2001	8.88620432940139	0.784713043367342	0.0001046327159659835	8.886099696685426	Belgium
1933	2002	8.62668212313675	0.788836054052762	0.0001048002115161588	8.626577322925232	Belgium
1934	2003	8.12203684223563	0.792014383577294	0.0001048444365550449	8.121931997799075	Belgium
1935	2004	8.42457450880774	0.795224935706338	0.0001043024536645861	8.424470206354076	Belgium
1936	2005	8.42507694366171	0.798497235786438	0.0001045352672836711	8.424972408394426	Belgium
1937	2006	8.65329572877865	0.801572762913827	0.0001046235272696766	8.65319110525138	Belgium
1938	2007	8.82566111446651	0.804612664215848	0.0001046042181728593	8.825556510248337	Belgium
1939	2008	8.8198446315616	0.807757944740662	0.0001046723664624957	8.819739959195136	Belgium
1940	2009	9.0073666179925	0.811055825478368	0.0001050136304460383	9.007261604362053	Belgium
1941	2010	9.02771359206498	0.815030206751301	0.0001045972428303909	9.02760899482215	Belgium
1942	2011	8.93422870150233	0.819470362048624	0.0001044444996352268	8.934124257002694	Belgium
1943	2012	8.96786508430221	0.824226016040103	0.0001046457676163284	8.967760438534594	Belgium
1944	2013	8.76293287527455	0.828619831627193	0.0001044548974483151	8.762828420377103	Belgium
1945	2014	8.41928616677426	0.832425051502658	0.0001051010869393389	8.41918106568732	Belgium
1946	2015	8.63105087768693	0.835878400447772	0.0001047736375695499	8.63094610404936	Belgium
1947	2016	8.63526390483333	0.839462940488534	0.0001045972388868024	8.635159307594444	Belgium
1948	2017	8.28125600435146	0.843212044031047	0.0001047852305791988	8.281151219120881	Belgium
1949	2018	8.16110245771009	0.846617625234845	0.0001046824559686712	8.16099777525412	Belgium
1950	2019	8.05036111468218	0.849498394807879	0.0001047198235406711	8.05025639485864	Belgium
1951	2020	7.42850767610025	0.851346648590241	0.0001044079126976495	7.428403268187552	Belgium
1952	2021	7.62728794013172	0.853654015777112	0.00010442500044436	7.627183515131276	Belgium
1953	1990	11.6650144821987	0.648230871689669	0.0001046555080299473	11.66490982669067	Cyprus
1954	1991	11.9227347913953	0.655726169264618	0.0001044854537877024	11.92263030594151	Cyprus
1955	1992	12.2354157894166	0.666011849072818	0.0001051763715116314	12.23531061304509	Cyprus
1956	1993	12.2091771884745	0.677547476543954	0.0001045582514189433	12.20907263022308	Cyprus
1957	1994	11.7897377677292	0.688829360602013	0.0001048094432772554	11.78963295828592	Cyprus
1958	1995	11.5223595020803	0.699923898437876	0.0001047183603420988	11.52225478371996	Cyprus
1959	1996	11.1060714028068	0.709839946474019	0.0001047603794701504	11.10596664242733	Cyprus
1960	1997	11.113128849081	0.718864243512848	0.0001047578460141868	11.11302409123499	Cyprus
1961	1998	11.1701061757777	0.727964381748969	0.0001046229087795471	11.17000155286892	Cyprus
1962	1999	11.0123913956529	0.736846134920381	0.0001046014927385235	11.01228679416016	Cyprus
1963	2000	11.0883054446819	0.745199300565367	0.0001048184885738327	11.08820062619333	Cyprus
1964	2001	11.147776271034	0.753594717257543	0.0001047990341514886	11.14767147199985	Cyprus
1965	2002	11.3190297851341	0.76150246522841	0.0001045800139564385	11.31892520512014	Cyprus
1966	2003	11.4108129349407	0.767896215824759	0.0001051330328839032	11.41070780190782	Cyprus
1967	2004	11.4044031930007	0.77376477492064	0.000104498172991927	11.40429869482771	Cyprus
1968	2005	11.9883311790649	0.779031361179798	0.0001049843780565818	11.98822619468684	Cyprus
1969	2006	12.7469421697946	0.784560964983202	0.0001046198509017285	12.7468375499437	Cyprus
1970	2007	13.0114666845249	0.792068382747098	0.0001047131192958309	13.0113619714056	Cyprus
1971	2008	13.195307594673	0.799454089093792	0.0001046737628665864	13.19520292091013	Cyprus
1972	2009	13.2359776890505	0.805112085484562	0.0001046893821016349	13.2358729996684	Cyprus
1973	2010	13.4437868474643	0.809840187817991	0.0001046004195754674	13.44368224704473	Cyprus
1974	2011	13.480617972294	0.813726132185002	0.0001047622270771243	13.48051321006692	Cyprus
1975	2012	13.4610166026018	0.816978525424299	0.0001049275563431463	13.46091167504546	Cyprus
1976	2013	13.4690840149699	0.819380601631525	0.0001048263635603057	13.46897918860634	Cyprus
1977	2014	13.1637043935483	0.821184302169431	0.0001049034320581848	13.16359949011624	Cyprus
1978	2015	13.0200253764178	0.822732850898765	0.0001047743319528136	13.01992060208585	Cyprus
1979	2016	12.6205162231794	0.824283624143557	0.0001048927264486164	12.62041133045295	Cyprus
1980	2017	12.677741341479	0.826139877968847	0.0001047893384860204	12.67763655214051	Cyprus
1981	2018	12.5751442161935	0.828343243063834	0.0001047820551821714	12.57503943413832	Cyprus
1982	2019	12.5466756496214	0.830980727806796	0.0001044533136460363	12.54657119630775	Cyprus
1983	2020	11.6779464979459	0.833059522677264	0.0001045320348740299	11.67784196591103	Cyprus
1984	2021	11.3816	0.835630545002355	0.0001048198407213988	11.38145112899928	Cyprus
1985	1990	9.03624558402526	0.801154655014013	0.0001047629481294373	9.03614082107713	Denmark
1986	1991	9.15007333923915	0.804540349639536	0.0001044846060810576	9.149968854633068	Denmark
1987	1992	9.47604329093591	0.808164433760271	0.0001047858142352392	9.475938505121675	Denmark
1988	1993	9.88515437149817	0.811585712633093	0.0001052134856457447	9.885049158012523	Denmark
1989	1994	11.3595234132911	0.815138614432107	0.0001048465657409315	11.35941856672536	Denmark
1990	1995	11.5876866321428	0.819104611612713	0.0001043221345043281	11.5875823100083	Denmark
1991	1996	11.863969315957	0.82337524309543	0.0001048814999984771	11.863864434457	Denmark
1992	1997	11.4258041260699	0.827679979394938	0.0001047362101277867	11.42569938985977	Denmark
1993	1998	11.4477134838242	0.831683237018017	0.0001044330981677889	11.44760905072603	Denmark
1994	1999	11.6886408766595	0.835381542910635	0.0001042488796840165	11.68853662777982	Denmark
1995	2000	11.194785235356	0.8391842975615	0.0001049382658403431	11.19468029709016	Denmark
1996	2001	11.2299689180808	0.843177750467757	0.0001045014133239737	11.22986441666748	Denmark
1997	2002	11.7083630154933	0.847086356838798	0.0001045876476050968	11.70825842784569	Denmark
1998	2003	11.6496463533102	0.850441325949586	0.000104576352958271	11.64954177695724	Denmark
1999	2004	11.6847802905941	0.853304103185433	0.0001041242005855813	11.68467616639351	Denmark
[truncated: 4,529 more rows]
