# Supplementary material for: Global burden and cross-country inequalities of gallbladder and biliary tract cancer in adults aged 45 years and older from 1990 to 2021: population-based study
Source: Front Oncol. 2025 Oct 9;15:1676636. doi: 10.3389/fonc.2025.1676636 (PMC12545154; doi:10.3389/fonc.2025.1676636)
Supplement: Supplementary Figure 1 — Global and SDI-stratified ASPR (Age-Standardized Prevalence Rate) trends of GBTC from 1990 to 2021. [file DataSheet1.zip › Supplementary Figure&Table/Table S10 Decomposition analysis of prevalent cases.xlsx]

## Sheet: Table S10 prevalence
	location_name	sex_name	group	Overall_Difference	Aging	Population	Epidemiological_Change	Aging_Percentage	Population_Percentage	Epidemiological_Change_Percentage
1	Low SDI	Both	Low SDIBoth	3615.9	-62.5	2920.25	758.15	-1.73	80.76	20.97
2	Middle SDI	Both	Middle SDIBoth	44260.4	13604.5	28796	1859.91	30.74	65.06	4.2
3	High SDI	Both	High SDIBoth	65877.3	-16111.3	75205.2	6783.4	-24.46	114.16	10.3
4	Global	Both	GlobalBoth	177646	1429.58	160489	15728.3	0.8	90.34	8.85
5	High-middle SDI	Both	High-middle SDIBoth	47287.7	-4215.47	39599.2	11904	-8.91	83.74	25.17
6	Low-middle SDI	Both	Low-middle SDIBoth	16559.5	973.13	12154.3	3432	5.88	73.4	20.73
