# Supplementary material for: Global burden and cross-country inequalities of gallbladder and biliary tract cancer in adults aged 45 years and older from 1990 to 2021: population-based study
Source: Front Oncol. 2025 Oct 9;15:1676636. doi: 10.3389/fonc.2025.1676636 (PMC12545154; doi:10.3389/fonc.2025.1676636)
Supplement: Supplementary Figure 1 — Global and SDI-stratified ASPR (Age-Standardized Prevalence Rate) trends of GBTC from 1990 to 2021. [file DataSheet1.zip › Supplementary Figure&Table/Table S9 Decomposition analysis of incident cases.xlsx]

## Sheet: Table S9 incidence
	location_name	sex_name	group	Overall_Difference	Aging	Population	Epidemiological_Change	Aging_Percentage	Population_Percentage	Epidemiological_Change_Percentage
1	Global	Both	GlobalBoth	106434	12709.3	115488	-21763.8	11.94	108.51	-20.45
2	High SDI	Both	High SDIBoth	29782	-4794.56	47919.4	-13342.9	-16.1	160.9	-44.8
3	Low SDI	Both	Low SDIBoth	3586.79	185.76	2722.27	678.75	5.18	75.9	18.92
4	High-middle SDI	Both	High-middle SDIBoth	24880.5	-661.51	28879.3	-3337.35	-2.66	116.07	-13.41
5	Middle SDI	Both	Middle SDIBoth	32086.5	8675.59	24049.4	-638.42	27.04	74.95	-1.99
6	Low-middle SDI	Both	Low-middle SDIBoth	16083.7	1941.29	11278.3	2864.13	12.07	70.12	17.81
