# Supplementary material for: Global burden and cross-country inequalities of gallbladder and biliary tract cancer in adults aged 45 years and older from 1990 to 2021: population-based study
Source: Front Oncol. 2025 Oct 9;15:1676636. doi: 10.3389/fonc.2025.1676636 (PMC12545154; doi:10.3389/fonc.2025.1676636)
Supplement: Supplementary Figure 1 — Global and SDI-stratified ASPR (Age-Standardized Prevalence Rate) trends of GBTC from 1990 to 2021. [file DataSheet1.zip › Supplementary Figure&Table/Table S11 Decomposition analysis of DALYs cases.xlsx]

## Sheet: Table S11 dalys
	location_name	sex_name	group	Overall_Difference	Aging	Population	Epidemiological_Change	Aging_Percentage	Population_Percentage	Epidemiological_Change_Percentage
1	Global	Both	GlobalBoth	1.36555e+06	117625	2.17116e+06	-923241	8.61	159	-67.61
2	High-middle SDI	Both	High-middle SDIBoth	234839	-40296.1	548489	-273354	-17.16	233.56	-116.4
3	High SDI	Both	High SDIBoth	83003.3	-114918	688429	-490508	-138.45	829.4	-590.95
4	Low SDI	Both	Low SDIBoth	89109.5	4219.88	72501	12388.6	4.74	81.36	13.9
5	Low-middle SDI	Both	Low-middle SDIBoth	391321	40773.6	293283	57264.4	10.42	74.95	14.63
6	Middle SDI	Both	Middle SDIBoth	567508	169979	552482	-154953	29.95	97.35	-27.3
