# Supplementary material for: Global burden and cross-country inequalities of gallbladder and biliary tract cancer in adults aged 45 years and older from 1990 to 2021: population-based study
Source: Front Oncol. 2025 Oct 9;15:1676636. doi: 10.3389/fonc.2025.1676636 (PMC12545154; doi:10.3389/fonc.2025.1676636)
Supplement: Supplementary Figure 1 — Global and SDI-stratified ASPR (Age-Standardized Prevalence Rate) trends of GBTC from 1990 to 2021. [file DataSheet1.zip › Supplementary Figure&Table/Table S5 Frontier analysis of ASIR from 1990 to 2021.xlsx]

## Sheet: Table S5 incidence
year	val	SDI	frontier	eff_diff	location_name
1990	7.63568487550659	0.458668935267616	0.0001134000412658609	7.635571475465325	China
1991	7.6052991579337	0.467301969740226	0.0001137197083592838	7.605185438225341	China
1992	7.60063737887218	0.475784030669638	0.0001134496787337754	7.600523929193446	China
1993	7.5968911514353	0.484353830709851	0.0001132429813680059	7.596777908453932	China
1994	7.57801837263109	0.49257864459854	0.0001133146956483272	7.577905057935442	China
1995	7.5284817895123	0.501500907580649	0.0001134959537771812	7.528368293558523	China
1996	7.43590752507367	0.512033995790715	0.0001136788746874461	7.435793846198982	China
1997	7.35162717656315	0.522326866102753	0.0001134400866680869	7.351513736476481	China
1998	7.28478694350571	0.531379484348035	0.0001133676319072073	7.284673575873803	China
1999	7.32291009284993	0.540333688117168	0.0001135870637556763	7.322796505786174	China
2000	7.51212508567335	0.547989192872889	0.0001132632624295339	7.512011822410921	China
2001	7.53094124206598	0.553680373692626	0.000113460662079279	7.530827781403901	China
2002	7.55741045382184	0.560542936414416	0.0001138745938349258	7.557296579228005	China
2003	7.76047850029147	0.569018827276063	0.0001131225863631446	7.760365377705106	China
2004	8.01585427200477	0.578178090807068	0.0001134953232243195	8.015740776681545	China
2005	8.20439927805609	0.58805219357166	0.0001134386532099412	8.20428583940288	China
2006	8.14235064366008	0.598758170327953	0.0001135714494255205	8.142237072210655	China
2007	8.18899849982867	0.609520246163436	0.0001132513803519431	8.188885248448319	China
2008	8.2183342238254	0.619454832781724	0.0001134260015773745	8.218220797823822	China
2009	8.22756341574721	0.62930772749348	0.0001137462486245163	8.227449669498586	China
2010	8.28602853335091	0.64152144342547	0.0001136739137595264	8.28591485943715	China
2011	8.3819579486911	0.651447977618785	0.0001136584556205132	8.38184429023548	China
2012	8.32788872539956	0.657144292359298	0.0001135871574120477	8.32777513824215	China
2013	8.19536893154736	0.66310300729639	0.0001135946655955676	8.195255336881765	China
2014	8.08196728550394	0.668640847002655	0.0001135042437138676	8.081853781260225	China
2015	8.07542077780079	0.671940110944872	0.0001136283403149984	8.075307149460475	China
2016	8.12374163037639	0.676218437253933	0.0001138226391556287	8.123627807737234	China
2017	8.16851005978131	0.6846196607825	0.0001134445616021881	8.168396615219708	China
2018	8.28720093340805	0.693717996192013	0.0001134060143040047	8.287087527393746	China
2019	8.42863487581557	0.703686823937232	0.0001133793427795007	8.42852149647279	China
2020	8.54050614199322	0.713364584593745	0.0001135986229905123	8.54039254337023	China
2021	8.58103586545792	0.721629759719777	0.0001135313060519974	8.580922334151868	China
1990	5.96525281875738	0.497780128289885	0.0001135407575900045	5.96513927799979	Democratic People's Republic of Korea
1991	5.94477278018286	0.49912051226047	0.0001135093677359193	5.944659270815124	Democratic People's Republic of Korea
1992	5.91921342353496	0.499629841478392	0.0001134727432681076	5.919099950791692	Democratic People's Republic of Korea
1993	5.89437472212217	0.49970064634474	0.0001132915239961088	5.894261430598174	Democratic People's Republic of Korea
1994	5.85338693634404	0.499531339948334	0.0001132881099355819	5.853273648234104	Democratic People's Republic of Korea
1995	5.80455314693895	0.499080529317303	0.0001133463802814467	5.804439800558669	Democratic People's Republic of Korea
1996	5.75110239716349	0.498429013609349	0.0001135049997039412	5.750988892163786	Democratic People's Republic of Korea
1997	5.6944149167121	0.497136868597342	0.0001135856106465747	5.694301331101453	Democratic People's Republic of Korea
1998	5.64381154796869	0.49615920966594	0.0001136852259680893	5.643697862742722	Democratic People's Republic of Korea
1999	5.59572200407632	0.496484753521051	0.0001136055467035792	5.595608398529617	Democratic People's Republic of Korea
2000	5.55098570955696	0.497461994823193	0.000113494509205705	5.550872215047754	Democratic People's Republic of Korea
2001	5.50864554075295	0.499674042505593	0.0001136403888501019	5.5085319003641	Democratic People's Republic of Korea
2002	5.4583259632603	0.502633568731371	0.0001135946510652353	5.458212368609235	Democratic People's Republic of Korea
2003	5.44057278315832	0.506165243055573	0.0001131509740346337	5.440459632184285	Democratic People's Republic of Korea
2004	5.43582545619804	0.510229134162392	0.0001135012069966225	5.435711954991043	Democratic People's Republic of Korea
2005	5.44849982013297	0.515097762842417	0.0001135117601317306	5.448386308372839	Democratic People's Republic of Korea
2006	5.47461615640749	0.519741439913669	0.0001134736913102412	5.47450268271618	Democratic People's Republic of Korea
2007	5.50523154754507	0.524066965087203	0.0001134376852990249	5.505118109859771	Democratic People's Republic of Korea
2008	5.54725235209021	0.52881349761598	0.0001135167020638951	5.547138835388146	Democratic People's Republic of Korea
2009	5.57524516811389	0.533114411172631	0.0001135036261578137	5.575131664487732	Democratic People's Republic of Korea
2010	5.58787941699093	0.53719291837066	0.0001136489952134955	5.587765767995716	Democratic People's Republic of Korea
2011	5.54621118879032	0.541212269847829	0.0001136176367584208	5.546097571153561	Democratic People's Republic of Korea
2012	5.51100472569332	0.545331713402902	0.0001133401123537805	5.510891385580966	Democratic People's Republic of Korea
2013	5.44112893625113	0.549483297235091	0.0001134843337660478	5.441015451917364	Democratic People's Republic of Korea
2014	5.36634203223116	0.553603559944788	0.0001135786154360947	5.366228453615724	Democratic People's Republic of Korea
2015	5.29760674145775	0.557321271453133	0.0001138838013836802	5.297492857656366	Democratic People's Republic of Korea
2016	5.23086270562556	0.560743562553338	0.0001134876467820285	5.230749217978778	Democratic People's Republic of Korea
2017	5.15980718380492	0.563388288880609	0.0001133720762683523	5.159693811728652	Democratic People's Republic of Korea
2018	5.11761752269216	0.565161484391211	0.0001136261731172288	5.117503896519042	Democratic People's Republic of Korea
2019	5.08074205177506	0.566765705893725	0.0001136030892918071	5.080628448685768	Democratic People's Republic of Korea
2020	5.03445754254559	0.56818855103523	0.0001134338417912177	5.034344108703799	Democratic People's Republic of Korea
2021	4.97713617202558	0.569854634067777	0.0001136805172149128	4.977022491508365	Democratic People's Republic of Korea
1990	9.7454090506213	0.667633853818721	0.0001133502447507096	9.745295700376548	Taiwan (Province of China)
1991	10.5112479107594	0.676537236907717	0.0001133579224471279	10.51113455283695	Taiwan (Province of China)
1992	11.312051080864	0.684803635601178	0.0001139281561213182	11.31193715270788	Taiwan (Province of China)
1993	12.6548135689703	0.692924130193594	0.0001134605588245844	12.65470010841148	Taiwan (Province of China)
1994	13.2585619226576	0.701078749506874	0.0001133966428402827	13.25844852601476	Taiwan (Province of China)
1995	14.1341849167224	0.709626820870811	0.0001137275757206584	14.13407118914668	Taiwan (Province of China)
1996	15.2015084270608	0.719128415346056	0.0001136104136746236	15.20139481664713	Taiwan (Province of China)
1997	18.1226346751778	0.72914549717473	0.0001137303542543357	18.12252094482355	Taiwan (Province of China)
1998	16.8621466883621	0.738125787434293	0.0001137514093826954	16.86203293695272	Taiwan (Province of China)
1999	16.7994534862317	0.745338399386342	0.0001136258820330396	16.79933986034967	Taiwan (Province of China)
2000	17.0987876205608	0.752926841487622	0.0001136925537825745	17.09867392800702	Taiwan (Province of China)
2001	17.3685958162853	0.760829809097496	0.0001138806239807532	17.36848193566132	Taiwan (Province of China)
2002	17.6717620343442	0.769008983647841	0.0001134273616784902	17.67164860698252	Taiwan (Province of China)
2003	17.3695710085802	0.776955803379445	0.0001134633765228443	17.36945754520368	Taiwan (Province of China)
2004	17.2942612935837	0.784677977861477	0.0001133194080696959	17.29414797417563	Taiwan (Province of China)
2005	17.053081749197	0.792445129331779	0.00011341370803101	17.05296833548897	Taiwan (Province of China)
2006	16.8356490522725	0.800174674875457	0.0001135958469078499	16.83553545642559	Taiwan (Province of China)
2007	16.4919629389593	0.808137693890723	0.0001134360408121107	16.49184950291849	Taiwan (Province of China)
2008	13.998057580715	0.81540069133486	0.0001134660773096643	13.99794411463769	Taiwan (Province of China)
2009	13.1410594352771	0.821432279265941	0.0001134527236100101	13.14094598255349	Taiwan (Province of China)
2010	12.2261314715828	0.827226752015366	0.0001135356312336713	12.22601793595157	Taiwan (Province of China)
2011	11.8296752001874	0.832064073807912	0.0001135561963600072	11.82956164399104	Taiwan (Province of China)
2012	11.6059541170823	0.836677664574998	0.0001135681703883221	11.60584054891191	Taiwan (Province of China)
2013	11.1860929765754	0.841280462756768	0.0001135422406478725	11.18597943433475	Taiwan (Province of China)
2014	11.3141931631914	0.845695560406305	0.0001133517166169972	11.31407981147478	Taiwan (Province of China)
2015	11.2451742625117	0.850055268699097	0.0001137145456930847	11.24506054796601	Taiwan (Province of China)
2016	10.8962859485407	0.854466037759635	0.0001136451733275331	10.89617230336737	Taiwan (Province of China)
2017	11.1950843445193	0.858888018761485	0.0001135028882099653	11.19497084163109	Taiwan (Province of China)
2018	11.0653661827887	0.863158360983117	0.0001134228139405748	11.06525275997476	Taiwan (Province of China)
2019	10.9079858350195	0.86741184993072	0.0001136209695577632	10.90787221404994	Taiwan (Province of China)
2020	10.3666982888609	0.871247947250766	0.000113744362389344	10.36658454449851	Taiwan (Province of China)
2021	10.4239543741974	0.874747053187929	0.0001133782439851698	10.42384099595342	Taiwan (Province of China)
1990	3.69573647087609	0.289075059080125	0.0001194107730049562	3.695617060103085	Cambodia
1991	3.66294504105652	0.29247920029669	0.0001193279764447778	3.662825713080075	Cambodia
1992	3.63841944076718	0.296900954885372	0.0001193757161681943	3.638300065051012	Cambodia
1993	3.62459415320067	0.301627201679918	0.0001193573743615535	3.624474795826309	Cambodia
1994	3.61266677337191	0.305722592004088	0.0001193876095134853	3.612547385762396	Cambodia
1995	3.58866120961017	0.310678881281017	0.0001194042566510402	3.588541805353519	Cambodia
1996	3.54277469309189	0.31563096971546	0.0001194052766401055	3.54265528781525	Cambodia
1997	3.48619499245283	0.320503749678941	0.0001193904339298053	3.4860756020189	Cambodia
1998	3.42857556581998	0.324974298583536	0.0001193724534259509	3.428456193366554	Cambodia
1999	3.37241753302368	0.330224246107348	0.0001194115506746686	3.372298121473005	Cambodia
2000	3.30422819581095	0.336075029953322	0.0001193694991022735	3.304108826311848	Cambodia
2001	3.23814981381058	0.342507910583009	0.0001193623456489447	3.238030451464931	Cambodia
2002	3.15494022170215	0.349465712270985	0.0001193609640866557	3.154820860738063	Cambodia
2003	3.08538922254781	0.356929660458733	0.0001161651473932159	3.085273057400417	Cambodia
2004	3.0496952549487	0.364854644690823	0.0001136928286477668	3.049581562120053	Cambodia
2005	3.02948362726077	0.373331814716366	0.0001137081630382683	3.029369919097732	Cambodia
2006	3.01995795315206	0.381698166189418	0.0001134160386038561	3.019844537113456	Cambodia
2007	3.04928788513032	0.389876229632594	0.0001135914969423845	3.049174293633377	Cambodia
2008	3.07177646818084	0.397679519850279	0.0001137183814233674	3.071662749799417	Cambodia
2009	3.10315945966667	0.404220933365413	0.0001135056766802414	3.10304595398999	Cambodia
2010	3.13765571599987	0.410211121336958	0.0001132440301813863	3.137542471969689	Cambodia
2011	3.17642089611208	0.415964408667437	0.0001133829630727312	3.176307513149007	Cambodia
2012	3.2160937188253	0.4217697537185	0.0001134965634661743	3.215980222261834	Cambodia
2013	3.26402945229864	0.427715060183387	0.0001134922786185781	3.263915960020022	Cambodia
2014	3.32627091534616	0.433597748994237	0.0001131406434218854	3.326157774702738	Cambodia
2015	3.38202606423457	0.43948735809131	0.0001135431412386898	3.381912521093331	Cambodia
2016	3.43750594232019	0.445358172105636	0.0001133903412311154	3.437392551978959	Cambodia
2017	3.49198490494286	0.451221744385535	0.0001134473629361411	3.491871457579924	Cambodia
2018	3.52749338004565	0.457341489845745	0.0001133419962563424	3.527380038049393	Cambodia
2019	3.56162662962263	0.463643430446969	0.0001135574347822009	3.561513072187848	Cambodia
2020	3.59950703449432	0.468876053670987	0.0001134157828116668	3.599393618711508	Cambodia
2021	3.62206906288483	0.473621490708013	0.0001133624780064216	3.621955700406823	Cambodia
1990	2.61226843229886	0.457134954421362	0.000113382995417447	2.612155049303443	Indonesia
1991	2.62503816618099	0.466505583269134	0.0001133942231615837	2.624924771957828	Indonesia
1992	2.63162696128781	0.475753157454434	0.0001133991658506584	2.631513562121959	Indonesia
1993	2.63909900594349	0.484775240859362	0.00011328716157988	2.63898571878191	Indonesia
1994	2.63541075958419	0.493607099523711	0.0001135992335375718	2.635297160350652	Indonesia
1995	2.62231634157825	0.502008381392835	0.0001136923613426248	2.622202649216907	Indonesia
1996	2.61026026030487	0.510108146446556	0.0001135068030097473	2.61014675350186	Indonesia
1997	2.60328023698862	0.51810218881129	0.0001135981795429703	2.603166638809077	Indonesia
1998	2.59222539399857	0.524045603868488	0.0001137685989995165	2.592111625399571	Indonesia
1999	2.57940666646368	0.529176329629629	0.0001134114872464809	2.579293254976434	Indonesia
2000	2.56910889420742	0.533789587270659	0.0001135096271808401	2.568995384580239	Indonesia
2001	2.54226715305586	0.537977981115366	0.0001136100894367539	2.542153542966423	Indonesia
2002	2.50297694492832	0.542245676060877	0.0001135471681788241	2.502863397760141	Indonesia
2003	2.48340186554785	0.546550264351478	0.0001134050085552789	2.483288460539295	Indonesia
2004	2.46906332999452	0.550902314227472	0.0001132514934482391	2.468950078501072	Indonesia
2005	2.46298208635345	0.555424913216581	0.0001132722370378253	2.462868814116412	Indonesia
2006	2.45759168464812	0.560265924242442	0.0001137923093849919	2.457477892338735	Indonesia
2007	2.45866984836396	0.565811896183758	0.0001137112259695067	2.45855613713799	Indonesia
2008	2.45573087763822	0.572225266933015	0.0001136692045504797	2.455617208433669	Indonesia
2009	2.46178902926601	0.578866902230273	0.0001136221544969372	2.461675407111513	Indonesia
2010	2.46460081778109	0.585982419406785	0.0001136349856225083	2.464487182795467	Indonesia
2011	2.46966822286963	0.593652984587084	0.0001136095449127889	2.469554613324717	Indonesia
2012	2.45183361570927	0.601185701344525	0.0001134455017003796	2.45172017020757	Indonesia
2013	2.43534579691585	0.608509904334102	0.0001132973541441106	2.435232499561706	Indonesia
2014	2.42101815145818	0.615499887091834	0.000113462231981242	2.420904689226199	Indonesia
2015	2.40651645300118	0.622222469472476	0.0001133572774760588	2.406403095723704	Indonesia
2016	2.41512204168289	0.62866662466714	0.0001134289256254516	2.415008612757264	Indonesia
2017	2.41622243934449	0.634895744678987	0.0001133554422469237	2.416109083902243	Indonesia
2018	2.41839415687428	0.640948750163115	0.0001132943265767425	2.418280862547703	Indonesia
2019	2.42281306746233	0.64686545689526	0.0001135515862066664	2.422699515876123	Indonesia
2020	2.43441314707239	0.651926647922518	0.0001136085706936972	2.434299538501696	Indonesia
2021	2.41231601823031	0.656868336261681	0.0001134456248600988	2.41220257260545	Indonesia
1990	3.84108876604473	0.264283163752662	0.002028771313692752	3.839059994731037	Lao People's Democratic Republic
1991	3.79869631691246	0.268787617854408	0.0001195097596874019	3.798576807152772	Lao People's Democratic Republic
1992	3.75658356366691	0.273435312470827	0.0001195106807348292	3.756464052986175	Lao People's Democratic Republic
1993	3.70767461729786	0.278140417914198	0.0001194326678540941	3.707555184630006	Lao People's Democratic Republic
1994	3.65265243513721	0.283270229855729	0.0001193953282606795	3.652533039808949	Lao People's Democratic Republic
1995	3.59419051029676	0.288795341159004	0.0001193842002040047	3.594071126096556	Lao People's Democratic Republic
1996	3.54055883337978	0.294838372041673	0.0001193655609506929	3.54043946781883	Lao People's Democratic Republic
1997	3.48779740476655	0.301477967015192	0.0001193684805242737	3.487678036286026	Lao People's Democratic Republic
1998	3.42445393994112	0.308402544731754	0.0001193284778755022	3.424334611463244	Lao People's Democratic Republic
1999	3.35567082004639	0.315972615438411	0.0001193992193103897	3.35555142082708	Lao People's Democratic Republic
2000	3.26620821622698	0.323947359495962	0.0001193736500148057	3.266088842576965	Lao People's Democratic Republic
2001	3.21053616730139	0.332580408807204	0.0001193607206240369	3.210416806580766	Lao People's Democratic Republic
2002	3.10450067017719	0.341667271144462	0.0001193528738767955	3.104381317303313	Lao People's Democratic Republic
2003	3.03664756466849	0.350658178383381	0.0001193704584946577	3.036528194209995	Lao People's Democratic Republic
2004	2.9843772196666	0.359681759216616	0.0001140162792302832	2.98426320338737	Lao People's Democratic Republic
2005	2.94820253538528	0.368728677775792	0.0001138924121600964	2.94808864297312	Lao People's Democratic Republic
2006	2.92076585296195	0.378122280697802	0.0001134330622366121	2.920652419899713	Lao People's Democratic Republic
2007	2.89999911614272	0.387723649113709	0.0001134951302568454	2.899885621012463	Lao People's Democratic Republic
2008	2.88812514575945	0.397011298824877	0.0001134978482649736	2.888011647911185	Lao People's Democratic Republic
2009	2.87269800532297	0.406139021683818	0.000113612302976476	2.872584393019993	Lao People's Democratic Republic
2010	2.85007219753405	0.414865566497825	0.0001133694407463012	2.849958828093304	Lao People's Democratic Republic
2011	2.84323180269873	0.42335452259834	0.0001133860056496231	2.843118416693081	Lao People's Democratic Republic
2012	2.83938212241106	0.431149360954477	0.0001133025341035396	2.839268819876957	Lao People's Democratic Republic
2013	2.84792565201729	0.438691038635463	0.0001134300379736937	2.847812221979316	Lao People's Democratic Republic
2014	2.86441144865092	0.4458694242056	0.0001135669030004159	2.86429788174792	Lao People's Democratic Republic
2015	2.86668454547661	0.452749603276049	0.0001132825652400737	2.86657126291137	Lao People's Democratic Republic
2016	2.85918532362911	0.459583995539449	0.0001134455231984091	2.859071878105911	Lao People's Democratic Republic
2017	2.86514578741898	0.466168891657656	0.0001135170161477126	2.865032270402832	Lao People's Democratic Republic
2018	2.85664349543484	0.472618102538068	0.0001133804743955111	2.856530114960445	Lao People's Democratic Republic
2019	2.85935614423124	0.478811372841658	0.000113594475181945	2.859242549756058	Lao People's Democratic Republic
2020	2.86155347977667	0.484192959345392	0.0001135451219176592	2.861439934654753	Lao People's Democratic Republic
2021	2.85417631621216	0.489136091456599	0.0001134577982055719	2.854062858413954	Lao People's Democratic Republic
1990	4.39597023312895	0.545799405460294	0.0001135855645299266	4.39585664756442	Malaysia
1991	4.31168364918114	0.551683548009526	0.0001135107594483621	4.311570138421692	Malaysia
1992	4.33548171443497	0.558186752245966	0.000113359219198428	4.335368355215772	Malaysia
1993	4.38516357406124	0.565845656303133	0.0001136966706354222	4.385049877390604	Malaysia
1994	4.33662654562824	0.574380445989544	0.000113674023265155	4.336512871604975	Malaysia
1995	4.47653188334388	0.583441102596569	0.0001136950744127482	4.476418188269467	Malaysia
1996	4.46006602453918	0.593152135005711	0.0001134690155852091	4.459952555523595	Malaysia
1997	4.49398791514377	0.603418105152686	0.0001136265062548281	4.493874288637516	Malaysia
1998	4.54027058626026	0.612645412003281	0.0001134872786335083	4.540157098981627	Malaysia
1999	4.8390723303633	0.621724901078498	0.0001134675466888018	4.838958862816611	Malaysia
2000	4.53005319488829	0.630523543762275	0.0001133081787372042	4.529939886709553	Malaysia
2001	4.35085766914642	0.638257476929833	0.0001131975255036245	4.350744471620916	Malaysia
2002	4.26036557148572	0.645044248017871	0.0001132061347892368	4.260252365350931	Malaysia
2003	4.28805765287117	0.65088567830407	0.000113502260788151	4.287944150610381	Malaysia
2004	4.19322884656298	0.656243325827196	0.0001134637531987743	4.193115382809781	Malaysia
2005	4.08583483214638	0.661242241061834	0.000113460489828668	4.085721371656552	Malaysia
2006	3.95261801446717	0.665956287100151	0.0001134368321764041	3.952504577634993	Malaysia
2007	3.86454938019396	0.670843725887123	0.0001135334486224345	3.864435846745338	Malaysia
2008	3.88242869110341	0.676399910213952	0.0001134128552829132	3.882315278248127	Malaysia
2009	3.90002517373539	0.682070653985994	0.0001137311678360257	3.899911442567554	Malaysia
2010	3.88742477979228	0.688258621606068	0.0001133789930920798	3.887311400799188	Malaysia
2011	3.80666369353325	0.69408340345083	0.0001135547987855499	3.806550138734464	Malaysia
2012	3.70239839911966	0.699664734135674	0.0001135774390663685	3.702284821680594	Malaysia
2013	3.66259506718734	0.70493071683803	0.0001135979914682547	3.662481469195872	Malaysia
2014	3.69875992318837	0.709953756222256	0.0001133865159802341	3.69864653667239	Malaysia
2015	3.83303739307372	0.714659871236347	0.0001135617659533507	3.832923831307766	Malaysia
2016	3.83007835931196	0.719223424980679	0.0001134407108155899	3.829964918601144	Malaysia
2017	3.89966957418462	0.724235411990887	0.0001134309473792763	3.899556143237241	Malaysia
2018	3.90611791058698	0.72938807812528	0.0001134136856156427	3.906004496901364	Malaysia
2019	3.92801917259937	0.734587751127645	0.000113543386734591	3.927905629212635	Malaysia
2020	3.56760276208231	0.738743992650626	0.0001136188593027551	3.567489143223007	Malaysia
2021	3.98363326728787	0.742523828414751	0.0001133768837941533	3.983519890404076	Malaysia
1990	3.68522265344868	0.331601544442323	0.0001193259546231571	3.685103327494057	Maldives
1991	3.74609811340086	0.344398606997735	0.0001194019999377324	3.745978711400923	Maldives
1992	3.78611247511119	0.358252339504646	0.0001160027888457838	3.785996472322344	Maldives
1993	3.75351686297324	0.372806998520911	0.0001133683183327588	3.753403494654907	Maldives
1994	3.62532506240298	0.388081604129663	0.0001133367257681608	3.625211725677212	Maldives
1995	3.60975577144096	0.403945582505039	0.000113649973416699	3.609642121467543	Maldives
1996	3.68145639707072	0.420519127829701	0.0001134660773096643	3.681342930993411	Maldives
1997	3.68933292574163	0.437436025558501	0.0001134133967581987	3.689219512344871	Maldives
1998	3.50338726214578	0.453973361371121	0.000113400569991574	3.503273861575788	Maldives
1999	3.25777376554835	0.469338065717424	0.0001134341479718547	3.257660331400378	Maldives
2000	3.25541324764647	0.483495670503175	0.000113478132269933	3.2552997695142	Maldives
2001	3.20451657595875	0.495923695035155	0.000113652409975823	3.204402923548774	Maldives
2002	2.9306370432654	0.507404859766873	0.0001135807134002381	2.93052	Maldives
2003	2.84425742437688	0.518926864396739	0.0001135779993959437	2.844143846377484	Maldives
2004	2.76576439901557	0.529910190937908	0.0001133213722215564	2.765651077643348	Maldives
2005	2.70464939677821	0.53825333247429	0.0001134080057519458	2.704535988772458	Maldives
2006	2.65815607371271	0.547950411527519	0.0001136899680370087	2.658042383744673	Maldives
2007	2.60647844452426	0.557529246632533	0.0001134827704754873	2.606364961753785	Maldives
2008	2.56503022312765	0.566839634379964	0.0001135690074277777	2.564916654120222	Maldives
2009	2.52109414526617	0.574442059853853	0.0001135309634813414	2.520980614302688	Maldives
2010	2.47606374841825	0.581980986393534	0.0001134378908193424	2.475950310527431	Maldives
2011	2.44696360963607	0.589684459954112	0.0001135610645733162	2.446850048571497	Maldives
2012	2.41145369129615	0.596948519185372	0.0001135388532489372	2.411340152442901	Maldives
2013	2.34836063913166	0.604238519255647	0.0001135985740129839	2.348247040557647	Maldives
2014	2.30088561186466	0.611578071403856	0.0001134205695038487	2.300772191295156	Maldives
2015	2.25001629594564	0.618454389892933	0.0001136519776945365	2.249902643967945	Maldives
2016	2.20929521761102	0.624875949954596	0.0001134096028135168	2.209181808008206	Maldives
2017	2.20624967194144	0.631083288156097	0.0001134925356109495	2.206136179405829	Maldives
2018	2.20641129813065	0.637205659403498	0.0001134500430963235	2.206297848087554	Maldives
2019	2.18660590263616	0.643082793641918	0.0001133567659502661	2.18649254587021	Maldives
2020	2.04038132317285	0.647608589281031	0.0001134277513400947	2.04026789542151	Maldives
2021	2.09857623013663	0.650886627343107	0.0001132797161477261	2.098462950420482	Maldives
1990	3.28403450337588	0.319219723709677	0.000119384037783094	3.283915119338097	Myanmar
1991	3.24501390461105	0.322034718697423	0.0001194084754281577	3.244894496135622	Myanmar
1992	3.2013559182997	0.325628883748026	0.0001193836591349602	3.201236534640565	Myanmar
1993	3.15836734054211	0.329707434417887	0.0001193878474199832	3.15824795269469	Myanmar
1994	3.10870915997811	0.334290120297598	0.0001194065380879115	3.108589753440022	Myanmar
1995	3.05928124639426	0.339590975967104	0.0001194116780665595	3.059161834716194	Myanmar
1996	3.00966247876527	0.345191641257382	0.0001193652458490766	3.009543113519421	Myanmar
1997	2.96096066795139	0.350892883218861	0.0001193496367508739	2.960841318314639	Myanmar
1998	2.91377028795608	0.356696902058465	0.000116121468154531	2.913654166487925	Myanmar
1999	2.86365748011729	0.36303773228042	0.0001138877056972436	2.863543592411593	Myanmar
2000	2.81850355885592	0.370360017053284	0.0001134095639689454	2.818390149291951	Myanmar
2001	2.76728912311278	0.378171980483692	0.0001133793011490964	2.767175743811631	Myanmar
2002	2.70209994720788	0.386343628220189	0.0001136439155262462	2.701986303292354	Myanmar
2003	2.66147032022989	0.395218766380276	0.0001136262066999568	2.66135669402319	Myanmar
2004	2.62431501799072	0.40469235815513	0.0001134934389550425	2.624201524551765	Myanmar
2005	2.58029208342997	0.414662082498037	0.0001134932180409153	2.580178590211929	Myanmar
2006	2.54751696575929	0.424705070565889	0.0001133104861597015	2.547403655273131	Myanmar
2007	2.50299699751535	0.434536927066905	0.0001135109350889005	2.502883486580261	Myanmar
2008	2.46428932189515	0.443595531234043	0.0001135507909911473	2.464175771104159	Myanmar
2009	2.43106965900899	0.451954883959276	0.000113765632335979	2.430955893376654	Myanmar
2010	2.40291277794492	0.460180429354898	0.0001136064342237582	2.402799171510696	Myanmar
2011	2.38886561147051	0.467850871609568	0.0001134697322197035	2.38875214173829	Myanmar
2012	2.35020989323657	0.475336422547245	0.0001136318279875193	2.350096261408583	Myanmar
2013	2.34961759255208	0.482821855058075	0.0001138658489386836	2.349503726703142	Myanmar
2014	2.35069037499111	0.490255145456161	0.0001134358464193788	2.350576939144691	Myanmar
2015	2.35975598661058	0.497374156127321	0.0001136682979569439	2.359642318312623	Myanmar
2016	2.36291314102622	0.504115978117272	0.0001133042355190063	2.362799836790701	Myanmar
2017	2.37175637837523	0.510823431317416	0.0001133934934300469	2.3716429848818	Myanmar
2018	2.37638236609264	0.517557469010629	0.0001136940844104547	2.37626867200823	Myanmar
2019	2.38745113701959	0.524108970350153	0.0001135346448035234	2.387337602374787	Myanmar
2020	2.40048729953165	0.529434702877063	0.0001136678585306559	2.40037363167312	Myanmar
2021	2.40577608450573	0.533900839611906	0.0001134376332083254	2.405662646872522	Myanmar
1990	1.59470731285057	0.510011796397722	0.000113613768576994	1.594593699081993	Philippines
1991	1.54127862063673	0.513707183203398	0.0001134011999236975	1.541165219436806	Philippines
1992	1.55059744729883	0.517109502298333	0.0001136298810506442	1.550483817417779	Philippines
1993	1.55709487840761	0.520600378172241	0.000113265936141174	1.556981612471469	Philippines
1994	1.56879738196639	0.524613606961947	0.0001137048559914558	1.568683677110399	Philippines
1995	1.57521292796034	0.528827907097189	0.0001134697147182297	1.575099458245622	Philippines
1996	1.59365758754438	0.532938848718821	0.000113783868345135	1.593543803676035	Philippines
1997	1.58400684718324	0.536589867582292	0.0001136281636160961	1.583893219019624	Philippines
1998	1.59546553263508	0.539496470377039	0.0001134748351546898	1.595352057799925	Philippines
1999	1.58953953619319	0.542257968063782	0.0001134875955738614	1.589426048597616	Philippines
2000	1.60899428567099	0.544997722532077	0.0001134607166544836	1.608880824954336	Philippines
2001	1.63030611022938	0.547409431560733	0.0001134907439715017	1.630192619485409	Philippines
2002	1.64189719591861	0.549521153378409	0.0001134707245127401	1.641783725194097	Philippines
2003	1.62251508593259	0.551567967518738	0.0001133488321123676	1.622401737100478	Philippines
2004	1.61501783223864	0.553704287358934	0.0001136267206380752	1.614904205518002	Philippines
2005	1.63274148537214	0.555664102826939	0.0001134094512052345	1.632628075920935	Philippines
2006	1.65019478171018	0.557976265254754	0.0001136148146449864	1.650081166895535	Philippines
2007	1.63850834485047	0.560822023745201	0.0001134756713152204	1.638394869179155	Philippines
2008	1.6566	0.563974721376474	0.0001135808189553661	1.656482527084045	Philippines
2009	1.66785783227227	0.567355819963632	0.0001136214555210426	1.667744210816749	Philippines
2010	1.66464862249085	0.571765888250344	0.0001135963756248192	1.664535026115225	Philippines
2011	1.67424861343205	0.577240283466517	0.0001133761396321095	1.674135237292418	Philippines
2012	1.68927140314101	0.58376762501942	0.0001133005503100818	1.6891581025907	Philippines
2013	1.69392972484107	0.590837549266941	0.00011353218845559	1.693816192652615	Philippines
2014	1.68356676736485	0.598384520042983	0.0001133045474286256	1.683453462817421	Philippines
2015	1.70970115322863	0.606215624393378	0.0001133763950502119	1.70958777683358	Philippines
2016	1.71969063628425	0.614224960974851	0.0001135973864467137	1.719577038897803	Philippines
2017	1.72471581575218	0.622315028960912	0.0001134416079360207	1.724602374144244	Philippines
2018	1.73413025571129	0.630464275930184	0.0001139519777304449	1.73401630373356	Philippines
2019	1.74791658778073	0.638547384381803	0.0001136245949651478	1.747802963185765	Philippines
2020	1.71505062799082	0.644867233233664	0.0001138052078273067	1.714936822782993	Philippines
2021	1.73684710528693	0.651219328702707	0.0001138507844000091	1.73673325450253	Philippines
1990	8.54376705934483	0.522622552851521	0.0001132201266030844	8.543653839218226	Sri Lanka
1991	8.37573134686154	0.528239202759485	0.0001138083181619302	8.375617538543379	Sri Lanka
1992	8.6119456060277	0.533345535471094	0.0001135336116603516	8.611832072416039	Sri Lanka
1993	8.64872234183836	0.538891102297622	0.0001132959317923761	8.648609045906568	Sri Lanka
1994	9.08347068206174	0.545124551180714	0.0001135201876063321	9.083357161874135	Sri Lanka
1995	9.4728341227572	0.551744058346111	0.0001134869611582519	9.472720635796042	Sri Lanka
1996	9.88755920358842	0.558938887614985	0.0001133262891462595	9.887445877299275	Sri Lanka
1997	10.7075153195993	0.566128422363729	0.0001136941248686527	10.70740162547443	Sri Lanka
1998	10.4761079588984	0.572326186668561	0.00011351083510479	10.47599444806329	Sri Lanka
1999	10.2551519485382	0.57763004764168	0.0001134257054146299	10.25503852283279	Sri Lanka
2000	9.62735538076339	0.582942637570578	0.0001135561638771977	9.627241824599514	Sri Lanka
2001	8.5262843118733	0.587556599070554	0.0001134429201449729	8.526170868953153	Sri Lanka
2002	7.31489673795489	0.59235912694583	0.0001137027397576563	7.314783035215132	Sri Lanka
2003	6.26568937427691	0.597410284061105	0.0001135007791894696	6.26557587349772	Sri Lanka
2004	5.09101215282737	0.60225006214936	0.0001135450159257031	5.090898607811445	Sri Lanka
2005	4.45644370859583	0.606906655593188	0.0001136109533208395	4.45633009764251	Sri Lanka
2006	3.97976966374458	0.611807083317854	0.000113241087919394	3.979656422656661	Sri Lanka
2007	3.59783313014352	0.616979265050006	0.0001133981623531713	3.597719731981167	Sri Lanka
2008	3.43098393363811	0.622414317259024	0.000113598236569194	3.430870335401541	Sri Lanka
2009	3.26967828727794	0.628149630493025	0.0001138578992882161	3.269564429378652	Sri Lanka
2010	3.09722031538993	0.634263123413356	0.0001133610210588262	3.097106954368871	Sri Lanka
2011	3.09318182696886	0.640799571244289	0.0001136186621999444	3.09306820830666	Sri Lanka
2012	3.04653478890885	0.648049815659369	0.0001134939627390273	3.046421294946111	Sri Lanka
2013	3.05632528620271	0.655435837718287	0.0001135031372384089	3.056211783065472	Sri Lanka
2014	3.01619744315867	0.662782434226903	0.000113511921320684	3.01608393123735	Sri Lanka
2015	3.04057265955335	0.669760291875565	0.0001136283882074248	3.040459031165143	Sri Lanka
2016	3.00413578260561	0.67627744148358	0.0001133883848024384	3.004022394220808	Sri Lanka
2017	3.01739813799811	0.682405274024772	0.000113388864809963	3.0172847491333	Sri Lanka
2018	3.00636095939674	0.688125858195178	0.0001132144160760228	3.006247744980664	Sri Lanka
2019	2.95554743685984	0.69351606326589	0.0001136059932156914	2.955433830866624	Sri Lanka
2020	2.68097622794135	0.697648535082413	0.0001135721872334092	2.680862655754117	Sri Lanka
2021	2.83808266788746	0.70153493519423	0.0001134915283874343	2.837969176359072	Sri Lanka
1990	22.4471941445592	0.506644860754466	0.000113556565233957	22.44708058799397	Thailand
1991	22.7460969059369	0.515911465809998	0.0001136912472483744	22.74598321468965	Thailand
1992	22.9311347702196	0.525161868897941	0.0001133012904899572	22.93102146892911	Thailand
1993	23.076472567572	0.534303709087494	0.0001133872196904734	23.07635918035231	Thailand
1994	23.2180141429969	0.543325546554827	0.0001136005823728028	23.21790054241453	Thailand
1995	23.2389153437679	0.552452208814004	0.0001135242945669217	23.23880181947333	Thailand
1996	23.4248996425584	0.561302486534141	0.0001136227827846785	23.42478601977562	Thailand
1997	22.5632185959816	0.568449492093676	0.0001131226509464054	22.56310547333065	Thailand
1998	22.5589190032935	0.573817902004847	0.0001134171592770602	22.55880558613422	Thailand
1999	22.6201835918066	0.578854167794919	0.0001135170542342612	22.62007007475237	Thailand
2000	22.5689720406392	0.58350091705013	0.0001132116824641483	22.56885882895673	Thailand
2001	22.3131896193905	0.587661560775708	0.0001132597740639514	22.31307635961643	Thailand
2002	22.8748348969519	0.59175909789129	0.0001136624894517441	22.87472123446245	Thailand
2003	22.9175025575493	0.596048920136592	0.0001131542820362268	22.91738940326726	Thailand
2004	23.3546212402165	0.600520665140167	0.0001135411155357311	23.35450769910096	Thailand
2005	23.4658587309286	0.605040775160747	0.0001132925076366553	23.46574543842096	Thailand
2006	23.3568096557953	0.610356678024317	0.0001135586096038176	23.35669609718569	Thailand
2007	23.2747648863082	0.616368591131489	0.000113783844173447	23.27465110246403	Thailand
2008	23.1309883289445	0.621067542847306	0.0001133656649832936	23.13087496327952	Thailand
2009	22.7141768022871	0.624329070216978	0.0001135691939765986	22.71406323309312	Thailand
2010	22.928078445065	0.62858943983977	0.0001133002721411664	22.92796514479286	Thailand
2011	22.7960040534314	0.633226727672561	0.000113454938380909	22.79589059849302	Thailand
2012	22.6244	0.638410972213962	0.0001137596573923298	22.62430320847261	Thailand
2013	22.5121189086255	0.643672915801455	0.0001133120244203828	22.51200559660108	Thailand
2014	22.6800167926209	0.648772057471972	0.0001132529097092055	22.67990353971119	Thailand
2015	22.8105975870855	0.654015622617677	0.0001137179300812652	22.81048386915542	Thailand
2016	22.9893208452765	0.659369302952365	0.0001135157313258509	22.98920732954517	Thailand
2017	23.0261226987204	0.664804133690469	0.000113467826890596	23.02600923089351	Thailand
2018	23.6345079569584	0.670225586853729	0.0001138934139088653	23.63439406354449	Thailand
2019	24.2849139764902	0.675273900833315	0.0001136152836351157	24.28480036120656	Thailand
2020	24.4906465299081	0.679119989171207	0.0001134099362551886	24.49053311997185	Thailand
2021	24.6401838356961	0.682547932974593	0.0001135721707659562	24.64007026352533	Thailand
1990	2.68855346000585	0.262468083434918	0.00159374853179315	2.686959711474057	Timor-Leste
1991	2.65184379225906	0.270943348789144	0.001596256262558822	2.650247535996501	Timor-Leste
1992	2.61534585391715	0.279916760012752	0.0001194136323070144	2.615226440284843	Timor-Leste
1993	2.57585444926594	0.289266628937942	0.0001194153376012554	2.575735033928339	Timor-Leste
1994	2.53279935771115	0.298763188841394	0.0001193614868516536	2.532679996224298	Timor-Leste
1995	2.48410862722422	0.308018683645478	0.0001193523136289444	2.483989274910591	Timor-Leste
1996	2.42555922144408	0.317588750054214	0.0001193631154697646	2.42543985832861	Timor-Leste
1997	2.3704065172286	0.326705373863583	0.0001194492599487969	2.370287067968651	Timor-Leste
1998	2.33202973963337	0.334894497001343	0.0001193408949032045	2.331910398738467	Timor-Leste
1999	2.29143768375399	0.339252140436899	0.0001193776884562884	2.291318306065534	Timor-Leste
2000	2.24246844968333	0.343793649201481	0.0001194142284929299	2.242349035454837	Timor-Leste
2001	2.18948763965555	0.349490320159863	0.0001193565764788936	2.189368283079071	Timor-Leste
2002	2.11453592012236	0.354162019516716	0.0001156257552430668	2.114420294367117	Timor-Leste
2003	2.08469379594548	0.35844002540281	0.0001137741497750549	2.084580021795705	Timor-Leste
2004	2.03871416317632	0.362687998477417	0.0001142975041647311	2.038599865672155	Timor-Leste
2005	1.9977075030855	0.366913584279333	0.0001135342692169335	1.997593968816283	Timor-Leste
2006	1.98578448725641	0.370654092006941	0.0001138254797139591	1.985670661776696	Timor-Leste
2007	1.98886392487689	0.375390767982559	0.0001136601756900157	1.9887502647012	Timor-Leste
2008	1.9972953021405	0.381227527778766	0.0001136215326834793	1.997181680607816	Timor-Leste
2009	2.05431166665935	0.387944823498752	0.0001135023551153315	2.054198164304235	Timor-Leste
2010	2.04667319011242	0.394887019369648	0.0001134286620440219	2.046559761450376	Timor-Leste
2011	2.11794793493911	0.401872356301348	0.0001136081737920984	2.117834326765318	Timor-Leste
2012	2.15481162867397	0.408910300117845	0.0001135302245609601	2.154698098449409	Timor-Leste
2013	2.19232772235958	0.41521787782997	0.0001136549505535565	2.192214067409026	Timor-Leste
2014	2.22356	0.421155537971188	0.0001134870469862763	2.223443056708014	Timor-Leste
2015	2.1890098202894	0.426383620035982	0.0001132796098784579	2.188896540679521	Timor-Leste
2016	2.1905461568405	0.431207272013621	0.0001133621615794142	2.190432794678921	Timor-Leste
2017	2.19978083209846	0.434519733594658	0.0001134054694854123	2.199667426628975	Timor-Leste
2018	2.21507194367971	0.437018662969572	0.0001135096392408267	2.214958434040469	Timor-Leste
2019	2.23988760315784	0.44019584549571	0.0001134785106169306	2.239774124647223	Timor-Leste
2020	2.21055298398393	0.442349336035765	0.0001136711440955477	2.210439312839835	Timor-Leste
2021	2.20827117283324	0.444667618881833	0.0001136300550322425	2.208157542778208	Timor-Leste
1990	3.63038512940789	0.407630047693296	0.0001134702199566739	3.630271659187934	Viet Nam
1991	3.63974454041787	0.413217249557429	0.0001133981623531713	3.639631142255517	Viet Nam
1992	3.65530526490179	0.419781657140794	0.0001133446075066541	3.655191920294283	Viet Nam
1993	3.67970376304724	0.427072184949202	0.000113488381889672	3.67959027466535	Viet Nam
1994	3.70413386546858	0.435106272492167	0.0001134085312444144	3.704020456937336	Viet Nam
1995	3.72095044411395	0.443858785203356	0.0001132351041114315	3.720837209009838	Viet Nam
1996	3.7925019626475	0.453102410398964	0.00011334656114212	3.792388616086358	Viet Nam
1997	3.79818601346983	0.462853518365539	0.0001137162842009297	3.798072297185629	Viet Nam
1998	3.80654127518079	0.47247889159957	0.0001137278422562712	3.806427547338534	Viet Nam
1999	3.8182719333173	0.48144577410536	0.0001133951686103467	3.81815853814869	Viet Nam
2000	3.82487997288709	0.489802045414549	0.0001134340934608377	3.824766538793629	Viet Nam
2001	3.85951171464325	0.497630349065707	0.0001135599271453066	3.859398154716104	Viet Nam
2002	3.87854087647093	0.505453447065355	0.0001134077113290021	3.878427468759601	Viet Nam
2003	3.89433485692347	0.513367511118634	0.0001133614010793002	3.894221495522391	Viet Nam
2004	3.91256075543905	0.521229389687461	0.0001133455086366153	3.912447409930413	Viet Nam
2005	3.93640241604236	0.528956332075378	0.0001135874443882373	3.936288828597972	Viet Nam
2006	3.93946531558263	0.53630065301368	0.0001134527236100101	3.93935186285902	Viet Nam
2007	3.94965133407101	0.543342652110377	0.0001134861801146813	3.949537847890896	Viet Nam
2008	3.97324995948873	0.550127119086299	0.0001138303140065018	3.973136129174723	Viet Nam
2009	4.01055796610346	0.55645594448371	0.0001135589126780509	4.010444407190782	Viet Nam
2010	4.06801029190863	0.562768571224979	0.0001133793237012518	4.067896912584929	Viet Nam
2011	4.13684020066992	0.568945458254757	0.0001135188675134428	4.136726681802407	Viet Nam
2012	4.19102475561628	0.575078671720175	0.0001136429888687166	4.190911112627411	Viet Nam
2013	4.24547572274486	0.581029214733769	0.0001138373976684783	4.245361885347192	Viet Nam
2014	4.30934205165194	0.586913814919078	0.0001135572534336665	4.309228494398506	Viet Nam
2015	4.37735364279165	0.592849573281283	0.0001133898651961631	4.377240252926454	Viet Nam
2016	4.3991362036488	0.598849485299412	0.0001133714330753097	4.399022832215725	Viet Nam
2017	4.42677962031641	0.605019420569412	0.0001135818764977896	4.426666038439912	Viet Nam
2018	4.45135837897387	0.611351406113218	0.0001131717292416978	4.451245207244629	Viet Nam
2019	4.47957952410152	0.6177338152062	0.0001134160641174306	4.479466108037403	Viet Nam
2020	4.52937146813755	0.623090320139283	0.0001134122886999246	4.52925805584885	Viet Nam
2021	4.5104001253242	0.627933720680671	0.0001133931306342029	4.510286732193565	Viet Nam
1990	3.33325438914993	0.53464890774309	0.0001133045803987025	3.333141084569532	Fiji
1991	3.35137745542064	0.538778259951718	0.0001134283774398006	3.3512640270432	Fiji
1992	3.36665385125182	0.543188551973659	0.0001136398469093344	3.366540211404911	Fiji
1993	3.38143445160671	0.547776473718793	0.0001134696866097037	3.3813209819201	Fiji
1994	3.38473617958554	0.552849019704515	0.0001132183338314798	3.384622961251709	Fiji
1995	3.39959862700193	0.558530972290103	0.0001135346740734826	3.399485092327857	Fiji
1996	3.41306586190647	0.565041878958725	0.0001133044656742611	3.412952557440796	Fiji
1997	3.36841882337442	0.571187752703497	0.0001136060158148682	3.368305217358605	Fiji
1998	3.24467943663804	0.577172353765379	0.0001133877336584185	3.244566048904382	Fiji
1999	3.31486644240947	0.583573942431191	0.0001135906168020351	3.314752851792668	Fiji
2000	3.37350255790546	0.589196631128333	0.0001135259146210965	3.373389031990839	Fiji
2001	3.23781873469021	0.59449741944042	0.000113941089504217	3.237704793600706	Fiji
2002	3.1608230096347	0.59932203091066	0.0001133889522428516	3.160709620682457	Fiji
2003	3.33677594854656	0.603489622121197	0.0001136016972575073	3.336662346849302	Fiji
2004	3.29901259172289	0.607544889853603	0.0001134085702540503	3.298899183152636	Fiji
2005	3.38965485190949	0.610812943594047	0.0001133435823699487	3.38954150832712	Fiji
2006	3.38707181323791	0.613932767413255	0.0001136928523404921	3.386958120385569	Fiji
2007	3.67394793054506	0.616582915169589	0.0001134577705833397	3.673834472774477	Fiji
2008	3.80949509365445	0.618958809102014	0.0001136223985222671	3.809381471255928	Fiji
2009	3.78283114313974	0.620883465082065	0.0001133043279113156	3.782717838811829	Fiji
2010	3.76434946515212	0.62330878605608	0.0001135385461709276	3.764235926605949	Fiji
2011	3.75342545732419	0.626438251319165	0.0001130401065764551	3.753312417217614	Fiji
2012	3.70216546752389	0.629881334893454	0.0001134121454376889	3.702052055378453	Fiji
2013	3.69435118728578	0.634278114312534	0.0001134638355500583	3.69423772345023	Fiji
2014	3.70606691991102	0.6393900664467	0.0001133633979372822	3.705953556513083	Fiji
2015	3.70352665519501	0.645026352546626	0.0001135567799838502	3.703413098415026	Fiji
2016	3.69977468999138	0.650742680102873	0.0001135574003745731	3.699661132591006	Fiji
2017	3.70941506246555	0.656464010258719	0.0001135837762679213	3.709301478689282	Fiji
2018	3.70478574359098	0.661991453647996	0.0001134014421821156	3.704672342148798	Fiji
2019	3.68782511558438	0.667060979290814	0.0001132253894678521	3.687711890194912	Fiji
2020	3.67696456011574	0.671431490601499	0.0001133450322617283	3.676851215083478	Fiji
2021	3.65212870223845	0.675051630810876	0.0001134236804594009	3.65201527855799	Fiji
1990	1.99281205681713	0.410389821247376	0.0001136874245520864	1.992698369392578	Kiribati
1991	1.9915203173517	0.412884199130178	0.0001134709379540766	1.991406846413746	Kiribati
1992	1.98925665158301	0.415577609430112	0.0001133665543569475	1.989143285028653	Kiribati
1993	1.99669610880437	0.418481660624087	0.0001134948527713017	1.996582613951599	Kiribati
1994	1.98723901078721	0.421716217125176	0.0001136171928036672	1.987125393594406	Kiribati
1995	1.99689273896116	0.425024354020195	0.0001135139561095464	1.99677922500505	Kiribati
1996	2.00263182702405	0.428300682254543	0.0001134543983726939	2.002518372625678	Kiribati
1997	2.01330285971313	0.431641940565898	0.0001132949247178862	2.013189564788412	Kiribati
1998	2.02281427684708	0.435741904126434	0.000113450985036028	2.022700825862044	Kiribati
1999	2.06433039363122	0.439692923227333	0.0001135772151115189	2.064216816416109	Kiribati
2000	2.11227180689279	0.444436339062538	0.0001135771465540363	2.112158229746236	Kiribati
2001	2.10864887069649	0.448782300735609	0.0001134889861374969	2.108535381710352	Kiribati
2002	2.11294248592943	0.453462297779448	0.0001136730754628849	2.112828812853967	Kiribati
2003	2.11655460315688	0.458208373737044	0.0001134070900359122	2.116441196066844	Kiribati
2004	2.12250229381588	0.462336213231137	0.0001134444899278745	2.122388849325952	Kiribati
2005	2.12769701664686	0.466722276344394	0.0001135845435771997	2.127583432103282	Kiribati
2006	2.13420127229088	0.470557196660738	0.0001136148459723745	2.134087657444908	Kiribati
2007	2.14530823105461	0.474227450118041	0.0001133907160587302	2.145194840338551	Kiribati
2008	2.15254714210304	0.47720193306214	0.0001134793284409916	2.152433662774599	Kiribati
2009	2.15482897920922	0.480035601443872	0.0001133869258927618	2.154715592283327	Kiribati
2010	2.15821	0.482447689410665	0.0001133214788587114	2.158096411505141	Kiribati
2011	2.15966768783362	0.485028211089828	0.0001135527738601611	2.15955413505976	Kiribati
2012	2.14580505084832	0.488175863692029	0.0001139277158692277	2.145691123132451	Kiribati
2013	2.12856010088377	0.491880767182311	0.0001134093070081382	2.128446691576762	Kiribati
2014	2.11862558754969	0.495317241227584	0.0001133710625906805	2.118512216487099	Kiribati
2015	2.11337152822529	0.500059699036215	0.0001133709410760543	2.113258157284214	Kiribati
2016	2.1019710353145	0.505207837257253	0.0001134835197366491	2.101857551794764	Kiribati
2017	2.09629947065078	0.510019240979789	0.0001135906540411545	2.096185879996739	Kiribati
2018	2.08713451756488	0.514810383548853	0.0001133799595593223	2.087021137605321	Kiribati
2019	2.08259900314319	0.519441321098362	0.0001134858277697368	2.08248551731542	Kiribati
2020	2.07848532321111	0.523454113096381	0.0001132906957311833	2.078372032515379	Kiribati
2021	2.06998306262482	0.527186582842681	0.0001133264176630946	2.069869736207157	Kiribati
1990	2.51122751906662	0.430839288199048	0.0001136960748711961	2.511113822991748	Marshall Islands
1991	2.54357475812744	0.435571411977162	0.0001135980695232097	2.543461160057917	Marshall Islands
1992	2.57290335711953	0.440491018138956	0.0001135456762470714	2.572789811443283	Marshall Islands
1993	2.58770155164942	0.445479084259875	0.000113432265645394	2.587588119383775	Marshall Islands
1994	2.53572076716674	0.450848221273844	0.0001133518643310919	2.535607415302409	Marshall Islands
1995	2.55346144277677	0.45685967435209	0.0001134501640435889	2.553347992612726	Marshall Islands
1996	2.55522818004264	0.461209430189201	0.0001134781994848507	2.555114701843155	Marshall Islands
1997	2.5593706673863	0.464752728246042	0.000113586011589935	2.55925708137471	Marshall Islands
1998	2.55808816206244	0.468133032354917	0.0001133460201658559	2.557974816042274	Marshall Islands
1999	2.56436793683331	0.471292726535272	0.0001139314966846161	2.564254005336625	Marshall Islands
2000	2.56394759750838	0.474562536385418	0.0001132523543213379	2.563834345154059	Marshall Islands
2001	2.56190808603697	0.478588316369524	0.0001135990471379669	2.561794486989832	Marshall Islands
2002	2.53577225084091	0.482776259493159	0.0001137283747810321	2.535658522466129	Marshall Islands
2003	2.50946614280536	0.486248620277286	0.000113336556210848	2.509352806249149	Marshall Islands
2004	2.49305813985472	0.489573077431328	0.0001134311626214242	2.492944708692098	Marshall Islands
2005	2.47619328471216	0.49327139054966	0.00011347580575977	2.4760798089064	Marshall Islands
2006	2.46473758309862	0.497456174718598	0.0001136499786992675	2.464623933119921	Marshall Islands
2007	2.4378680674334	0.502250042471655	0.0001133534210457451	2.437754714012355	Marshall Islands
2008	2.41197855161894	0.506359587700651	0.000113278063890126	2.41186527355505	Marshall Islands
2009	2.38978544025261	0.510794535917681	0.0001137996264349492	2.389671640626175	Marshall Islands
2010	2.36271459147332	0.51608513761736	0.0001135024321666403	2.362601089041153	Marshall Islands
2011	2.33541237257746	0.521177086955837	0.0001133601738273634	2.335299012403632	Marshall Islands
2012	2.30783240343054	0.526042019095978	0.0001135746714279229	2.307718828759112	Marshall Islands
2013	2.28021820622661	0.531446300319586	0.0001132906627487943	2.280104915563861	Marshall Islands
2014	2.26278995956903	0.536640130947104	0.0001133647970840359	2.262676594771946	Marshall Islands
2015	2.23886180299197	0.541793166838195	0.0001132917631212525	2.238748511228848	Marshall Islands
2016	2.21517995208304	0.546782936000428	0.0001135576021161325	2.215066394480924	Marshall Islands
2017	2.1968160300157	0.55206515210282	0.0001136945778295005	2.196702335437871	Marshall Islands
2018	2.18016372008073	0.557599278468739	0.0001134454915949009	2.180050274589135	Marshall Islands
2019	2.17038309233977	0.563428749789962	0.0001134289693764466	2.170269663370394	Marshall Islands
2020	2.16081245335196	0.568837509186186	0.0001134108680712033	2.160699042483889	Marshall Islands
2021	2.14839478462735	0.574091128177309	0.0001136327604845181	2.148281151866865	Marshall Islands
1990	2.82372633292064	0.462511616715497	0.0001133744714177101	2.823612958449222	Micronesia (Federated States of)
1991	2.81971561477785	0.468144831239529	0.0001132701856800188	2.81960234459217	Micronesia (Federated States of)
1992	2.81142520981777	0.473792936437038	0.0001133527717011769	2.811311857046069	Micronesia (Federated States of)
1993	2.80097859204446	0.479939595446532	0.0001132222116908456	2.800865369832769	Micronesia (Federated States of)
1994	2.78986	0.485300005800881	0.0001135845350630006	2.789742045205937	Micronesia (Federated States of)
1995	2.76977946034711	0.491015185412641	0.0001134541446693577	2.769666006202441	Micronesia (Federated States of)
1996	2.75009	0.495570308271861	0.0001136552593768312	2.749979309905623	Micronesia (Federated States of)
1997	2.72302180332708	0.499110105936474	0.0001135451616262949	2.722908258165454	Micronesia (Federated States of)
1998	2.69439629915921	0.5028615644834	0.000113442472443384	2.694282856686767	Micronesia (Federated States of)
1999	2.66662144863321	0.506663430751627	0.0001140006242263403	2.666507448008983	Micronesia (Federated States of)
2000	2.64163341427044	0.511004227582949	0.0001134381027744923	2.641519976167666	Micronesia (Federated States of)
2001	2.61046464997746	0.515316814346477	0.0001136655853534924	2.610350984392107	Micronesia (Federated States of)
2002	2.55196092253647	0.519545671945836	0.0001135436350793705	2.551847378901391	Micronesia (Federated States of)
2003	2.50156813916204	0.523829598854531	0.0001135371664508251	2.501454601995589	Micronesia (Federated States of)
2004	2.46339015622321	0.527610964634803	0.0001136794270217562	2.463276476796188	Micronesia (Federated States of)
2005	2.43640992147749	0.531703321036516	0.0001133682445651567	2.436296553232925	Micronesia (Federated States of)
2006	2.41179469292882	0.535718681873052	0.0001136668213154213	2.411681026107505	Micronesia (Federated States of)
2007	2.39635236763807	0.53943146430145	0.0001135522662166959	2.396238815371853	Micronesia (Federated States of)
2008	2.38684229120242	0.542766353836032	0.0001134343471890635	2.386728856855231	Micronesia (Federated States of)
2009	2.37647612901026	0.546275496220168	0.0001135871880921385	2.376362541822168	Micronesia (Federated States of)
2010	2.3723911744425	0.550122546321787	0.0001135098523590978	2.372277664590141	Micronesia (Federated States of)
2011	2.35573402185831	0.554240410692063	0.0001134583131585501	2.355620563545151	Micronesia (Federated States of)
2012	2.34054787753983	0.557965852891456	0.0001134273326883337	2.340434450207142	Micronesia (Federated States of)
2013	2.32377259195211	0.561082820885874	0.0001138032230940998	2.323658788729016	Micronesia (Federated States of)
2014	2.30858859441389	0.563840029745074	0.0001134971961774	2.308475097217713	Micronesia (Federated States of)
2015	2.29775392595637	0.567151341569495	0.0001135447149348614	2.297640381241435	Micronesia (Federated States of)
2016	2.27786960140178	0.570458101091096	0.0001133464847026186	2.277756254917077	Micronesia (Federated States of)
2017	2.25759434643956	0.574039832793086	0.0001136162378531868	2.257480730201707	Micronesia (Federated States of)
2018	2.2401592364563	0.577555080818811	0.0001134142622081792	2.240045822194092	Micronesia (Federated States of)
2019	2.22729702024081	0.581195254501754	0.0001135724594768669	2.227183447781333	Micronesia (Federated States of)
2020	2.22222174975986	0.584527228769055	0.0001134528949915254	2.222108296864869	Micronesia (Federated States of)
2021	2.20672871341369	0.587534967103163	0.0001134024864358371	2.206615310927254	Micronesia (Federated States of)
1990	1.94735405637352	0.310668628637835	0.000119346173518742	1.947234710200001	Papua New Guinea
1991	1.94670600511045	0.314967305387282	0.00011938814356157	1.946586616966889	Papua New Guinea
1992	1.93564865877038	0.319530259271955	0.0001193435296335325	1.935529315240746	Papua New Guinea
1993	1.92390240978586	0.32500598378048	0.0001193359223632942	1.923783073863497	Papua New Guinea
1994	1.90533098730018	0.330664467960637	0.0001193254746909441	1.905211661825489	Papua New Guinea
1995	1.88644001475006	0.335421285048649	0.0001193524884803287	1.88632066226158	Papua New Guinea
1996	1.88621701753804	0.340348698133771	0.0001193168060807368	1.886097700731959	Papua New Guinea
1997	1.86413661179396	0.344258324561358	0.000119370148290499	1.86401724164567	Papua New Guinea
1998	1.84947661290798	0.347801407739934	0.0001193542935391615	1.849357258614441	Papua New Guinea
1999	1.83745817295936	0.351250620970096	0.0001193488731382099	1.837338824086222	Papua New Guinea
2000	1.82684871626191	0.354135790847746	0.0001159452086747326	1.826732771053235	Papua New Guinea
2001	1.82212287518423	0.356588986333728	0.0001161159561126621	1.822006759228117	Papua New Guinea
2002	1.78986618574228	0.358572086402703	0.0001142373194755176	1.789751948422804	Papua New Guinea
2003	1.75095074068503	0.360736816415114	0.000113808168570548	1.750836932516459	Papua New Guinea
2004	1.71604318138601	0.36282754151245	0.0001137516867119919	1.715929429699298	Papua New Guinea
2005	1.69594663237451	0.365294964904992	0.0001138565752174949	1.695832775799293	Papua New Guinea
2006	1.68614299931037	0.367826759122837	0.0001133114886538445	1.686029687821716	Papua New Guinea
2007	1.65795135149849	0.370794146921454	0.0001135235900688221	1.657837827908421	Papua New Guinea
2008	1.6277244630731	0.37342620922524	0.0001136811281302293	1.62761078194497	Papua New Guinea
2009	1.59220630450999	0.376528284761462	0.0001133484799464154	1.592092956030043	Papua New Guinea
2010	1.5932877583953	0.380286777637627	0.0001132125943395468	1.593174545800961	Papua New Guinea
2011	1.59773824746308	0.383587539302927	0.0001133697701876865	1.597624877692892	Papua New Guinea
2012	1.58149172372673	0.386781027656579	0.0001133969075774099	1.581378326819153	Papua New Guinea
2013	1.55549444781343	0.389926437008588	0.0001135573104540603	1.555380890502976	Papua New Guinea
2014	1.54704679334365	0.394004571266826	0.0001135951238958363	1.546933198219754	Papua New Guinea
2015	1.55057863581786	0.398285863731033	0.0001137073190478697	1.550464928498812	Papua New Guinea
2016	1.5403079490671	0.402407266844816	0.000113471980451526	1.540194477086648	Papua New Guinea
2017	1.53602411564938	0.406153435448224	0.0001133662432342131	1.535910749406146	Papua New Guinea
2018	1.53084907482317	0.409165082697567	0.0001136875704587541	1.530735387252711	Papua New Guinea
2019	1.54433618240804	0.412311146526574	0.0001135529426043048	1.544222629465436	Papua New Guinea
2020	1.54431524535981	0.415186878578667	0.0001134844418879111	1.544201760917922	Papua New Guinea
2021	1.52995885274082	0.417797443084353	0.0001137001129812973	1.529845152627839	Papua New Guinea
1990	2.45166823754686	0.48749142771166	0.00011352892363935	2.451554708623221	Samoa
1991	2.45416252482594	0.490987145586308	0.0001134649801840947	2.454049059845756	Samoa
1992	2.45455247428111	0.494027447933208	0.0001132529098153545	2.454439221371294	Samoa
1993	2.45223007672043	0.497079263536296	0.0001130885833179658	2.452116988137112	Samoa
1994	2.44981598406078	0.499484836329879	0.0001134172860057311	2.449702566774774	Samoa
1995	2.44763208816738	0.502369734936465	0.0001134918184189847	2.447518596348961	Samoa
1996	2.44554424548197	0.505778026475631	0.0001135022060037534	2.445430743275966	Samoa
1997	2.4428880815292	0.509096382265271	0.0001133939276059418	2.442774687601594	Samoa
1998	2.43499803749362	0.512367565788016	0.0001133627855565878	2.434884674708063	Samoa
1999	2.43231466737163	0.515409049865666	0.0001133190310537858	2.432201348340576	Samoa
2000	2.42510352689485	0.518902326533937	0.0001137163712492874	2.424989810523601	Samoa
2001	2.41651446009229	0.522971625527944	0.000113453060926599	2.416401007031363	Samoa
2002	2.38425308783845	0.527242669970423	0.0001134274842320212	2.384139660354218	Samoa
2003	2.35816205677712	0.531603736377418	0.0001134738817054195	2.358048582895415	Samoa
2004	2.32767339421803	0.53600327592574	0.0001138274876224601	2.327559566730407	Samoa
2005	2.29807013276961	0.540557907991258	0.0001136093692787353	2.297956523400331	Samoa
2006	2.26634595660004	0.544812068358444	0.0001138852867901223	2.26623207131325	Samoa
2007	2.24679	0.54911075247208	0.0001135869133277016	2.246673197812672	Samoa
2008	2.23041432295255	0.553164595646872	0.0001136255028288068	2.230300697449721	Samoa
2009	2.21259084896539	0.556474015274728	0.000113471232474993	2.212477377732915	Samoa
2010	2.1962210056239	0.559622905103398	0.0001135024732113091	2.196107503150689	Samoa
2011	2.17768404631664	0.562891574259145	0.000113308473527158	2.177570737843113	Samoa
2012	2.17478883121141	0.565320388101849	0.0001136406581059115	2.174675190553304	Samoa
2013	2.17002206685345	0.56744853592103	0.0001133860874330614	2.169908680766017	Samoa
2014	2.16616845367055	0.569493660728475	0.000113461811166799	2.166054991859383	Samoa
2015	2.16852337169543	0.571998982964235	0.0001135298491531573	2.168409841846277	Samoa
2016	2.17354493140381	0.575402051396993	0.0001137491564184642	2.173431182247392	Samoa
2017	2.16664719432461	0.578925435094317	0.0001136615046838279	2.166533532819926	Samoa
2018	2.15284145483043	0.582320660518804	0.0001133226813209367	2.152728132149109	Samoa
2019	2.13987862836768	0.586256695142635	0.0001134089286212935	2.139765219439059	Samoa
2020	2.12737552597413	0.590075295612806	0.0001134065804576454	2.127262119393672	Samoa
2021	2.11237312664875	0.593392769469481	0.0001136427129471665	2.112259483935803	Samoa
1990	2.21766128920682	0.301217167448465	0.0001193718805577038	2.217541917326262	Solomon Islands
1991	2.23732531089582	0.305830667512655	0.0001193947912215917	2.237205916104598	Solomon Islands
1992	2.23400950685598	0.311431696691098	0.0001193591756857651	2.233890147680294	Solomon Islands
1993	2.23442816785286	0.31715109185957	0.0001193733643652119	2.234308794488495	Solomon Islands
1994	2.22859072355411	0.323300246722871	0.0001193824136246925	2.228471341140486	Solomon Islands
1995	2.20122822747059	0.329968564261603	0.000119382074624774	2.201108845395965	Solomon Islands
1996	2.19364093458501	0.336208053088528	0.0001193694399752026	2.193521565145035	Solomon Islands
1997	2.19959675581094	0.341835626898821	0.0001193677568047435	2.199477388054135	Solomon Islands
1998	2.18100203244917	0.347135060018002	0.000119377420653623	2.180882655028516	Solomon Islands
1999	2.14520553459758	0.351867191410364	0.0001193516121164544	2.145086182985463	Solomon Islands
2000	2.14547463920524	0.354799143417026	0.0001156339966208058	2.145359005208619	Solomon Islands
2001	2.12041759485873	0.356626745168074	0.0001158114435781546	2.120301783415152	Solomon Islands
2002	2.08208780801762	0.357910115982585	0.0001159780010881505	2.081971830016532	Solomon Islands
2003	2.04399988586775	0.359424358912125	0.0001140436769514671	2.043885842190799	Solomon Islands
2004	2.00550770187888	0.361290558162268	0.0001136671540677391	2.005394034724812	Solomon Islands
2005	1.99406817156218	0.363580018964866	0.0001146985524879576	1.993953473009692	Solomon Islands
2006	1.98887260334086	0.366443697706899	0.0001136345278167582	1.988758968813043	Solomon Islands
2007	1.94738373485489	0.369827951415349	0.0001136876265613871	1.947270047228329	Solomon Islands
2008	1.89603473121192	0.3737648835675	0.0001134212251976178	1.895921309986722	Solomon Islands
2009	1.93822837137077	0.377821027515966	0.000113575732057232	1.938114795638713	Solomon Islands
2010	1.91757656198086	0.382717589747291	0.0001135720601753138	1.917462989920685	Solomon Islands
2011	1.99414263757151	0.388055336574909	0.0001135882949024024	1.994029049276608	Solomon Islands
2012	2.01127184744637	0.393004639707306	0.0001134334490689154	2.011158413997301	Solomon Islands
2013	2.01845825376504	0.397906249572343	0.0001134962360163225	2.018344757529023	Solomon Islands
2014	2.03972726297498	0.402244744701609	0.0001134623576028917	2.039613800617377	Solomon Islands
2015	2.03026296856278	0.406233896996201	0.0001134872927017734	2.030149481270079	Solomon Islands
2016	1.99423884350671	0.410406962023453	0.0001134774150884556	1.994125366091622	Solomon Islands
2017	1.99464917755637	0.414676394150034	0.000113638960281365	1.994535538596089	Solomon Islands
2018	1.9874828760893	0.418889220879761	0.0001134648196730232	1.987369411269627	Solomon Islands
2019	2.00006093669255	0.422736386173248	0.0001137697821517697	1.999947166910398	Solomon Islands
2020	2.00449453117314	0.426112428669488	0.000113460334508442	2.004381070838631	Solomon Islands
2021	1.96874058363341	0.429360316406646	0.000113536151209958	1.9686270474822	Solomon Islands
1990	1.84107731670789	0.491806839500397	0.0001136190123320792	1.840963697695558	Tonga
1991	1.83250225814646	0.498166205111113	0.0001133702478830322	1.832388887898577	Tonga
1992	1.79928130325235	0.503659848303175	0.0001136083684061726	1.799167694883944	Tonga
1993	1.81121934438766	0.508904449646887	0.0001133781177194862	1.811105966269941	Tonga
1994	1.81768212780477	0.514207834722848	0.0001135482322310262	1.817568579572539	Tonga
1995	1.79242304140934	0.520215020279115	0.0001134382067547552	1.792309603202585	Tonga
1996	1.79769589164853	0.525808135436488	0.0001139250994648722	1.797581966549065	Tonga
1997	1.83432699145468	0.531009091678332	0.0001134649129190981	1.834213526541761	Tonga
1998	1.90570048983504	0.536172313703023	0.0001135311772084499	1.905586958657832	Tonga
1999	1.95607804169674	0.541317019874755	0.0001137191147414055	1.955964322581999	Tonga
2000	1.94782396011317	0.546303195085387	0.0001134093632780067	1.947710550749892	Tonga
2001	1.9284900094959	0.551054251063729	0.000113619562015136	1.928376389933885	Tonga
2002	1.90632252610387	0.556008345246101	0.0001134287169278833	1.906209097386942	Tonga
2003	1.88521793973827	0.560736066200254	0.0001134529692902053	1.88510448676898	Tonga
2004	1.84880372585369	0.564806378895597	0.0001135615301010249	1.848690164323589	Tonga
2005	1.77975413817467	0.568449169182724	0.0001134057252067694	1.779640732449463	Tonga
2006	1.76511713147465	0.57161986831651	0.0001135419403622008	1.765003589534288	Tonga
2007	1.75541717562033	0.574351510103056	0.0001136763818206847	1.755303499238509	Tonga
2008	1.74695837484371	0.57730541521781	0.0001135022859174256	1.746844872557793	Tonga
2009	1.7349846820044	0.579170749598751	0.0001136941159069296	1.734870987888493	Tonga
2010	1.72555612241569	0.580657298614066	0.0001134325135588196	1.725442689902131	Tonga
2011	1.71102912588001	0.58265672287008	0.0001136465037169122	1.710915479376293	Tonga
2012	1.69957015636903	0.584770880221314	0.0001135063147576607	1.699456650054272	Tonga
2013	1.68816689869252	0.587351141040311	0.0001138341690186454	1.688053064523501	Tonga
2014	1.67700362992179	0.590826852746506	0.0001136876329589419	1.676889942288831	Tonga
2015	1.66893861020877	0.594965747674029	0.0001135037045445582	1.668825106504225	Tonga
2016	1.65691545100822	0.60034366853075	0.0001136078028914896	1.656801843205329	Tonga
2017	1.64450186498881	0.606243591849879	0.000113484915995514	1.644388380072814	Tonga
2018	1.63530468647245	0.611953941537156	0.0001132129276516431	1.635191473544799	Tonga
2019	1.63055166530018	0.617324063407956	0.0001135602071785016	1.630438105093001	Tonga
2020	1.62463289336353	0.622104455604093	0.0001137001950443183	1.624519193168485	Tonga
2021	1.62017605293812	0.626349935807987	0.0001134582604410925	1.620062594677679	Tonga
1990	2.0518420612857	0.353100252005321	0.0001162621832506682	2.051725799102449	Vanuatu
1991	2.07158893104589	0.357005378847917	0.0001163342760670031	2.071472596769823	Vanuatu
1992	2.08088665234754	0.360893295561675	0.0001138920328663036	2.080772760314674	Vanuatu
1993	2.08216874654078	0.364444155251801	0.0001134870029737037	2.082055259537806	Vanuatu
1994	2.10426784737987	0.368501002014456	0.000113417311022587	2.104154430068848	Vanuatu
1995	2.07488825925633	0.372479125756324	0.0001138129890389135	2.074774446267291	Vanuatu
1996	2.07919027360019	0.376460884544884	0.0001134778343427483	2.079076795765848	Vanuatu
1997	2.07353972753679	0.380667171234513	0.0001136532900671642	2.073426074246723	Vanuatu
1998	2.06628532594805	0.384690196444633	0.000113451803034721	2.066171874145015	Vanuatu
1999	2.06962649809675	0.388300526237242	0.0001132625375557675	2.069513235559194	Vanuatu
2000	2.02113318053205	0.392158348897928	0.0001135573592934295	2.021019623172756	Vanuatu
2001	2.02562309159887	0.395325055353778	0.0001133049018465428	2.025509786697024	Vanuatu
2002	1.93869917505254	0.397723782197823	0.0001134309473792763	1.938585744105161	Vanuatu
2003	1.86094550439749	0.400396455507663	0.0001131933843946108	1.860832311013096	Vanuatu
2004	1.83785683329355	0.403226096857709	0.0001137451829945607	1.837743088110556	Vanuatu
2005	1.86517956624956	0.406488572045146	0.0001138903415261822	1.865065675908034	Vanuatu
2006	1.85564110483429	0.410501728664985	0.0001135879350146454	1.855527516899275	Vanuatu
2007	1.86404840949836	0.41491557794022	0.0001134939525280883	1.863934915545832	Vanuatu
2008	1.86018874154443	0.41985323747475	0.0001135374606593753	1.860075204083771	Vanuatu
2009	1.83419356839927	0.424854650160333	0.0001137946303537605	1.834079773768916	Vanuatu
2010	1.81718112393848	0.429658048936263	0.0001134513888855664	1.817067672549594	Vanuatu
2011	1.82606893563918	0.434283044387506	0.0001132793046993745	1.825955656334481	Vanuatu
2012	1.81580623657059	0.438661997905717	0.0001134454844328178	1.815692791086157	Vanuatu
2013	1.80787130798844	0.442720176072726	0.0001133783458730519	1.807757929642567	Vanuatu
2014	1.80087296937576	0.446687298111776	0.0001134588731611243	1.800759510502599	Vanuatu
2015	1.79618064292081	0.450329861394857	0.0001135177714304268	1.79606712514938	Vanuatu
2016	1.78735494266755	0.454072763242304	0.0001135254122982763	1.787241417255252	Vanuatu
2017	1.78427246055913	0.45801683397471	0.0001135505437696593	1.78415891001536	Vanuatu
2018	1.78219610319158	0.462080220969235	0.0001136429104881659	1.782082460281092	Vanuatu
2019	1.77991709999636	0.466276161662358	0.000113260875605971	1.779803839120754	Vanuatu
2020	1.77927041072682	0.470038390856612	0.0001135353138108817	1.779156875413009	Vanuatu
2021	1.77503928941994	0.473100705820327	0.0001133184281673336	1.774925970991773	Vanuatu
1990	2.68964400621414	0.54441453483767	0.0001134758361608179	2.689530530377979	Armenia
1991	2.7144515075921	0.547561862706728	0.0001136026772099434	2.71433790491489	Armenia
1992	2.82928122581514	0.548974723873954	0.0001134223947879652	2.829167803420352	Armenia
1993	2.86775046603769	0.551214673543035	0.000113630003411511	2.867636836034278	Armenia
1994	2.78924361794255	0.553783844340157	0.0001134091921708554	2.789130208750379	Armenia
1995	2.75044593633228	0.556815513215437	0.0001136741605860592	2.750332262171694	Armenia
1996	2.73703085851318	0.560537777557715	0.0001136270550116709	2.736917231458168	Armenia
1997	2.65595018104763	0.564627461798536	0.0001137483780711833	2.655836432669559	Armenia
1998	2.62683395717698	0.569556662578666	0.0001135350209759715	2.626720422156004	Armenia
1999	2.62272036501519	0.574323064436665	0.0001134459307669746	2.622606919084423	Armenia
2000	2.57415488259284	0.579437569012042	0.0001135461223671807	2.574041336470473	Armenia
2001	2.56203	0.585419295040696	0.0001135374419061108	2.561915903600094	Armenia
2002	2.5291983948783	0.592710614375924	0.0001136298714095484	2.52908476500689	Armenia
2003	2.53844303847158	0.600809170405726	0.0001133784782999797	2.53832965999328	Armenia
2004	2.54946029927715	0.60903176604033	0.0001137023205752478	2.549346596956575	Armenia
2005	2.61256572437889	0.617759634102041	0.0001132685934556051	2.612452455785434	Armenia
2006	2.59971227174889	0.626688335239636	0.0001135225457221021	2.599598749203168	Armenia
2007	3.47536258697187	0.635870981516541	0.0001135721253790092	3.475249014846491	Armenia
2008	2.55266530109201	0.64443159113194	0.0001132224602948116	2.552552078631715	Armenia
2009	2.48105908809179	0.649714844735141	0.000113458827088658	2.480945629264701	Armenia
2010	2.50356553411531	0.654811533750253	0.0001139268226757854	2.503451607292634	Armenia
2011	2.89733789268981	0.659818092317619	0.000113075877960794	2.897224816811849	Armenia
2012	4.32066902554915	0.664833142570704	0.0001137115260987214	4.320555314023052	Armenia
2013	4.8337139708924	0.669534495666631	0.0001134786650791893	4.833600492227321	Armenia
2014	4.97355195009373	0.673932189530685	0.0001134595541223668	4.973438490539608	Armenia
2015	5.97305515524404	0.678054634729575	0.0001133431452152298	5.972941812098825	Armenia
2016	6.55673035990807	0.681746395416543	0.0001136002374220176	6.556616759670648	Armenia
2017	5.65030917141099	0.685980265385199	0.0001133547544875115	5.650195816656503	Armenia
2018	5.92497958504848	0.690276871944721	0.0001135280278337422	5.924866057020647	Armenia
2019	5.78741452128724	0.694765961567774	0.000113477906287664	5.787301043380952	Armenia
2020	5.77117660912447	0.69826889937921	0.0001136136642010937	5.771062995460269	Armenia
2021	5.60246308098361	0.701833194147139	0.0001136563334555088	5.602349424650154	Armenia
1990	2.9721913613574	0.595986032704332	0.0001133788113362199	2.972077982546064	Azerbaijan
1991	3.0207848818083	0.595807711845649	0.0001135560233828973	3.020671325784917	Azerbaijan
1992	3.12478626887801	0.594651335166956	0.0001138120155930839	3.124672456862417	Azerbaijan
1993	3.1787079180475	0.59354267649819	0.0001136299651242735	3.178594288082376	Azerbaijan
1994	3.1907488846736	0.5920887850585	0.0001134081969847932	3.190635476476615	Azerbaijan
1995	3.14576213688348	0.589441456728463	0.0001135371035499071	3.14564859977993	Azerbaijan
1996	3.05893970414659	0.586315946466504	0.0001134559344150015	3.058826248212175	Azerbaijan
1997	2.97771136154721	0.583221812602983	0.0001133335706584255	2.977598027976552	Azerbaijan
1998	2.93874683051852	0.580392893004131	0.0001137068062621891	2.938633123712258	Azerbaijan
1999	2.92511698136252	0.579192506195412	0.0001135242388794069	2.925003457123641	Azerbaijan
2000	2.93189257804252	0.580020573148448	0.0001133244649189257	2.931779253577601	Azerbaijan
2001	2.91942778262537	0.582193708342128	0.0001133777060912035	2.919314404919279	Azerbaijan
2002	2.92217866784555	0.585716143276774	0.0001133052971761725	2.922065362548374	Azerbaijan
2003	2.8601956179272	0.590038705393348	0.0001134345374050178	2.860082183389795	Azerbaijan
2004	2.64055052800513	0.594646084750935	0.000113584377721079	2.640436943627409	Azerbaijan
2005	2.66992492515141	0.602485193033144	0.0001136630653426299	2.669811262086068	Azerbaijan
2006	2.60090012129516	0.61377109654975	0.0001137347375309416	2.600786386557629	Azerbaijan
2007	2.50520240957318	0.626110925531736	0.0001134947137529781	2.505088914859427	Azerbaijan
2008	2.59043725027072	0.636901109120982	0.0001135470202336408	2.590323703250486	Azerbaijan
2009	2.64775608864577	0.645163340636595	0.0001133849330934446	2.647642703712676	Azerbaijan
2010	2.69096261352932	0.652056507002412	0.0001135257181302362	2.69084908781119	Azerbaijan
2011	2.67593884038012	0.657971629199692	0.0001135480538033292	2.675825292326317	Azerbaijan
2012	2.68255002180302	0.662897001762113	0.0001135405344225577	2.682436481268597	Azerbaijan
2013	2.66831641638932	0.667658779253801	0.0001135722429348553	2.668202844146385	Azerbaijan
2014	2.67135506743038	0.672162741185153	0.0001136195881338221	2.671241447842246	Azerbaijan
2015	2.66112331243135	0.676244911134277	0.0001135672442544771	2.661009745187096	Azerbaijan
2016	2.6524317377011	0.679807642651878	0.0001136801875580289	2.652318057513542	Azerbaijan
2017	2.64563165403231	0.683263203610851	0.0001135592562441491	2.645518094776066	Azerbaijan
2018	2.52202610786854	0.68656109318329	0.0001134423882186083	2.521912665480321	Azerbaijan
2019	2.49492608748972	0.689834714583805	0.0001135173049038862	2.494812570184816	Azerbaijan
2020	2.42555462256046	0.692605192199032	0.000113564969783943	2.425441057590676	Azerbaijan
2021	2.34399760538393	0.694851274415291	0.0001133789342719103	2.343884226449658	Azerbaijan
1990	6.66628244294496	0.656136044291497	0.0001133822690667301	6.666169060675893	Georgia
1991	6.62278617203374	0.662113185865682	0.0001138514354693764	6.62267232059827	Georgia
1992	6.56610991333549	0.665021427814483	0.0001135991575251651	6.565996314177965	Georgia
1993	6.40347296102287	0.663466862184598	0.000113296855105903	6.403359664167764	Georgia
1994	6.37763366835392	0.658134139130798	0.0001133133851674635	6.377520354968753	Georgia
1995	7.01234783106697	0.651363604039082	0.0001134177036878791	7.012234413363283	Georgia
1996	7.61968919854512	0.644558090070583	0.0001135179747142091	7.619575680570406	Georgia
1997	7.55214435131819	0.63852563128688	0.000113620779715058	7.552030730538474	Georgia
1998	7.6038209911554	0.633347931127712	0.0001134558893225415	7.603707535266078	Georgia
1999	7.18935303949807	0.63027794625322	0.0001136293077899646	7.189239410190281	Georgia
2000	6.85431967878181	0.630265990578475	0.0001136150929682735	6.854206063688841	Georgia
2001	6.47496901910416	0.633388300444106	0.0001135073968998311	6.47485551170726	Georgia
2002	5.46360756216474	0.638370108205142	0.00011336852757237	5.463494193637167	Georgia
2003	4.37329915387627	0.644065578985868	0.0001136035015995676	4.373185550374671	Georgia
2004	3.98337684562201	0.648920978029192	0.000113440577835379	3.983263405044175	Georgia
2005	2.94873758419682	0.65361600499668	0.0001134527274990789	2.948624131469321	Georgia
2006	2.42512398459208	0.658403371769116	0.0001135339438647222	2.425010450648215	Georgia
2007	2.66843115450728	0.663697966220568	0.0001137169525888271	2.668317437554691	Georgia
2008	2.7766250289864	0.668442495947816	0.0001135726235597824	2.77651145636284	Georgia
2009	2.63910852639001	0.672449380923053	0.0001134980124996977	2.638995028377511	Georgia
2010	2.97875502635814	0.677034892187658	0.0001135746490752291	2.978641451709065	Georgia
2011	3.93817109733162	0.681567044251293	0.0001137298763362546	3.938057367455284	Georgia
2012	4.2797280204109	0.685519223189507	0.0001137076465262243	4.279614312764374	Georgia
2013	4.41515265479077	0.688603268140652	0.000113291733390253	4.41503936305738	Georgia
2014	4.70733257887578	0.692155206871812	0.0001138736979362123	4.707218705177844	Georgia
2015	5.33186892686754	0.697316132597582	0.0001134390366589006	5.331755487830881	Georgia
2016	5.60722650557016	0.703731490142933	0.0001132877768032905	5.607113217793357	Georgia
2017	5.17887769587814	0.710874718456081	0.0001133974680045042	5.178764298410136	Georgia
2018	4.87317069547572	0.717993653891294	0.0001135860371057115	4.873057109438614	Georgia
2019	5.42492173277486	0.724536461948472	0.0001134934339285203	5.424808239340932	Georgia
2020	5.47112170738645	0.729125888954526	0.0001134505966827995	5.471008256789768	Georgia
2021	5.36119203637391	0.732473604476306	0.0001135291818483	5.361078507192062	Georgia
1990	4.4943352791981	0.589435803839118	0.0001135140497733845	4.494221765148326	Kazakhstan
1991	4.64313672365943	0.590967831817803	0.0001133338767096503	4.64302338978272	Kazakhstan
1992	4.77172663056452	0.596127664006257	0.0001134929277210196	4.771613137636799	Kazakhstan
1993	4.98386779862865	0.603138328452166	0.0001134390479406986	4.983754359580709	Kazakhstan
1994	5.07613766654988	0.610591100120018	0.0001135511036122034	5.076024115446268	Kazakhstan
1995	5.23636640280403	0.618573582182698	0.0001135018295858818	5.236252900974445	Kazakhstan
1996	5.19953656718204	0.626013137564744	0.0001132811292660417	5.199423286052774	Kazakhstan
1997	5.12418513936363	0.631166626279517	0.0001134989628705158	5.124071640400759	Kazakhstan
1998	4.99781221616724	0.635388623908262	0.0001135583614589261	4.997698657805781	Kazakhstan
1999	4.87566693652618	0.64018048502742	0.0001135193675999726	4.87555341715858	Kazakhstan
2000	4.90550033803023	0.644689623243828	0.0001133237421739105	4.905387014288055	Kazakhstan
2001	4.86958479740305	0.648397258264821	0.000113431980417665	4.869471365422632	Kazakhstan
2002	4.82322070457456	0.651529335252827	0.0001135181932583512	4.823107186381301	Kazakhstan
2003	4.82048568336857	0.654835925835483	0.0001132350087634112	4.820372448359807	Kazakhstan
2004	4.69205438809771	0.658733071329599	0.0001135105365277848	4.691940877561183	Kazakhstan
2005	4.5942867164128	0.662943941893493	0.0001137000887881058	4.594173016324011	Kazakhstan
2006	4.41041061787158	0.667048858291012	0.0001135199660031406	4.410297097905577	Kazakhstan
2007	4.59018817709817	0.671367207568052	0.0001135436621730297	4.590074633435997	Kazakhstan
2008	4.26443251478003	0.676352868998898	0.0001133591466440371	4.264319155633387	Kazakhstan
2009	4.3295199245248	0.681606838672477	0.0001135605901729305	4.329406363934627	Kazakhstan
2010	4.47992334050205	0.686996643005111	0.0001136092192474912	4.479809731282803	Kazakhstan
2011	4.54844399556288	0.691758951738966	0.0001136463293293643	4.548330349233551	Kazakhstan
2012	4.65461529217237	0.695312766608011	0.0001135137346896906	4.65450177843768	Kazakhstan
2013	4.14200134891372	0.699053593413088	0.0001135224944325514	4.141887826419287	Kazakhstan
2014	3.88335373861954	0.703511920757132	0.0001134656879890595	3.883240272931551	Kazakhstan
2015	4.26634758925421	0.70822973614897	0.000113520777593835	4.266234068476616	Kazakhstan
2016	4.1135560228089	0.712569040397695	0.0001133642210736378	4.113442658587826	Kazakhstan
2017	3.90520824929101	0.716026687894304	0.0001135128934365946	3.905094736397574	Kazakhstan
2018	3.87738740382927	0.718531998551374	0.0001136784562230027	3.877273725373047	Kazakhstan
2019	3.85421001997882	0.720797601617411	0.0001134160145991973	3.854096603964221	Kazakhstan
2020	3.85315940926894	0.722788768207953	0.0001135381496781046	3.853045871119262	Kazakhstan
2021	3.7957131999949	0.725144495100349	0.0001135680291461236	3.795599631965754	Kazakhstan
1990	3.92041401047349	0.519407652158871	0.0001133732287381879	3.920300637244752	Kyrgyzstan
1991	3.95582268530807	0.523746714213702	0.0001136621596992499	3.95570902314837	Kyrgyzstan
1992	4.25403019210232	0.52790155215442	0.0001134025029133282	4.253916789599407	Kyrgyzstan
1993	5.81940791612797	0.532431008334573	0.0001136300647267591	5.819294286063244	Kyrgyzstan
1994	7.39428568643819	0.536232980141406	0.000113525642904143	7.394172160795286	Kyrgyzstan
1995	7.57204036522726	0.539052820319823	0.0001136749989143985	7.571926690228346	Kyrgyzstan
1996	7.44215510365747	0.541628927165702	0.0001134929196505632	7.442041610737819	Kyrgyzstan
1997	7.35300199011799	0.543341150499015	0.0001136184111524948	7.352888371706838	Kyrgyzstan
1998	7.21295986411156	0.543258545983634	0.0001136436695463884	7.212846220442013	Kyrgyzstan
1999	7.15575270248989	0.54286728228234	0.0001135372136832186	7.155639165276207	Kyrgyzstan
2000	7.25111230819212	0.543036486604175	0.0001135306597627689	7.250998777532357	Kyrgyzstan
2001	7.08858423775329	0.543805550685403	0.0001136040362239634	7.088470633717066	Kyrgyzstan
2002	7.2694022284165	0.544374670344746	0.0001136411539376691	7.269288587262563	Kyrgyzstan
2003	6.1456681976666	0.545649261714426	0.0001136634497541197	6.145554534216846	Kyrgyzstan
2004	3.61248313527214	0.547262342515335	0.0001138803679608674	3.612369254904179	Kyrgyzstan
2005	3.02948964461571	0.548260448903511	0.0001134813374601369	3.02937616327825	Kyrgyzstan
2006	2.70333872353373	0.549383593833376	0.000113681293071852	2.703225042240658	Kyrgyzstan
2007	3.01681109548021	0.551146191596044	0.0001135397904125926	3.016697555689797	Kyrgyzstan
2008	2.65972605139574	0.553206382142723	0.0001133607723542229	2.659612690623386	Kyrgyzstan
2009	2.60122682529256	0.55512386607295	0.0001133810424844353	2.601113444250076	Kyrgyzstan
2010	2.61446856395293	0.556416544522946	0.0001135481627146827	2.614355015790216	Kyrgyzstan
2011	2.85958905866017	0.55892333472436	0.0001132303055339276	2.859475828354636	Kyrgyzstan
2012	3.16463895338215	0.561541573671693	0.0001131629281411966	3.164525790454009	Kyrgyzstan
2013	3.16551503256726	0.565776769347093	0.000113530284679951	3.16540150228258	Kyrgyzstan
2014	3.18642425951629	0.570569357153487	0.0001136039439854589	3.186310655572305	Kyrgyzstan
2015	3.70922091447236	0.575463230818727	0.0001134449861526767	3.709107469486207	Kyrgyzstan
2016	4.08838365895596	0.580388550869674	0.0001135710602298262	4.08827008789573	Kyrgyzstan
2017	3.61641428996769	0.585766095993466	0.0001133099799335926	3.616300979987757	Kyrgyzstan
2018	3.71331846005929	0.591237134219733	0.0001134430762615213	3.713205016983028	Kyrgyzstan
2019	3.73129244323394	0.596501638087194	0.0001135177374639778	3.731178925496476	Kyrgyzstan
2020	3.69637205005394	0.600499553804348	0.0001134644496644339	3.696258585604276	Kyrgyzstan
2021	3.63758865866839	0.603979328412055	0.0001137135841313212	3.637474945084259	Kyrgyzstan
1990	11.7020160764895	0.466550117857047	0.0001134332931828851	11.70190264319632	Mongolia
1991	12.4243923177959	0.472199013666192	0.000113218708218778	12.42427909908768	Mongolia
1992	12.835904214013	0.477586553799195	0.0001134960491798315	12.83579071796382	Mongolia
1993	13.0712864181145	0.482726727049412	0.000113305346411583	13.07117311276809	Mongolia
1994	12.8365061563123	0.488276683033118	0.000113553360650719	12.83639260295165	Mongolia
1995	12.8451161143187	0.495006781085721	0.0001135532158446009	12.84500256110285	Mongolia
1996	12.5776419099518	0.501703717883367	0.0001135559288877537	12.57752835402291	Mongolia
1997	12.3471151682895	0.50855826800798	0.0001135128173409646	12.34700165547216	Mongolia
1998	11.8080836200446	0.514793382702856	0.0001133640262123091	11.80797025601839	Mongolia
1999	11.4258	0.520781189245005	0.0001135546195964448	11.4257170632104	Mongolia
2000	11.0096447559054	0.526650344907534	0.0001137726369008329	11.0095309832685	Mongolia
2001	10.8186717741496	0.532620200843235	0.0001132082390222589	10.81855856591058	Mongolia
2002	10.4118239781883	0.538424834911619	0.000113741052641442	10.41171023713566	Mongolia
2003	10.1519623477883	0.543971650708528	0.0001134552319910228	10.15184889255631	Mongolia
2004	10.0063241285737	0.549551499752672	0.000113438905886606	10.00621068966781	Mongolia
2005	9.99178869634435	0.55468028439734	0.0001133408605014551	9.99167535548385	Mongolia
2006	9.96000012153886	0.55956113814646	0.0001135443218570705	9.959886577217002	Mongolia
2007	9.8738727544307	0.564236795141046	0.0001137638845653463	9.873758990546134	Mongolia
2008	9.86727191656498	0.568500598715617	0.0001136487799161985	9.867158267785063	Mongolia
2009	10.1964468494274	0.571341685964544	0.000113477299564409	10.19633337212784	Mongolia
2010	10.2672680100146	0.574406669398145	0.0001133813347726398	10.26715462867983	Mongolia
2011	10.1999562358889	0.57860066312097	0.0001135537746501318	10.19984268211425	Mongolia
2012	10.1489734601464	0.583255885768315	0.0001133740658311181	10.14886008608057	Mongolia
2013	10.2430414719715	0.588080810956893	0.0001135573566469786	10.24292791461485	Mongolia
2014	10.2104004885295	0.592867352927119	0.0001134843337660478	10.21028700419573	Mongolia
2015	10.3350575873269	0.59685964756958	0.0001136120677318177	10.33494397525917	Mongolia
2016	10.2927556888408	0.600260766781331	0.0001136302838649581	10.29264205855693	Mongolia
2017	10.1917126638664	0.60372196450642	0.0001136008213475092	10.19159906304505	Mongolia
2018	10.0605156165766	0.607501833007913	0.0001134858347360032	10.06040213074186	Mongolia
2019	10.0097287012141	0.611250680890372	0.0001137601479151886	10.00961494106618	Mongolia
2020	9.61452127147991	0.61462963730677	0.0001135189695356386	9.614407752510374	Mongolia
2021	9.45716995309964	0.617621564638127	0.0001136913322926934	9.457056261767347	Mongolia
1990	0.625299321918177	0.466155413419203	0.0001137873923571443	0.6251855345258199	Tajikistan
1991	0.637830055595004	0.472342173046228	0.0001133489699647599	0.6377167066250393	Tajikistan
1992	0.664500784050284	0.47574519497737	0.0001133840658983228	0.6643873999843857	Tajikistan
1993	0.655895231684094	0.478238812995371	0.0001133295795573059	0.6557819021045367	Tajikistan
1994	0.664512367590843	0.478726011215724	0.0001132176845171985	0.6643991499063258	Tajikistan
1995	0.643106550623006	0.477586868115015	0.0001134878853414128	0.6429930627376647	Tajikistan
1996	0.60462708594273	0.474346027462684	0.000113346317881578	0.6045137396248483	Tajikistan
1997	0.569999446578945	0.470274795927363	0.0001134116987526892	0.5698860348801923	Tajikistan
1998	0.565136710006639	0.465341742120163	0.0001135527738601611	0.5650231572327788	Tajikistan
1999	0.559233110977481	0.46050561615396	0.000113525705010664	0.5591195852724703	Tajikistan
2000	0.545979978274825	0.457061333395443	0.0001137241989193493	0.5458662540759057	Tajikistan
2001	0.537191790931414	0.45625651276009	0.0001135620357923178	0.5370782288956217	Tajikistan
2002	0.534582873033343	0.458807780304158	0.0001134817442900367	0.5344693912890529	Tajikistan
2003	0.532542453284965	0.463329706383786	0.0001137267037724557	0.5324287265811926	Tajikistan
2004	0.532582725665325	0.469154214043517	0.000113635607817953	0.5324690900575071	Tajikistan
2005	0.539508488135069	0.474637785688857	0.0001136738378548704	0.5393948142972141	Tajikistan
2006	0.538489793652876	0.479651831177988	0.0001133924839437749	0.5383764011689322	Tajikistan
2007	0.544269115176573	0.484211156232784	0.0001134633117917544	0.5441556518647812	Tajikistan
2008	0.538408792194703	0.488441135968382	0.0001134563635335875	0.5382953358311694	Tajikistan
2009	0.533611574117453	0.49206404051479	0.0001136616105504794	0.5334979125069025	Tajikistan
2010	0.501999700246398	0.495893963626257	0.0001133412945445572	0.5018863589518534	Tajikistan
2011	0.481970809937758	0.499869804401369	0.0001134553327874325	0.4818573546049705	Tajikistan
2012	0.463421619241347	0.503953884549027	0.0001133368458885207	0.4633082823954585	Tajikistan
2013	0.432615277395011	0.507970675899606	0.0001136519474445898	0.4325016254475664	Tajikistan
2014	0.429127768727563	0.511989517777097	0.0001135971019092939	0.4290141716256537	Tajikistan
2015	0.421341954877244	0.515783244686634	0.0001137118548121399	0.4212282430224319	Tajikistan
2016	0.416184155695013	0.519897002395847	0.0001136363516925769	0.4160705193433204	Tajikistan
2017	0.393592060590058	0.524492606909067	0.0001135931707744356	0.3934784674192836	Tajikistan
2018	0.390774120869958	0.529153916295379	0.0001136361127752593	0.3906604847571827	Tajikistan
2019	0.385905451340717	0.533769951484441	0.000113368936762011	0.385792082403955	Tajikistan
2020	0.385958975295517	0.537690530515565	0.000113413529257549	0.3858455617662594	Tajikistan
2021	0.389172037733739	0.541511187051998	0.0001133993592546234	0.3890586383744843	Tajikistan
1990	9.50522437986726	0.563126887105135	0.00011365813708344	9.505110721730176	Turkmenistan
1991	9.69569038137356	0.564939385894165	0.000113273173651523	9.695577108199908	Turkmenistan
1992	10.0834591501452	0.565587505223265	0.0001134946654464457	10.08334565547975	Turkmenistan
1993	10.6347993012432	0.567174449333284	0.0001135483387077596	10.63468575290449	Turkmenistan
1994	10.5523730646777	0.567288975507041	0.0001132932812197354	10.55225977139648	Turkmenistan
1995	9.87676	0.567198634711689	0.0001135247818849796	9.876646142642116	Turkmenistan
1996	7.55289467131678	0.567061261285221	0.0001134885226497224	7.55278118279413	Turkmenistan
1997	5.70696020967254	0.565623083668948	0.0001132938118143955	5.706846915860726	Turkmenistan
1998	5.31883815041751	0.564405264391893	0.000113605587165202	5.318724544830345	Turkmenistan
1999	5.04827533730961	0.564716005636632	0.000113295344640644	5.048162041964969	Turkmenistan
2000	5.17940324685942	0.567421033351252	0.0001134380545698114	5.17928980880485	Turkmenistan
2001	5.20699423272926	0.57104381892434	0.0001133602100115893	5.206880872519248	Turkmenistan
2002	5.26414691905013	0.575596165867541	0.0001136252778947509	5.264033293772235	Turkmenistan
2003	4.48968122363882	0.580820125927832	0.0001134057362115162	4.489567817902609	Turkmenistan
2004	2.71247893312851	0.586712349142411	0.0001135763306452026	2.712365356797865	Turkmenistan
2005	2.19281038114635	0.593388894864117	0.000113494992839669	2.19269688615351	Turkmenistan
2006	1.99277239984744	0.599896069365258	0.000113526929889599	1.992658872917551	Turkmenistan
2007	2.15151600968561	0.606042198134731	0.0001134626585359426	2.151402547027074	Turkmenistan
2008	1.90675514571399	0.611923308807263	0.0001137578639007955	1.906641387850089	Turkmenistan
2009	1.78528428400982	0.617652905277457	0.0001133606108865718	1.785170923398933	Turkmenistan
2010	1.80812949151234	0.623234588644236	0.0001135715904418122	1.808015919921898	Turkmenistan
2011	1.96536461958499	0.629233721702303	0.000113673175470074	1.96525094640952	Turkmenistan
2012	2.28208153422889	0.635263183091614	0.0001136414014635229	2.281967892827427	Turkmenistan
2013	2.42836881208427	0.641361893351002	0.0001134861240693677	2.428255325960201	Turkmenistan
2014	2.44970692394858	0.647542416932676	0.0001135252588810226	2.449593398689699	Turkmenistan
2015	2.73403409563788	0.65335278951701	0.0001134902634187942	2.733920605374461	Turkmenistan
2016	2.70840400872375	0.658945613392641	0.0001136707374537224	2.708290337986296	Turkmenistan
2017	2.71332249680379	0.664284691942071	0.000113552917034878	2.713208943886755	Turkmenistan
2018	2.68295765613793	0.669433598508271	0.0001134262512721868	2.682844229886657	Turkmenistan
2019	2.68398139510093	0.674303535870544	0.000113471325674526	2.683867923775255	Turkmenistan
2020	2.66733278622436	0.678298179976148	0.0001133512695772092	2.667219434954783	Turkmenistan
2021	2.64369059611517	0.682160775869611	0.0001133402929622065	2.643577255822208	Turkmenistan
1990	0.851088967900249	0.500241735138187	0.0001136557962003017	0.8509753121040488	Uzbekistan
1991	0.863346348491182	0.501544609458551	0.000113565635482902	0.863232782855699	Uzbekistan
1992	0.867719580967803	0.502905194308151	0.0001136957161450859	0.8676058852516579	Uzbekistan
1993	0.891942027850137	0.506556615160302	0.0001136142870808999	0.8918284135630561	Uzbekistan
1994	0.909128396410109	0.5110185249116	0.0001133737707704365	0.9090150226393385	Uzbekistan
1995	0.900539733818768	0.51698626355212	0.0001135480538033292	0.9004261857649646	Uzbekistan
1996	0.895781163768607	0.524392909803147	0.0001137240021866713	0.8956674397664203	Uzbekistan
1997	0.879493576743366	0.532686328470226	0.0001138070391426403	0.8793797697042234	Uzbekistan
1998	0.867123227709307	0.541279069137397	0.0001133589759327224	0.8670098687333744	Uzbekistan
1999	0.848793207215227	0.549739390933737	0.0001135983361305634	0.8486796088790964	Uzbekistan
2000	0.847115287318391	0.557522310762499	0.0001135951673863608	0.8470016921510046	Uzbekistan
2001	0.837346859311458	0.564803382897778	0.0001134303275051396	0.8372334289839529	Uzbekistan
2002	0.836821220162477	0.571690142599581	0.0001136061350495504	0.8367076140274274	Uzbekistan
2003	0.833902809709679	0.57800653838209	0.0001134998037045823	0.8337893099059744	Uzbekistan
2004	0.82423364674459	0.583942986424626	0.0001135970214485841	0.8241200497231415	Uzbekistan
2005	0.831678578610043	0.589530776570668	0.00011350036974864	0.8315650782402944	Uzbekistan
2006	0.813041268294495	0.594498056671551	0.0001134678296124657	0.8129278004648826	Uzbekistan
2007	0.800349009653914	0.599628054727829	0.0001134383716242358	0.8002355712822897	Uzbekistan
2008	0.776143278406948	0.604889158157396	0.0001131881123471403	0.7760300902946008	Uzbekistan
2009	0.756548602688685	0.610351745244056	0.0001135849804340547	0.756435017708251	Uzbekistan
2010	0.75041436497303	0.616097907401681	0.0001135634459642761	0.7503008015270658	Uzbekistan
2011	0.744300198422567	0.621344618930939	0.0001134769257374854	0.7441867214968295	Uzbekistan
2012	0.883076507413367	0.62620212543294	0.0001133889237283761	0.8829631184896386	Uzbekistan
2013	0.997617579394789	0.630796403406203	0.0001134675025865979	0.9975041118922024	Uzbekistan
2014	1.10098880614023	0.635257049718365	0.0001136201551471899	1.100875185985083	Uzbekistan
2015	1.25995780076795	0.639805638905225	0.0001135189459838205	1.259844281821966	Uzbekistan
2016	1.46692962841935	0.644230597300764	0.0001133880791663826	1.466816240340184	Uzbekistan
2017	1.31413579418884	0.648119346591586	0.0001135147881553734	1.314022279400685	Uzbekistan
2018	1.34861445202235	0.651918144182724	0.0001133888855647511	1.348501063136785	Uzbekistan
2019	1.31027186184552	0.655836959268026	0.0001132998210243768	1.310158562024496	Uzbekistan
2020	1.30052186753651	0.659124204371032	0.0001132265789816015	1.300408640957528	Uzbekistan
2021	1.29263287746114	0.662621694181816	0.0001134710633378498	1.292519406397802	Uzbekistan
1990	5.26906513142568	0.557773300317074	0.000113504594719791	5.26895162683096	Albania
1991	5.18976571509158	0.555629411790174	0.0001134669090770121	5.189652248182503	Albania
1992	4.88221792600658	0.553107897492912	0.0001137100615335216	4.882104215945046	Albania
1993	4.58251820649412	0.552453327893755	0.0001131010592641786	4.582405105434856	Albania
1994	4.28882665175917	0.553763669315605	0.0001134009352921394	4.288713250823879	Albania
1995	4.3401563517063	0.557040889185472	0.0001134337312961565	4.340042917975004	Albania
1996	4.48324283212975	0.562248886206679	0.0001132972197469321	4.483129534910002	Albania
1997	4.52595910429825	0.566802804232969	0.0001132672179692759	4.525845837080281	Albania
1998	4.48291347748031	0.572534101516668	0.0001135982227688354	4.482799879257541	Albania
1999	4.44877106071885	0.578295461805887	0.0001138328913693295	4.448657227827481	Albania
2000	4.45264014988259	0.58466418835901	0.000113992509154877	4.452526157373435	Albania
2001	4.39831921741069	0.592412946510661	0.000113528603392508	4.398205688807297	Albania
2002	4.52788698721005	0.599865977568749	0.0001136717064683891	4.527773315503582	Albania
2003	4.69298506917098	0.606971165987994	0.0001135579562268856	4.692871511214753	Albania
2004	4.7319176925756	0.613864246664272	0.0001136560594688813	4.731804036516131	Albania
2005	4.69574569873284	0.620679614590226	0.0001134294858911711	4.695632269246949	Albania
2006	4.55244223189959	0.627485617497143	0.0001135977712243317	4.552328634128366	Albania
2007	4.34621200188352	0.634167968985356	0.0001136514811588443	4.346098350402362	Albania
2008	4.37298999981228	0.640766134349698	0.0001133384318974083	4.372876661380382	Albania
2009	4.34698368302651	0.646816130123751	0.0001138587199140703	4.346869824306596	Albania
2010	4.41554023738481	0.652654202642964	0.0001137034542252915	4.415426533930584	Albania
2011	4.45231805973469	0.658196772707548	0.000113280034318755	4.452204779700371	Albania
2012	4.52392117299057	0.66355677961127	0.0001134611624855842	4.523807711828084	Albania
2013	4.60477027545344	0.668739558985928	0.0001131605660432777	4.604657114887397	Albania
2014	4.67943934780459	0.67411298539372	0.0001134747612052655	4.679325873043385	Albania
2015	4.72354329294836	0.679668600655757	0.0001133095687373472	4.723429983379622	Albania
2016	4.78716750530976	0.68503664759447	0.0001138310072834529	4.787053674302477	Albania
2017	4.80694242599949	0.690379199197076	0.0001133697701876865	4.806829056229303	Albania
2018	4.75211452253076	0.695566877664306	0.0001135547526105736	4.752000967778149	Albania
2019	4.70284521236919	0.700287863295906	0.0001132539150770073	4.702731958454113	Albania
2020	4.55534352288638	0.703790245372837	0.0001135610088906337	4.555229961877489	Albania
2021	4.55872604228442	0.706849790878611	0.0001134647935386191	4.558612577490881	Albania
1990	18.3354730120233	0.541132539726015	0.0001134361216994978	18.3353595759016	Bosnia and Herzegovina
1991	18.8986459695501	0.541346250550883	0.0001134826469876892	18.89853248690311	Bosnia and Herzegovina
1992	18.9808740307767	0.539303227421668	0.0001134902644697638	18.98076054051223	Bosnia and Herzegovina
1993	18.9587802440735	0.53603188160081	0.0001132635983661313	18.95866698047513	Bosnia and Herzegovina
1994	18.7210544511885	0.533853389744284	0.0001134451117166673	18.72094100607679	Bosnia and Herzegovina
1995	18.2656018496956	0.534025536110865	0.0001136135623354053	18.26548823613327	Bosnia and Herzegovina
1996	17.9132103321411	0.545549215040903	0.0001133828062255842	17.91309694933488	Bosnia and Herzegovina
1997	17.6884508995558	0.563565414584231	0.0001134154711028793	17.6883374840847	Bosnia and Herzegovina
1998	16.9954241436447	0.58182951538312	0.0001132554604943596	16.99531088818421	Bosnia and Herzegovina
1999	16.8853760296601	0.597997468748356	0.0001134232912866442	16.88526260636882	Bosnia and Herzegovina
2000	16.3374186692664	0.610950684608214	0.0001136476028127844	16.33730502166359	Bosnia and Herzegovina
2001	15.3029006634223	0.621989463929258	0.0001134311450789497	15.30278723227722	Bosnia and Herzegovina
2002	14.3290636965014	0.632075517723657	0.0001137022141223994	14.32894999428728	Bosnia and Herzegovina
2003	13.5414225096466	0.640635102031521	0.0001136518244602919	13.54130885782214	Bosnia and Herzegovina
2004	13.072287638734	0.64779373168743	0.0001137273375662864	13.07217391139643	Bosnia and Herzegovina
2005	12.720840725533	0.653859136710253	0.0001135831802365526	12.72072714235276	Bosnia and Herzegovina
2006	12.4316312148901	0.659813662252595	0.0001137252306179014	12.43151748965948	Bosnia and Herzegovina
2007	12.7865051236088	0.665578735044097	0.0001135524932551264	12.78639157111554	Bosnia and Herzegovina
2008	12.2836307145642	0.671100813673566	0.000113815253245119	12.28351689931096	Bosnia and Herzegovina
2009	12.2101190794464	0.676032900022704	0.0001135653158308086	12.21000551413057	Bosnia and Herzegovina
2010	11.973668396488	0.680824195636093	0.0001135536339109122	11.97355484285409	Bosnia and Herzegovina
2011	11.7475213189727	0.685399264182467	0.0001136027515766192	11.74740771622112	Bosnia and Herzegovina
2012	11.5115643425308	0.689506566189932	0.0001136155820177954	11.51145072694878	Bosnia and Herzegovina
2013	11.4432013495055	0.693508711211908	0.0001133388347829742	11.44308801067072	Bosnia and Herzegovina
2014	11.4085140562366	0.697031893012906	0.0001137341014463325	11.40840032213515	Bosnia and Herzegovina
2015	11.5131029437667	0.700446047366461	0.0001137796558111774	11.51298916411089	Bosnia and Herzegovina
2016	11.3666490047499	0.704079343718599	0.0001134355435207849	11.36653556920638	Bosnia and Herzegovina
2017	11.393632410652	0.70805343112809	0.0001135709693602401	11.39351883968264	Bosnia and Herzegovina
2018	11.3400802384641	0.712347302038319	0.0001133526378525567	11.33996688582625	Bosnia and Herzegovina
2019	11.6343960275998	0.716857124768862	0.0001135559315479339	11.63428247166825	Bosnia and Herzegovina
2020	11.706123072402	0.720202056378697	0.0001134285238942346	11.70600964387811	Bosnia and Herzegovina
2021	11.0783912852901	0.72307789321024	0.0001136864993616253	11.07827759879074	Bosnia and Herzegovina
1990	6.3584791388852	0.633446498017686	0.0001134808769584974	6.358365658008242	Bulgaria
1991	6.27193654489923	0.643069487769455	0.0001133392342593115	6.271823205664971	Bulgaria
1992	6.24585747255876	0.651186876165789	0.0001135043547186775	6.245743968204041	Bulgaria
1993	6.09827355156327	0.659161569264411	0.0001136713963370759	6.098159880166932	Bulgaria
1994	6.53734562316956	0.667430460276086	0.0001135150232836758	6.537232108146276	Bulgaria
1995	6.46495003641061	0.673999976701174	0.0001133890294329146	6.464836647381177	Bulgaria
1996	6.38509301678578	0.678862583541026	0.000113297997905738	6.384979718787874	Bulgaria
1997	6.56502245373769	0.680221466342146	0.0001135787021920782	6.564908875035498	Bulgaria
1998	6.83043620457533	0.678496876732148	0.0001135794225142246	6.830322625152816	Bulgaria
1999	7.02054722771979	0.677446543282232	0.0001135384540679653	7.020433689265722	Bulgaria
2000	7.11106058207703	0.681004523812614	0.0001135986648010582	7.110946983412229	Bulgaria
2001	6.95945348592213	0.686487366008627	0.000113391570899721	6.95934009435123	Bulgaria
2002	7.05770783418064	0.69151167375307	0.0001131646253754521	7.057594669555264	Bulgaria
2003	6.89040389111018	0.69556596473307	0.0001135868536221146	6.890290304256558	Bulgaria
2004	6.81166769696126	0.699881950859544	0.0001135823480015537	6.811554114613259	Bulgaria
2005	6.99158668546153	0.704471206966935	0.000113531098961129	6.991473154362569	Bulgaria
2006	6.72858298830542	0.708868293577424	0.0001138199555822133	6.728469168349838	Bulgaria
2007	6.78720753837824	0.713192402424104	0.0001133272737628727	6.787094211104478	Bulgaria
2008	6.77672350919348	0.717672450499802	0.0001133603038546455	6.776610148889625	Bulgaria
2009	6.63220638392708	0.723676626795129	0.0001134009361251957	6.632092982990955	Bulgaria
2010	6.49800421034811	0.730701737095494	0.000113408441106547	6.497890801907004	Bulgaria
2011	6.49143876441255	0.735749281014389	0.0001133279227940731	6.491325436489755	Bulgaria
2012	6.43064360990708	0.739177517343213	0.0001136129967260244	6.430529996910354	Bulgaria
2013	6.4541212113502	0.742135948467762	0.0001136535833869151	6.454007557766813	Bulgaria
2014	6.54936168622707	0.745372642577071	0.0001136803738454674	6.549248005853225	Bulgaria
2015	6.73283837843206	0.748979058373083	0.0001133428483079012	6.732725035583752	Bulgaria
2016	6.59635473899061	0.752259198563744	0.0001132966239652855	6.596241442366645	Bulgaria
2017	6.29196820840402	0.75566586464625	0.0001133389492487772	6.291854869454771	Bulgaria
2018	5.88835423070565	0.759148460251881	0.0001137500976442054	5.888240480608006	Bulgaria
2019	5.8235708753874	0.762359790844767	0.0001136277318136008	5.823457247655586	Bulgaria
2020	5.87376690615801	0.765089710642011	0.0001135595729386769	5.873653346585071	Bulgaria
2021	5.87782087191998	0.768150939342518	0.0001134933464061084	5.877707378573573	Bulgaria
1990	15.3575562334782	0.668906358291928	0.0001134506915376522	15.35744278278666	Croatia
1991	15.6183919052602	0.674724599866063	0.0001135115033662533	15.61827839375683	Croatia
1992	14.6581135947834	0.678093133084916	0.0001135254028846701	14.65800006938052	Croatia
1993	15.0874568293364	0.678221047043161	0.0001132091071431857	15.08734362022926	Croatia
1994	14.9608245508334	0.677548132655056	0.0001135030787787217	14.96071104775462	Croatia
1995	14.5416428091731	0.677029465132868	0.0001135195209509088	14.54152928965215	Croatia
1996	15.2835786081721	0.679507318367616	0.000113510383698484	15.2834650977884	Croatia
1997	15.2782446612197	0.685365010443468	0.0001136704253006247	15.2781309907944	Croatia
1998	15.6811066020036	0.691365518598319	0.0001135586096038176	15.680993043394	Croatia
1999	15.2981291378213	0.696636411104102	0.0001134964705274058	15.29801564135077	Croatia
2000	14.9731647552453	0.703039898563322	0.0001134530468304722	14.97305130219847	Croatia
2001	14.3031063052946	0.709536840872917	0.0001135669851734167	14.30299273830943	Croatia
2002	14.3047310322021	0.715383421635164	0.0001135312621470669	14.30461750093995	Croatia
2003	14.9775958364859	0.721130377216859	0.000113165742548602	14.97748267074335	Croatia
2004	14.7791300657602	0.726327651623968	0.0001136041693709106	14.77901646159083	Croatia
2005	15.0622474229285	0.732154139815163	0.0001132750118127787	15.06213414791669	Croatia
2006	15.2463204438921	0.738066878515765	0.0001134402707178702	15.24620700362138	Croatia
2007	15.2773714690396	0.743148776515466	0.0001134431339036212	15.2772580259057	Croatia
2008	15.2399417301783	0.748469602229701	0.0001135365922083144	15.23982819358609	Croatia
2009	14.8076606186824	0.754065605198048	0.0001135699644680454	14.80754704871793	Croatia
2010	14.3365378259563	0.759472251706366	0.0001135273062048296	14.3364242986501	Croatia
2011	14.4696412427238	0.763686381293279	0.0001138709422520102	14.46952737178155	Croatia
2012	14.0820663171427	0.767405335599999	0.000113271805657475	14.08195304533704	Croatia
2013	13.6532	0.771151880279813	0.0001134063901415249	13.65305165027986	Croatia
2014	13.6910323585174	0.774479240521915	0.0001134271037348712	13.69091893141367	Croatia
2015	14.1012868572878	0.777865888163329	0.0001137517332535687	14.10117310555455	Croatia
2016	13.7803750174193	0.781443605436965	0.0001136405550871114	13.78026137686421	Croatia
2017	14.2154331908895	0.785074536823775	0.0001135823592870775	14.21531960853021	Croatia
2018	14.1272414240341	0.788671410129235	0.0001134112870899307	14.12712801274701	Croatia
2019	13.9205200179378	0.792475415454183	0.0001136119885658847	13.92040640594923	Croatia
2020	13.7576471454018	0.795462271729482	0.0001136964499607561	13.75753344895184	Croatia
2021	13.7717788025838	0.798341026936276	0.000113513547991968	13.77166528903581	Croatia
1990	27.1546665534908	0.681848021213857	0.0001135101715423903	27.15455304331926	Czechia
1991	27.2107973347582	0.688002859136679	0.0001135353138108817	27.21068379944439	Czechia
1992	27.3839036433443	0.697577809122723	0.0001132581801709764	27.38379038516413	Czechia
1993	27.4487966461668	0.710853415862456	0.0001137323935575922	27.44868291377324	Czechia
1994	27.8313301904947	0.725969686167497	0.000113622418588854	27.83121656807611	Czechia
1995	27.1395808619007	0.737981721993762	0.0001135928935008394	27.1394672690072	Czechia
1996	26.3090967740886	0.746041379938535	0.0001136846535083141	26.30898308943509	Czechia
1997	25.8555023910865	0.751680343695868	0.0001134265229533347	25.85538896456355	Czechia
1998	25.5311947413886	0.757033755457614	0.0001134423384701387	25.53108129905013	Czechia
1999	25.0701021039468	0.762428880357609	0.0001133480395267779	25.06998875590727	Czechia
2000	25.3437487269747	0.767766159168669	0.0001136340168623003	25.34363509295784	Czechia
2001	24.5556421429399	0.772167239650309	0.0001135998802444813	24.55552854305965	Czechia
2002	24.3851016006202	0.776927934062507	0.0001134877393178783	24.38498811288088	Czechia
2003	24.1638605243236	0.782448081111072	0.0001136672200430599	24.16374685710356	Czechia
2004	23.521179051019	0.787126404974676	0.00011349643461892	23.52106555458438	Czechia
2005	23.0782673185434	0.79133394820415	0.0001134226371386696	23.07815389590626	Czechia
2006	22.178439963709	0.794922783687463	0.000113279855475426	22.17832668385352	Czechia
2007	21.4064942283622	0.798254117717088	0.0001135096204831398	21.40638071874172	Czechia
2008	20.9253682402188	0.8017648456328	0.0001134473528089335	20.92525479286599	Czechia
2009	20.185903291688	0.804962224676367	0.0001135353971443054	20.18578975629086	Czechia
2010	19.5465095502012	0.808747327653098	0.0001137120635012834	19.5463958381377	Czechia
2011	19.1554735550689	0.812054784320429	0.0001134643201666253	19.15536009074874	Czechia
2012	18.3028207452563	0.814230401372392	0.0001134646102289888	18.30270728064607	Czechia
2013	18.3071530559127	0.815615361108922	0.0001137717128198705	18.30703928419988	Czechia
2014	17.8284534260988	0.816227257169909	0.0001133302840633636	17.82834009581474	Czechia
2015	17.0511460135602	0.816564684423948	0.0001134921244922412	17.05103252143571	Czechia
2016	17.0164502457854	0.817153025533518	0.0001137127245179108	17.01633653306088	Czechia
2017	16.255876570474	0.819067680353287	0.0001133543535551931	16.25576321612045	Czechia
2018	16.2988909059209	0.822034486079137	0.0001133407508128548	16.29877756517009	Czechia
2019	16.106382500768	0.824784472798171	0.000113590315541246	16.10626891045246	Czechia
2020	15.8552381433542	0.82662663116323	0.0001135096448957704	15.8551246337093	Czechia
2021	15.7351358493474	0.828450433122785	0.0001132086845271799	15.73502264066287	Czechia
1990	25.6437491174024	0.649419990664883	0.0001134672239700887	25.64363565017843	Hungary
1991	25.3508396306356	0.653707154681922	0.0001133374427604549	25.35072629319284	Hungary
1992	25.3584777508666	0.660382905455002	0.0001133938743424739	25.35836435699226	Hungary
1993	24.3689050333128	0.667543556201878	0.0001134709854001852	24.3687915623274	Hungary
1994	23.541089588121	0.675051406249796	0.0001134603213694352	23.54097612779963	Hungary
1995	23.4309131836598	0.683186411756315	0.0001134736006195886	23.43079971005918	Hungary
1996	23.0177305794169	0.690883333624564	0.0001134905050772282	23.01761708891182	Hungary
1997	23.1590978078464	0.697935513627811	0.0001135606874058188	23.15898424715899	Hungary
1998	22.649160937818	0.704202719984894	0.0001134853846768034	22.64904745243332	Hungary
1999	21.508512581275	0.709980626709343	0.0001136063943338638	21.50839897488067	Hungary
2000	20.4906470088977	0.71580528057596	0.000113681961067488	20.49053332693663	Hungary
2001	20.0494192841992	0.722099055327699	0.000113127277651727	20.04930615692155	Hungary
2002	19.8516332239524	0.7283845957697	0.0001134912902111031	19.85151973266219	Hungary
2003	19.0756971495379	0.734450657925147	0.000113556565233957	19.07558359297266	Hungary
2004	18.5391272818655	0.740099974680479	0.0001131324417595949	18.53901414942374	Hungary
2005	16.9739423131604	0.745356806381464	0.0001134333136698973	16.97382887984673	Hungary
2006	15.8692561714475	0.750515380971436	0.0001137927899006154	15.8691423786576	Hungary
2007	15.6027283887415	0.754942942046377	0.0001134944260406156	15.60261489431546	Hungary
2008	14.9339000022713	0.75931746766686	0.0001132438454656196	14.93378675842584	Hungary
2009	14.9239351851526	0.763563686880312	0.0001135640317803883	14.92382162112082	Hungary
2010	14.2513642687012	0.767328649261652	0.0001133089306512805	14.25125095977055	Hungary
2011	14.0570141401737	0.769701942198238	0.0001133389375907826	14.05690080123611	Hungary
2012	13.9664039114188	0.770784245285382	0.0001135095739787346	13.96629040184482	Hungary
2013	13.4766003685501	0.77156169789519	0.0001133505314288202	13.47648701801867	Hungary
2014	13.0146540237805	0.772575045716759	0.0001136902521500379	13.01454033352835	Hungary
2015	12.7258887018708	0.774047382518708	0.0001137020699729981	12.72577499980083	Hungary
2016	12.2867870235786	0.776150305326983	0.0001133612393206952	12.28667366233928	Hungary
2017	12.206185041829	0.779116417184348	0.0001137538731744705	12.20607128795583	Hungary
2018	12.098605256706	0.782083661193681	0.0001134897893524657	12.09849176691665	Hungary
2019	11.4269398799755	0.784910308752534	0.0001133111804791078	11.42682656879502	Hungary
2020	11.334520006318	0.787620389699141	0.0001134794837189434	11.33440652683428	Hungary
2021	11.0866551390919	0.790754768173338	0.0001136970720367208	11.08654144201986	Hungary
1990	9.94428333449679	0.60902609384517	0.0001135280137714711	9.944169806483018	North Macedonia
1991	10.0424663305131	0.611337452940336	0.0001134284330101822	10.04235290208009	North Macedonia
1992	10.4185140593992	0.612708856229581	0.0001135641697688067	10.41840049522943	North Macedonia
1993	10.5385062994315	0.613195098529578	0.0001137780070901342	10.53839252142441	North Macedonia
1994	10.6395954520736	0.614362905009181	0.0001135431173482182	10.63948190895625	North Macedonia
1995	10.7756561775973	0.616994877821318	0.0001133194763713854	10.77554285812093	North Macedonia
1996	11.0064972428629	0.620944017369103	0.0001134166488056428	11.0063838262141	North Macedonia
1997	11.3387671525946	0.626223811356564	0.0001134222013772954	11.33865373039322	North Macedonia
1998	11.6777930704419	0.632059410181692	0.0001131920743867105	11.67767987836751	North Macedonia
1999	11.5925322626849	0.63668725909008	0.0001135527759105829	11.59241870990899	North Macedonia
2000	11.473066174266	0.641651242944231	0.0001133437587325905	11.47295283050727	North Macedonia
2001	11.4240078031669	0.648049675806335	0.0001137744386949752	11.4238940287282	North Macedonia
2002	11.3585667041264	0.655398790077733	0.0001134004647159725	11.35845330366168	North Macedonia
2003	11.2950840599104	0.663408891257403	0.0001136058893094218	11.29497045402109	North Macedonia
2004	11.114937051774	0.671237520250547	0.0001136143833929992	11.11482343739061	North Macedonia
2005	11.0408348423057	0.678047272834883	0.000113637662786757	11.04072120464291	North Macedonia
2006	11.0348687583766	0.684044336465219	0.0001133003710737199	11.03475545800553	North Macedonia
2007	11.1351988366276	0.689729480929241	0.0001131142121198262	11.13508572241548	North Macedonia
2008	10.7658736392036	0.695376955204976	0.0001135150900308883	10.76576012411357	North Macedonia
2009	10.4790766458175	0.700453052486829	0.0001136896307632296	10.47896295618674	North Macedonia
2010	10.2278497191276	0.705589323990971	0.0001134064086836303	10.22773631271892	North Macedonia
2011	9.93238272589875	0.710592520608989	0.0001137220766577393	9.932269003822093	North Macedonia
2012	9.93057564393936	0.715173147623766	0.000113493769007036	9.930462150170353	North Macedonia
2013	9.57662956997986	0.719671149159541	0.0001133926828094948	9.57651617729705	North Macedonia
2014	9.53544967744494	0.724089588503488	0.0001134406915292897	9.535336236753412	North Macedonia
2015	9.53761191791408	0.728603773495479	0.0001135088221800181	9.537498409091901	North Macedonia
2016	9.42379725354573	0.733173624358204	0.0001133182534896508	9.42368393529224	North Macedonia
2017	9.27564020726629	0.737339955393252	0.0001133361795562549	9.275526871086734	North Macedonia
2018	9.23471974195475	0.741334369868002	0.0001136026182839446	9.234606139336467	North Macedonia
2019	9.19394709014746	0.74519356873628	0.0001135588400709512	9.193833531307389	North Macedonia
2020	8.87865508168169	0.747849899969173	0.0001135158949656373	8.878541565786724	North Macedonia
2021	8.82499027511249	0.750629703270047	0.0001134978737560733	8.824876777238735	North Macedonia
1990	5.49226073090766	0.674225719793669	0.0001134506657926313	5.492147280241867	Montenegro
1991	5.42329326046546	0.674305722529628	0.0001133800806314605	5.423179880384828	Montenegro
1992	5.4266050776144	0.672664771832277	0.0001134160360181949	5.426491661578382	Montenegro
1993	5.48143797731494	0.668665719204089	0.0001136136756834667	5.481324363639256	Montenegro
1994	5.5849762400089	0.665011931002947	0.0001136784023354352	5.584862561606565	Montenegro
1995	5.52927931480719	0.662765437115331	0.0001134252314330808	5.529165889575757	Montenegro
1996	5.52238175989338	0.663414768746409	0.0001134890280001113	5.52226827086538	Montenegro
1997	5.59964628611527	0.665542031695028	0.0001135142861049608	5.599532771829165	Montenegro
1998	5.78779087048922	0.669024770846263	0.0001136194452615096	5.787677251043958	Montenegro
1999	5.81496059940682	0.672096102691543	0.0001135241855803866	5.81484707522124	Montenegro
2000	5.83948117391935	0.677306850284635	0.0001133708395911916	5.839367803079759	Montenegro
2001	5.99945057036634	0.683433454098582	0.0001134959327548806	5.999337074433585	Montenegro
2002	6.10643600834385	0.68993948313756	0.0001134185200130711	6.106322589823836	Montenegro
2003	6.10587678781615	0.696517506230494	0.0001137359109545435	6.105763051905196	Montenegro
2004	5.9252	0.702998276030296	0.0001136062036882312	5.925085162691312	Montenegro
2005	5.71435926867639	0.709065464700775	0.0001133218195414993	5.714245946856849	Montenegro
2006	5.62901754199544	0.715459074033141	0.0001136736411064775	5.628903868354334	Montenegro
2007	5.39940927849879	0.722503939575403	0.0001134078696241874	5.399295870629166	Montenegro
2008	5.33091844241873	0.729981755712811	0.0001134796210975537	5.330804962797632	Montenegro
2009	5.51861536188904	0.736538925645409	0.0001133890324921822	5.518501972856548	Montenegro
2010	5.6518251749628	0.743347873367499	0.0001134474267320622	5.651711727536068	Montenegro
2011	5.70660126489257	0.750080328162275	0.0001134108046545298	5.706487854087916	Montenegro
2012	5.72314418091831	0.755578379953158	0.0001134799853861496	5.723030700932924	Montenegro
2013	5.75165304452166	0.760886907477753	0.0001133478535057552	5.751539696668154	Montenegro
2014	5.77458467321964	0.765776526527122	0.0001135492010195503	5.77447112401862	Montenegro
2015	5.86678762215089	0.770561277708901	0.0001135143003072864	5.866674107850583	Montenegro
2016	6.00555433643157	0.775200770239438	0.0001135369936762733	6.005440799437894	Montenegro
2017	6.04491461754048	0.779764631848314	0.0001134177880219585	6.044801199752459	Montenegro
2018	6.04768821741549	0.784408971391706	0.0001134516299751099	6.047574765785515	Montenegro
2019	6.04482143027642	0.789026903095641	0.0001135388532489372	6.044707891423171	Montenegro
2020	6.21076425233591	0.792554392852858	0.0001137605914990594	6.210650491744411	Montenegro
2021	5.89678127648667	0.795800584021403	0.0001134237650733944	5.896667852721596	Montenegro
1990	17.2034451684328	0.62722788770829	0.0001133943049665826	17.20333177412783	Poland
1991	17.4357184058263	0.63267147050056	0.0001136365099123918	17.43560476931639	Poland
1992	17.2632173972811	0.64066179337278	0.0001133660145693219	17.26310403126653	Poland
1993	17.2813333015236	0.648950499724012	0.0001136615268849946	17.28121963999671	Poland
1994	17.7223170345319	0.658010514323026	0.0001134295235719139	17.72220360500833	Poland
1995	17.2846908626296	0.666678866524195	0.0001135484169098037	17.28457731421269	Poland
1996	16.6729056721239	0.674378829090982	0.0001137481409823459	16.67279192398292	Poland
1997	16.6040752534372	0.682587612300048	0.0001135959451304117	16.60396165749207	Poland
1998	16.7488041958486	0.690805670678968	0.000113594112411328	16.74869060173619	Poland
1999	16.695960279395	0.6985360555797	0.0001134353395764204	16.69584684405542	Poland
2000	16.1136530334492	0.706662051990276	0.0001132262527179013	16.11353980719648	Poland
2001	15.9456133495996	0.714831304495085	0.0001133857409501714	15.94549996385865	Poland
2002	15.5419394428394	0.722009458087754	0.0001136072796394551	15.54182583555976	Poland
2003	15.3939173814697	0.728155253652566	0.0001133757048853415	15.39380400576482	Poland
2004	14.7548451411811	0.733673191846001	0.0001133699594042286	14.7547317712217	Poland
2005	13.891876851067	0.738428766593663	0.0001135783435403861	13.89176327272346	Poland
2006	13.3063014490262	0.742363708580365	0.0001134792607614497	13.30618796976544	Poland
2007	13.1883038182763	0.746008817400637	0.0001136185957531932	13.18819019968055	Poland
2008	13.2594962639776	0.750521426475047	0.0001133842050626927	13.25938287977254	Poland
2009	12.8354511673846	0.756427378476364	0.0001136283046094278	12.83533753907999	Poland
2010	12.5551867428771	0.763184973687688	0.0001137145475999963	12.5550730283295	Poland
2011	12.0503777004917	0.769407164213607	0.0001133996218643833	12.05026430086983	Poland
2012	12.1663272156248	0.774680767244991	0.000113640851486061	12.16621357477331	Poland
2013	11.7127364785438	0.779434257316854	0.0001136598442276002	11.71262281869957	Poland
2014	11.3975946538803	0.783682368684721	0.0001134778785566413	11.39748117600174	Poland
2015	11.2787922310796	0.78744534315882	0.0001134033406461035	11.27867882773895	Poland
2016	10.9775074392964	0.790651014611623	0.0001134028408332254	10.97739403645557	Poland
2017	10.6548059669774	0.79453034463794	0.0001134987916453794	10.65469246818575	Poland
2018	10.3217161892433	0.79947898187813	0.0001133940804506868	10.32160279516285	Poland
2019	10.1244875130639	0.804791331675008	0.0001135116154767231	10.12437400144842	Poland
2020	9.95727460652709	0.808795317506383	0.0001134081340855171	9.957161198393004	Poland
2021	10.0065601319124	0.812042808667712	0.0001135400948911983	10.00644659181751	Poland
1990	8.38906932261604	0.619298862250078	0.0001137697699000557	8.38895555284614	Romania
1991	8.33644406279847	0.626795627433335	0.0001135436094670904	8.336330519189003	Romania
1992	8.60446222944879	0.630475081501162	0.0001137129201042214	8.604348516528686	Romania
1993	8.27720850988422	0.633801422118109	0.0001135049597631344	8.277095004924456	Romania
1994	6.85982552300334	0.638371931788576	0.000113611169684855	6.859711911833656	Romania
1995	6.58413348430481	0.643718879089372	0.0001139284188453311	6.584019555885964	Romania
1996	6.56886332777384	0.648104195492848	0.0001134841072135823	6.568749843666627	Romania
1997	6.59864932337371	0.651225576178548	0.0001136265199859228	6.598535696853724	Romania
1998	6.34783278319916	0.654927768840234	0.000113449491976479	6.347719333707183	Romania
1999	5.90363771445746	0.65954484605753	0.0001136097549439134	5.903524104702516	Romania
2000	5.87017309264211	0.66529434615185	0.0001136647128512732	5.870059427929259	Romania
2001	5.97588683167282	0.672020166603488	0.0001137612169335255	5.975773070455887	Romania
2002	6.20729712650489	0.678297416747085	0.0001135779888073442	6.207183548516082	Romania
2003	6.4506446763087	0.68407492928742	0.0001135108701067121	6.450531165438593	Romania
2004	6.46982444744513	0.690417054639929	0.0001133732502856942	6.469711074194844	Romania
2005	6.19790489768135	0.694998949594957	0.0001133699595650656	6.197791527721785	Romania
2006	5.93185636588755	0.699490765699603	0.0001133942322673727	5.931742971655283	Romania
2007	5.80477487893507	0.704523726685579	0.0001134411198715648	5.804661437815198	Romania
2008	5.76004278876274	0.710757127721139	0.0001135427437003422	5.759929246019039	Romania
2009	5.9911219052592	0.717445122377497	0.0001137407469916388	5.991008164512208	Romania
2010	5.87444768308191	0.723891348732225	0.000113424152407979	5.874334258929502	Romania
2011	5.71617195319829	0.729018272021873	0.0001132493057929818	5.716058703892497	Romania
2012	5.7804773714106	0.73389248238628	0.0001133896708220361	5.780363981739779	Romania
2013	5.88368814573604	0.737880472910291	0.0001134650860716691	5.883574680649969	Romania
2014	5.97908509947297	0.740395466703106	0.0001134876989661405	5.978971611774003	Romania
2015	5.93911304744522	0.743473529634312	0.00011357512850561	5.938999472316715	Romania
2016	5.8029698047742	0.747058709528536	0.0001133221160128104	5.802856482658187	Romania
2017	5.84625543999281	0.751117366992228	0.0001137283779762764	5.846141711614834	Romania
2018	5.55524513908473	0.755533333480467	0.0001132330721627283	5.555131906012567	Romania
2019	5.49585209934543	0.760283970607593	0.0001135195710618628	5.495738579774368	Romania
2020	5.46639021425936	0.764276444363666	0.0001133515856492673	5.466276862673711	Romania
2021	5.57037783307076	0.768453864365965	0.0001136160969378921	5.570264216973822	Romania
1990	10.1999969566328	0.630511019536119	0.0001137796478155408	10.19988317698498	Serbia
1991	10.2011715720871	0.638016934037528	0.0001135309269937798	10.20105804116011	Serbia
1992	10.1461250352386	0.641971993828041	0.000113595048973243	10.14601144018963	Serbia
1993	10.2865042515284	0.642096034424249	0.0001135047275756094	10.28639074680082	Serbia
1994	10.5875525974188	0.642223220931048	0.0001134295235719139	10.58743916789523	Serbia
1995	10.8525022055581	0.642739671389532	0.0001133940804506868	10.85238881147765	Serbia
1996	11.0043162453868	0.644846417030162	0.000113550276770342	11.00420269511003	Serbia
1997	11.0169172667456	0.64716209445227	0.0001134092534153614	11.01680385749218	Serbia
1998	10.1078390823398	0.65024598899818	0.0001133452640431175	10.10772573707576	Serbia
1999	10.1573792884137	0.655534174135398	0.0001134545077478406	10.15726583390595	Serbia
2000	10.0591739556012	0.660752800457895	0.000113379406453907	10.05906057619475	Serbia
2001	9.83520389833156	0.665407334806451	0.0001133043915549369	9.835090593940006	Serbia
2002	9.5233496396201	0.671511071572143	0.0001134083075478136	9.523236231312552	Serbia
2003	9.50232471567698	0.678334928718905	0.000113500245914194	9.502211215431066	Serbia
2004	9.38224206258391	0.686819841842618	0.0001134929322035233	9.382128569651705	Serbia
2005	9.39126578716012	0.69609756790601	0.0001137216544987997	9.391152065505622	Serbia
2006	9.21826304701779	0.704945018093173	0.0001136055118874095	9.218149441505904	Serbia
2007	9.02950568366446	0.713242304525204	0.0001135824345839781	9.029392101229876	Serbia
2008	8.8548453458705	0.721505305994409	0.0001135775553860419	8.854731768315114	Serbia
2009	8.62828590744708	0.729965595799672	0.0001138276723534675	8.628172079774727	Serbia
2010	8.37831032464057	0.740091311255812	0.0001138044496823372	8.378196520190887	Serbia
2011	8.23872620906264	0.750072761758797	0.0001133182635995188	8.238612890799041	Serbia
2012	8.18542062733739	0.757105	0.0001134119244311122	8.185307215412958	Serbia
2013	8.01785318128684	0.762170908106883	0.0001137545520118694	8.017739426734828	Serbia
2014	8.06758499997123	0.766043091132074	0.0001136459455333864	8.067471354025695	Serbia
2015	8.15093390077793	0.769842222617687	0.0001134852089392114	8.150820415568992	Serbia
2016	8.00847495734817	0.773654077278106	0.0001134248602291365	8.00836153248794	Serbia
2017	8.00649103867732	0.777460384270565	0.0001135186976634589	8.006377519979656	Serbia
2018	7.79858251086876	0.781494973790012	0.0001136241844317305	7.798468886684328	Serbia
2019	7.77581223530298	0.785768300182747	0.0001135067298831123	7.775698728573097	Serbia
2020	7.95767417414481	0.789183332686432	0.0001136450303653371	7.957560529114445	Serbia
2021	7.78950115422228	0.792416293685483	0.0001136103628294896	7.78938754385945	Serbia
1990	23.4459412972497	0.653853505137647	0.0001134596566341883	23.44582783759306	Slovakia
1991	23.3018217407697	0.658731402179317	0.0001136400065396182	23.30170810076316	Slovakia
1992	22.8498045711178	0.665830110587888	0.0001133729083141794	22.84969119820949	Slovakia
1993	22.8722581843624	0.67596793706605	0.0001136468057971857	22.8721445375566	Slovakia
1994	22.6147042043079	0.688136476595487	0.0001137307881163322	22.61459047351978	Slovakia
1995	22.5999319960552	0.697476536273994	0.0001136746954908674	22.59981832135971	Slovakia
1996	21.7758743329744	0.704405003157211	0.0001132487378358047	21.77576108423656	Slovakia
1997	22.4968515808535	0.711513209633452	0.0001135739504031428	22.4967380069031	Slovakia
1998	22.2136689442741	0.719058766219034	0.0001135269341096584	22.21355541733999	Slovakia
1999	21.8714305394117	0.726144172630556	0.0001132785919682608	21.87131726081973	Slovakia
2000	20.9670503928931	0.734046240313494	0.0001136975122029489	20.9669366953809	Slovakia
2001	21.090395993276	0.741392553570632	0.0001135593814598969	21.09028243389454	Slovakia
2002	20.5831972182674	0.746791141582656	0.0001136084132054573	20.5830836098542	Slovakia
2003	20.3791284429107	0.75116726952438	0.000113624790576693	20.37901481812013	Slovakia
2004	20.0894314270481	0.755836693705671	0.0001133923166027461	20.0893180347315	Slovakia
2005	20.2498400368046	0.761724185107018	0.0001135198790740862	20.24972651692552	Slovakia
2006	20.2486977851463	0.767673036224795	0.0001134272322130323	20.24858435791409	Slovakia
2007	20.6471508654311	0.772914152845047	0.0001135439554192601	20.64703732147568	Slovakia
2008	20.1562587546292	0.777197399879439	0.000113207890730651	20.15614554673847	Slovakia
2009	20.2724492836502	0.781052260265285	0.0001136656462947932	20.2723356180039	Slovakia
2010	19.7656561157528	0.786254422327679	0.0001132170574064626	19.76554289869539	Slovakia
2011	20.0403134026708	0.791465382423228	0.000113363418527435	20.04020003925227	Slovakia
2012	19.9802220176483	0.795456215611276	0.0001134096638244565	19.98010860798447	Slovakia
2013	19.9443547541379	0.797903722940591	0.0001136797378865262	19.94424107440001	Slovakia
2014	19.8460573732217	0.799618796308309	0.0001133539094859008	19.84594401931221	Slovakia
2015	20.2726257587144	0.800394179928449	0.0001135050463637622	20.27251225366804	Slovakia
2016	19.8809727035021	0.800878210489993	0.0001136411205262389	19.88085906238157	Slovakia
2017	20.3450963397995	0.802277316569847	0.0001135240453509321	20.34498281575415	Slovakia
2018	20.5086579081425	0.804357302109054	0.0001136145999097929	20.50854429354259	Slovakia
2019	20.1864214552612	0.80644845685688	0.0001133516299591809	20.18630810363124	Slovakia
2020	20.1943846509005	0.80830596588062	0.0001134292687956586	20.1942712216317	Slovakia
2021	20.2897852061505	0.810610529921693	0.0001135459300467291	20.28967166022046	Slovakia
1990	15.9870073578367	0.727463928368452	0.0001139257293813059	15.98689343210732	Slovenia
1991	17.0160181266542	0.732666985968602	0.0001134006064295038	17.01590472604777	Slovenia
1992	17.5868954308763	0.737391551733707	0.0001135735156984232	17.5867818573606	Slovenia
1993	17.8026173088605	0.741774171511168	0.0001135709349003974	17.8025037379256	Slovenia
1994	16.6789485512492	0.746234861332899	0.0001136016698906238	16.67883494957931	Slovenia
1995	15.3585251486623	0.750994974989173	0.000113506647904956	15.3584116420144	Slovenia
1996	15.6391703835533	0.756348987126594	0.0001136218132117604	15.63905676174009	Slovenia
1997	16.3168295936707	0.762275291907702	0.0001131334450561805	16.31671646022565	Slovenia
1998	16.0383316345715	0.767728525502705	0.0001132517724948543	16.03821838279901	Slovenia
1999	16.7444519699493	0.773236192288015	0.0001133656789222899	16.74433860427038	Slovenia
2000	16.0453386664517	0.779578009745196	0.0001134269158009857	16.0452252395359	Slovenia
2001	15.9455853533506	0.786240775635761	0.0001136450123278086	15.94547170833827	Slovenia
2002	15.4332163541149	0.791805569443613	0.0001132674544334309	15.43310308666047	Slovenia
2003	14.7507914824856	0.796371530737719	0.0001134641377966759	14.7506780183478	Slovenia
2004	15.1846757893875	0.800962240122577	0.0001135814475712943	15.18456220793993	Slovenia
2005	15.6145761037734	0.805601248185604	0.0001134100379737485	15.61446269373543	Slovenia
2006	16.125932537411	0.809708595222897	0.0001135084880664778	16.12581902892293	Slovenia
2007	16.3478371822383	0.813006319197598	0.0001135691396208332	16.34772361309868	Slovenia
2008	16.1785408779538	0.816347250277984	0.0001132067487526504	16.17842767120505	Slovenia
2009	15.5613769107377	0.818878560380979	0.0001135273058590805	15.56126338343184	Slovenia
2010	15.0605144797714	0.82117848598052	0.0001134282505292699	15.06040105152087	Slovenia
2011	14.6651985675423	0.823023560855118	0.0001135290138363581	14.66508503852846	Slovenia
2012	14.9451669850802	0.824336562677773	0.0001136867826313619	14.94505329829757	Slovenia
2013	14.6826179656188	0.825826275074906	0.0001131563076144912	14.68250480931118	Slovenia
2014	14.3446766626947	0.827799245827941	0.0001136341920080775	14.34456302850269	Slovenia
2015	13.7793912554499	0.829837070735453	0.0001136278049783341	13.77927762764492	Slovenia
2016	13.4574143802764	0.831367915132541	0.0001135134799166881	13.45730086679648	Slovenia
2017	13.7795103514245	0.833038139449118	0.0001136683013543927	13.77939668312315	Slovenia
2018	13.4413	0.835472480610787	0.0001133279341753749	13.44122689686582	Slovenia
2019	13.5352913415594	0.838266782297842	0.0001131915268248737	13.53517815003257	Slovenia
2020	12.979577048616	0.840373845574037	0.0001134487273010153	12.9794635998887	Slovenia
2021	12.7269215102828	0.842430731281465	0.0001136114229182407	12.72680789885988	Slovenia
1990	4.38107164058418	0.622446576329452	0.0001136405013224615	4.380958000082857	Belarus
1991	4.3807325190353	0.627038266774523	0.0001131912522191719	4.380619327783081	Belarus
1992	4.4704768780364	0.632891737136784	0.0001134916461385488	4.470363386390261	Belarus
1993	4.7802317902009	0.639394169351269	0.0001134042396018883	4.780118385961298	Belarus
1994	4.83561977207418	0.64465278058669	0.0001134049090610997	4.835506367165119	Belarus
1995	4.95188130750552	0.648959503797064	0.0001133874198672803	4.951767920085652	Belarus
1996	4.87629321010365	0.652855220750827	0.0001134961591317422	4.876179713944518	Belarus
1997	4.88704183417967	0.655627296459504	0.0001135248562246457	4.886928309323445	Belarus
1998	4.95306466617935	0.657246466657203	0.0001132674868568033	4.952951398692494	Belarus
1999	5.02376975790539	0.660171009515746	0.0001134732522984471	5.023656284653091	Belarus
2000	4.88274747375813	0.664705822252137	0.0001134810263129368	4.882633992731817	Belarus
2001	4.75999946077272	0.671333268854148	0.0001132637179709925	4.759886197054749	Belarus
2002	4.75718595973917	0.678121782135605	0.0001133562055669034	4.757072603533603	Belarus
2003	4.5892451381288	0.68486855613275	0.0001135824394074784	4.589131555689392	Belarus
2004	4.80078985969862	0.692502135029653	0.0001134581648417009	4.800676401533778	Belarus
2005	5.18907433749201	0.698985482904355	0.0001136211170731459	5.188960716374937	Belarus
2006	5.06376015664401	0.705119102674127	0.0001135282547606948	5.063646628389249	Belarus
2007	4.8858545003877	0.711496561875696	0.0001135145579771405	4.885740985829723	Belarus
2008	5.0781588183092	0.719120871487284	0.0001137250697003157	5.0780450932395	Belarus
2009	5.81971553754197	0.727292783613496	0.0001134673719192683	5.81960207017005	Belarus
2010	5.29605121674638	0.734954626211817	0.0001134854554106259	5.295937731290969	Belarus
2011	5.3772182432898	0.739504325946655	0.0001136893657743952	5.377104553924026	Belarus
2012	5.09837400797916	0.743468837307909	0.0001135018605156353	5.098260506118645	Belarus
2013	5.15932390507604	0.748529322885796	0.0001134551680127812	5.159210449908028	Belarus
2014	5.14377287727635	0.753511479851413	0.0001134474699951404	5.143659429806354	Belarus
2015	5.03038550241795	0.758205742923593	0.0001134563527890483	5.030272046065161	Belarus
2016	5.11518858337524	0.764328221802501	0.0001135307301976618	5.115075052645043	Belarus
2017	5.16213173784702	0.771131465670885	0.0001132583183416102	5.162018479528679	Belarus
2018	5.22213088357725	0.776568956673705	0.0001132504679852505	5.222017633109266	Belarus
2019	5.26110584790252	0.780508018535969	0.0001133608453696686	5.260992487057151	Belarus
2020	5.24473353106374	0.782381564892966	0.000113610703377957	5.244619920360361	Belarus
2021	5.24193077216929	0.784484710906639	0.0001137621659481532	5.241817010003342	Belarus
1990	7.50417859158142	0.674967632130919	0.000113519426498017	7.504065072154922	Estonia
1991	7.65461230841912	0.685223089296634	0.0001135426888061183	7.654498765730314	Estonia
1992	7.51784716311345	0.695586673779285	0.0001135950019763854	7.517733568111473	Estonia
1993	7.34474923582952	0.703693149995024	0.0001133741088899446	7.344635861720629	Estonia
1994	8.06654772421618	0.708456180899464	0.0001135157987730332	8.066434208417407	Estonia
1995	7.74374551907112	0.713172725189506	0.0001135780827713234	7.743631940988348	Estonia
1996	7.5816920444844	0.718813024217038	0.000113548374185555	7.581578496110214	Estonia
1997	7.44285731754752	0.724652439639785	0.0001134575451784274	7.442743860002341	Estonia
1998	7.87846934827482	0.729027035230187	0.000113276482829342	7.87835607179199	Estonia
1999	8.37749786735312	0.733250616186121	0.0001135377014220793	8.377384329651699	Estonia
2000	7.74365839997041	0.739713154351944	0.0001133939436640761	7.743545006026745	Estonia
2001	7.14763595523478	0.746602207163017	0.0001134441326844339	7.147522511102096	Estonia
2002	6.96691900129289	0.752629898252246	0.000113562169171408	6.966805439123719	Estonia
2003	6.60083997758703	0.75781567757793	0.0001135358395376512	6.600726441747492	Estonia
2004	6.61908476850004	0.763223727128029	0.0001136554830443758	6.618971113016995	Estonia
2005	6.68438902352581	0.769112181926314	0.000113506161139776	6.684275517364671	Estonia
2006	6.80240788006118	0.774451841771662	0.0001133313491932785	6.802294548711987	Estonia
2007	6.81334619489016	0.781074442846485	0.0001135691130256779	6.813232625777134	Estonia
2008	6.53658849302057	0.788598873704278	0.0001135836143535775	6.536474909406216	Estonia
2009	6.35212786689612	0.794728212699059	0.0001138625623002144	6.352014004333819	Estonia
2010	6.29552775347519	0.800829717976428	0.000113499714528433	6.295414253760661	Estonia
2011	6.30216155020225	0.806633077522166	0.0001136247264692996	6.30204792547578	Estonia
2012	6.22826230507548	0.811109357704526	0.0001134353391506298	6.22814886973633	Estonia
2013	6.08416630422973	0.81488717677447	0.0001135448867896992	6.08405275934294	Estonia
2014	6.42676216347616	0.818770732051979	0.0001133910926617265	6.426648772383498	Estonia
2015	6.55166865275575	0.823221278492715	0.000113428983792347	6.551555223771958	Estonia
2016	6.60267573410799	0.827364360092018	0.0001134024871846396	6.602562331620805	Estonia
2017	6.49780211436488	0.830975311283378	0.0001136417356713526	6.497688472629209	Estonia
2018	6.62930817802232	0.834566296193434	0.0001134447759110959	6.629194733246409	Estonia
2019	6.95873383403838	0.838573508963879	0.0001136881190860837	6.958620145919294	Estonia
2020	6.8691891026051	0.841817139147138	0.0001135131266317275	6.869075589478468	Estonia
2021	6.79979472724708	0.844917787360624	0.0001137068677055776	6.799681020379374	Estonia
1990	4.27148366460016	0.680193638285329	0.0001136117357477303	4.271370052864412	Latvia
1991	4.40012154833572	0.688117297290074	0.0001133885827334214	4.400008159752987	Latvia
1992	4.56012976061616	0.696157035504877	0.0001135837257894935	4.560016176890371	Latvia
1993	4.94526256349109	0.705249855159515	0.0001133927200815639	4.945149170771009	Latvia
1994	5.19987304610155	0.712531352821191	0.0001135513150347836	5.199759494786515	Latvia
1995	4.94249264638828	0.717639459211637	0.0001136385747077596	4.942379007813573	Latvia
1996	4.81201518223709	0.721139537892551	0.0001136097368565061	4.811901572500234	Latvia
1997	4.85858774837907	0.723746580428208	0.000113447865910578	4.858474300513159	Latvia
1998	5.0923286044989	0.725427335933284	0.0001133625416019823	5.092215241957298	Latvia
1999	5.34430306747856	0.727219684959525	0.0001136112160541914	5.344189456262505	Latvia
2000	5.14086570275094	0.730951448728138	0.0001134902618627305	5.140752212489077	Latvia
2001	4.98233826770204	0.73629419637135	0.0001136133140877941	4.982224654387951	Latvia
2002	4.78431995548583	0.741870440285041	0.0001134468747221686	4.784206508611108	Latvia
2003	4.58010832846017	0.748168161846997	0.0001135585352303928	4.57999476992494	Latvia
2004	4.54276675243514	0.755263211009698	0.0001135357960644552	4.542653216639076	Latvia
2005	4.66392884827762	0.761929432669523	0.0001138205736613202	4.663815027703959	Latvia
2006	4.85892539402427	0.768459928850117	0.0001138785934216798	4.858811515430848	Latvia
2007	4.83711262322475	0.776481958669804	0.0001135212116995124	4.836999102013051	Latvia
2008	4.62162335535315	0.786324573303851	0.0001133428336255861	4.621510012519525	Latvia
2009	4.68504903555114	0.794504426648315	0.0001135398553393869	4.6849354956958	Latvia
2010	4.47439537200272	0.798171594063957	0.0001136053641298322	4.474281766638589	Latvia
2011	4.26406041126814	0.799080776427927	0.0001133944456449096	4.263947016822495	Latvia
2012	4.44735762680399	0.801026473960894	0.0001133667594135999	4.447244260044577	Latvia
2013	4.61320622579952	0.802660490277978	0.0001136333099799153	4.61309259248954	Latvia
2014	4.67008917998825	0.803721486035489	0.0001135390953870986	4.669975640892863	Latvia
2015	4.52876916730272	0.806985994927815	0.0001134146889953385	4.528655752613725	Latvia
2016	4.49826287309645	0.811463590660605	0.0001133086388337381	4.498149564457616	Latvia
2017	4.66017563586059	0.816923118079976	0.0001136796445064225	4.660061956216083	Latvia
2018	4.80398879809781	0.821419809272627	0.0001136302298204889	4.80387516786799	Latvia
2019	4.67779439913852	0.824781776742666	0.0001135330867238304	4.677680866051796	Latvia
2020	4.6986929211277	0.827900448409988	0.0001133251124553325	4.698579596015245	Latvia
2021	4.6715664383209	0.830663516299797	0.0001136878890560707	4.671452750431844	Latvia
1990	7.11901872185307	0.668503937884641	0.0001131376422164821	7.118905584210854	Lithuania
1991	7.2964610191192	0.673234120792409	0.0001134912447878132	7.296347527874413	Lithuania
1992	7.55489563062612	0.680992879643758	0.0001132122744233733	7.554782418351697	Lithuania
1993	8.56714326133534	0.687480621018131	0.0001134312545488906	8.567029830080791	Lithuania
1994	8.66238896736056	0.69115165298429	0.0001133878444897496	8.66227557951607	Lithuania
1995	8.27128140251514	0.694734380082166	0.0001135882949024024	8.271167814220236	Lithuania
1996	7.99106642688082	0.698591300871233	0.0001134464352648293	7.990952980445555	Lithuania
1997	7.58054815366532	0.702840949666947	0.0001136428583685562	7.580434510806952	Lithuania
1998	8.16643648500157	0.707468182196716	0.0001136190123320792	8.166322865989239	Lithuania
1999	8.79265709578943	0.712834170940662	0.0001134562866201912	8.79254363950281	Lithuania
2000	8.31910144266689	0.719896959838609	0.0001135732957035071	8.318987869371187	Lithuania
2001	7.98809238231439	0.727133584877313	0.0001136601169936908	7.987978722197396	Lithuania
2002	7.61643134966259	0.733793397915696	0.0001134301049022826	7.616317919557687	Lithuania
2003	7.58602510920318	0.741229600875632	0.0001133768382911496	7.585911732364889	Lithuania
2004	7.44493553699056	0.748949762305515	0.0001135542292473732	7.444821982761312	Lithuania
2005	7.40651118904555	0.756352359983789	0.0001135262795268677	7.406397662766024	Lithuania
2006	7.31021442155196	0.763059124350272	0.0001137859345505755	7.31010063561741	Lithuania
2007	7.52946301639666	0.770229638520692	0.0001133264616694027	7.529349689934991	Lithuania
2008	7.36843573911408	0.778273711505288	0.0001137607662144877	7.368321978347866	Lithuania
2009	6.79319985431789	0.785689739125479	0.0001134828819741788	6.793086371435916	Lithuania
2010	6.20754588788861	0.793364681757828	0.0001134755726112559	6.207432412315999	Lithuania
2011	4.37405397275373	0.800924994333688	0.0001133512807515289	4.373940621472978	Lithuania
2012	5.9214166565955	0.8078270261595	0.0001132418583895684	5.92130341473711	Lithuania
2013	7.10967893343118	0.813219722329104	0.0001135910970532362	7.109565342334127	Lithuania
2014	7.24941239641796	0.817886376021861	0.0001135633650486326	7.249298833052912	Lithuania
2015	7.33027546402073	0.823112629019743	0.000113263605738089	7.330162200414992	Lithuania
2016	7.20780779618083	0.829303695106582	0.0001134118135642349	7.207694384367265	Lithuania
2017	6.96412157290045	0.8358717398516	0.000113596310466577	6.964007976589984	Lithuania
2018	7.39817177346229	0.841918910402675	0.0001135209549364815	7.398058252507353	Lithuania
2019	7.7980804652115	0.847906338850069	0.0001135055158222089	7.797966959695678	Lithuania
2020	7.71851099099575	0.85275238761541	0.0001133643788724798	7.718397626616877	Lithuania
2021	7.69250304986514	0.856484049109405	0.0001134025593906699	7.692389647305749	Lithuania
1990	5.09150536735587	0.604251762377742	0.0001136014989261824	5.091391765856944	Republic of Moldova
1991	5.30796400361715	0.607270773865529	0.0001133977618213601	5.307850605855329	Republic of Moldova
1992	4.84301456843914	0.609664558440288	0.0001132042559433769	4.842901364183197	Republic of Moldova
1993	4.55313878770848	0.614152920432239	0.0001136393672155049	4.553025148341264	Republic of Moldova
1994	4.57144484466049	0.617603766824611	0.000113595811913397	4.571331248848576	Republic of Moldova
1995	4.58107318108295	0.620951321121127	0.0001136558509620842	4.580959525231989	Republic of Moldova
1996	4.06377822998528	0.623113983844076	0.0001135420570608756	4.063664687928219	Republic of Moldova
1997	3.75404325033035	0.624370104753213	0.0001133983820532907	3.753929851948297	Republic of Moldova
1998	3.78842842104884	0.62411676120849	0.000113245471761143	3.788315175577079	Republic of Moldova
1999	4.44245894799536	0.622834528688654	0.0001136507881533381	4.442345297207207	Republic of Moldova
2000	3.93293058220618	0.622004933502906	0.0001134782824076868	3.932817103923772	Republic of Moldova
2001	3.33989156925899	0.622936409943787	0.0001134309473792763	3.339778138311611	Republic of Moldova
2002	3.07609976498407	0.625874844526255	0.0001135264449581044	3.075986238539112	Republic of Moldova
2003	2.99881476571708	0.629985044767633	0.0001136451585611122	2.998701120558519	Republic of Moldova
2004	2.98955280093197	0.635394821992876	0.0001135633968646995	2.989439237535105	Republic of Moldova
2005	3.16641510349536	0.641530965095913	0.0001135426333705951	3.16630156086199	Republic of Moldova
2006	3.26125061736014	0.647996263561811	0.0001134974547721693	3.261137119905368	Republic of Moldova
2007	3.38502032711833	0.65421585059876	0.0001136182914360308	3.384906708826894	Republic of Moldova
2008	3.32363743397301	0.661046597063232	0.0001133236041113078	3.323524110368899	Republic of Moldova
2009	3.32087904926739	0.666284393801024	0.0001135062724015288	3.320765542994988	Republic of Moldova
2010	3.36604966043436	0.671989615961323	0.0001133928408326967	3.365936267593527	Republic of Moldova
2011	3.25367436223558	0.678004136643775	0.0001133432951322651	3.253561018940448	Republic of Moldova
2012	3.2571085947795	0.682979795888934	0.0001136795855930234	3.256994915193907	Republic of Moldova
2013	3.20421651886879	0.688519174704066	0.0001134340934608377	3.204103084775329	Republic of Moldova
2014	3.29488303121623	0.694104557276994	0.0001134169662610618	3.294769614249969	Republic of Moldova
2015	3.3192376186365	0.699355166217478	0.0001135885932204958	3.319124030043279	Republic of Moldova
2016	3.13573329322874	0.70514454200476	0.0001133820504966747	3.135619911178243	Republic of Moldova
2017	2.94592587556787	0.711206637139458	0.0001134787541163975	2.945812396813754	Republic of Moldova
2018	3.14056119246918	0.717244426652362	0.0001133635165127349	3.140447828952667	Republic of Moldova
2019	3.08780953766417	0.723011647628002	0.000113353378665217	3.087696184285505	Republic of Moldova
2020	3.12084785550159	0.727710540349217	0.0001134196403935087	3.120734435861197	Republic of Moldova
2021	3.13275956424773	0.732214875427507	0.000113531331977748	3.132646032915752	Republic of Moldova
1990	6.61263335828312	0.671600578021767	0.0001137215580520545	6.612519636725068	Russian Federation
1991	6.70377184042385	0.680099211484661	0.0001137140914043846	6.703658126332446	Russian Federation
1992	6.92457886471547	0.688068021982768	0.0001133846412998551	6.92446548007417	Russian Federation
1993	7.26233404630099	0.692036194318927	0.0001134690391808474	7.262220577261809	Russian Federation
1994	7.27835144880921	0.694144966076361	0.000113807512015744	7.278237641297194	Russian Federation
1995	7.0197977939015	0.697854213747881	0.0001136775089351868	7.019684116392565	Russian Federation
1996	6.72602331718187	0.701468230734779	0.0001134586005285082	6.725909858581341	Russian Federation
1997	6.65567820403447	0.703752867289891	0.0001135053138940403	6.655564698720577	Russian Federation
1998	7.0228459345559	0.705198518088381	0.0001132633884381185	7.022732671167462	Russian Federation
1999	9.17374043878276	0.706863537909859	0.0001133510922065572	9.173627087690553	Russian Federation
2000	8.0757369525602	0.708643647769121	0.0001135050813645474	8.075623447478836	Russian Federation
2001	6.59829064664075	0.710570359001004	0.0001136463455961641	6.598177000295154	Russian Federation
2002	6.0982007115188	0.713460956547605	0.0001133709410760543	6.098087340577724	Russian Federation
2003	6.09005836962137	0.718875116049301	0.0001138367945987494	6.089944532826771	Russian Federation
2004	6.12276303157164	0.726305319497695	0.0001137723004810857	6.122649259271159	Russian Federation
2005	6.41948542479911	0.733592776524904	0.0001136511346199452	6.419371773664491	Russian Federation
2006	6.23236800443733	0.740064663588135	0.0001135547526105736	6.232254449684719	Russian Federation
2007	6.08058712207233	0.746191512265979	0.0001136339421491833	6.080473488130181	Russian Federation
2008	6.27947827291562	0.752623243282606	0.0001133451854855777	6.279364927730135	Russian Federation
2009	6.28477109355205	0.757960404689196	0.0001134971182465645	6.284657596433803	Russian Federation
2010	6.38895370680112	0.763320116187813	0.0001137146022891394	6.388839992198831	Russian Federation
2011	6.13261323974791	0.767633587927234	0.0001135061415076241	6.132499733606402	Russian Federation
2012	6.03129860486603	0.77192038427212	0.0001133717728677726	6.031185233093162	Russian Federation
2013	6.10071891172114	0.776526978961411	0.0001135932094541664	6.100605318511686	Russian Federation
2014	6.29685627995853	0.780617524284297	0.0001134097770314142	6.296742870181498	Russian Federation
2015	6.27834	0.784913773964283	0.0001132961240072614	6.278228625265993	Russian Federation
2016	6.17892372689088	0.790330149439335	0.0001136039740257667	6.178810122916854	Russian Federation
2017	6.72278020744859	0.79566948446832	0.0001138514156111472	6.722666356032979	Russian Federation
2018	7.27381928607876	0.800108144129611	0.0001134783630853524	7.273705807715675	Russian Federation
2019	7.49475182230277	0.803658201264112	0.0001137029483593509	7.49463811935441	Russian Federation
2020	7.42789313124547	0.806011474298182	0.0001132884531656604	7.427779842792304	Russian Federation
2021	7.50112976657183	0.808536004906566	0.0001135881489633202	7.501016178422867	Russian Federation
1990	4.08057679926906	0.647461465528387	0.0001136134486211994	4.080463185820438	Ukraine
1991	4.16249583901289	0.651950021194653	0.00011349570542495	4.162382343307465	Ukraine
1992	4.25247408783581	0.657600333165733	0.0001133243775526468	4.252360763458257	Ukraine
1993	4.34562612824241	0.66286740459174	0.0001134220248037809	4.345512706217606	Ukraine
1994	4.41057243672082	0.665506374866164	0.0001133589840814626	4.410459077736738	Ukraine
1995	4.51609181181196	0.666950166648749	0.0001134296542970896	4.515978382157663	Ukraine
1996	4.45520010858089	0.668104744367524	0.000113380562172698	4.455086728018717	Ukraine
1997	4.39783991158459	0.669207845755283	0.0001135097213482521	4.397726401863242	Ukraine
1998	4.29161466232898	0.670322300548544	0.0001135263854511795	4.291501135943529	Ukraine
1999	4.37512854996968	0.670642905451183	0.000113535968892195	4.375015014000788	Ukraine
2000	4.44401310338062	0.671095000943321	0.0001133973150528978	4.443899706065567	Ukraine
2001	4.42212262561135	0.672467819796801	0.0001133758629131939	4.422009249748437	Ukraine
2002	4.48824746998597	0.674543220896083	0.0001135728758167931	4.488133897110153	Ukraine
2003	4.5322003027779	0.678614636476308	0.0001132611621160591	4.532087041615784	Ukraine
2004	4.61033417326463	0.685380936146257	0.0001134626021435597	4.610220710662486	Ukraine
2005	4.74067320316798	0.692023300673985	0.0001135038060305867	4.74055969936195	Ukraine
2006	4.69780951919085	0.698093382536473	0.0001135151844375223	4.697696004006413	Ukraine
2007	4.89926637370306	0.704202307705725	0.0001133043279113156	4.899153069375149	Ukraine
2008	4.93313946664717	0.710980183909559	0.0001136033122081676	4.933025863334962	Ukraine
2009	4.82908352182579	0.716185465482395	0.0001135624261324603	4.828969959399658	Ukraine
2010	4.88866576329803	0.72101987022281	0.0001132843247035378	4.888552478973327	Ukraine
2011	4.8726040644303	0.724891957373533	0.0001138065351306355	4.872490257895169	Ukraine
2012	4.88303521286219	0.728817199844111	0.0001135116372955329	4.882921701224894	Ukraine
2013	4.65054935293049	0.734033572821072	0.000113654284064622	4.650435698646425	Ukraine
2014	4.46256722831844	0.739883556959807	0.0001139420298102387	4.462453286288629	Ukraine
2015	4.34868219547809	0.743790863159826	0.0001135487588787702	4.348568646719211	Ukraine
2016	4.29132205001541	0.746857988843031	0.0001138037038499655	4.29120824631156	Ukraine
2017	4.22733814667431	0.750593324392773	0.0001137002806845784	4.227224446393625	Ukraine
2018	4.24364082281706	0.754451727274318	0.000113337361830855	4.243527485455229	Ukraine
2019	4.21795495908301	0.757980081219807	0.0001134273225927325	4.217841531760417	Ukraine
2020	3.94048662588918	0.759929872218543	0.0001132764563196097	3.940373349432861	Ukraine
2021	3.9433248886799	0.760773912846782	0.0001135309634813414	3.943211357716419	Ukraine
1990	13.4009562226314	0.66608191698766	0.000113400978667831	13.40084282165273	Brunei Darussalam
1991	13.0635848825037	0.671233831388631	0.0001134166213399923	13.06347146588236	Brunei Darussalam
1992	12.7690746716913	0.676702526223706	0.0001135700108249388	12.76896110168047	Brunei Darussalam
1993	12.4875013942109	0.682175439911044	0.000113463450394654	12.48738793076051	Brunei Darussalam
1994	12.1723612410931	0.68739409348098	0.0001134284833850075	12.17224781260972	Brunei Darussalam
1995	11.7695080308331	0.692471156008533	0.0001136583590287055	11.76939437247407	Brunei Darussalam
1996	11.4597994986465	0.697602233240377	0.0001136152603706394	11.45968588338613	Brunei Darussalam
1997	11.3919393817569	0.702944386203433	0.0001133042355190063	11.39182607752138	Brunei Darussalam
1998	11.3232268908798	0.708630119469791	0.0001136096630087665	11.32311328121679	Brunei Darussalam
1999	11.2929444623922	0.714851237118356	0.0001134418258075654	11.29283102056639	Brunei Darussalam
2000	11.1622774416529	0.72155249267874	0.0001136756540723752	11.16216376599883	Brunei Darussalam
2001	10.9532141685096	0.728535069338112	0.0001135913497350588	10.95310057715987	Brunei Darussalam
2002	10.7769505272652	0.735343916434566	0.0001135658303110971	10.77683696143489	Brunei Darussalam
2003	10.6955602805635	0.741578091315293	0.0001133844916089513	10.69544689607189	Brunei Darussalam
2004	10.7230646856397	0.747311714682537	0.0001135267905636184	10.72295115884914	Brunei Darussalam
2005	10.4551263470141	0.752481792632817	0.0001137146813946299	10.45501263233271	Brunei Darussalam
2006	10.2919844354435	0.75731865511743	0.000113725716253625	10.29187070972725	Brunei Darussalam
2007	10.3078509255141	0.761643128654341	0.0001135304179676201	10.30773739509613	Brunei Darussalam
2008	10.1891268180527	0.765714260433754	0.0001134029874665198	10.18901341506523	Brunei Darussalam
2009	10.2576861728951	0.769601681624648	0.0001137487760084796	10.25757242411909	Brunei Darussalam
2010	10.3030122135843	0.773219221249055	0.0001137323752558523	10.30289848120904	Brunei Darussalam
2011	10.3142890229989	0.776631893191597	0.0001134989444640528	10.31417552405444	Brunei Darussalam
2012	10.237209833571	0.780216551684601	0.0001133390864071091	10.23709649448459	Brunei Darussalam
2013	10.5136980031949	0.784017040989581	0.0001135271390575178	10.51358447605584	Brunei Darussalam
2014	10.5416883209974	0.787733289361499	0.0001133519881428276	10.54157496900926	Brunei Darussalam
2015	10.6630629412031	0.791367566956237	0.0001134174866824412	10.66294952371642	Brunei Darussalam
2016	11.052381317474	0.794980772397229	0.0001134117375648052	11.05226790573643	Brunei Darussalam
2017	10.8598091696017	0.798309936375838	0.0001134160330015902	10.8596957535687	Brunei Darussalam
2018	10.2775847222975	0.801436553226482	0.0001136352172008586	10.2774710870803	Brunei Darussalam
2019	9.96933502054381	0.804499388246421	0.0001135596347959362	9.969221460909013	Brunei Darussalam
2020	9.09313951857721	0.80742409075008	0.0001133796733041363	9.093026138903907	Brunei Darussalam
2021	8.96833475995885	0.810234366947283	0.000113725087075852	8.968221034871775	Brunei Darussalam
1990	33.5263045060011	0.790253515528297	0.00011363524720443	33.52619087075389	Japan
1991	33.8682627874201	0.794616189497547	0.0001132496487664188	33.86814953777133	Japan
1992	33.6220144303416	0.799156224748283	0.0001137371737243389	33.62190069316787	Japan
1993	33.3296642513114	0.802972994199584	0.0001135145439663154	33.32955073676743	Japan
1994	33.0625274025685	0.806689483098495	0.0001135278683414967	33.06241387470016	Japan
1995	32.172804134331	0.810510771484257	0.0001134532440546422	32.17269068108695	Japan
1996	31.9157352987524	0.813870745535327	0.0001134162611261898	31.91562188249127	Japan
1997	31.3764159093824	0.816675782376649	0.0001133398647966012	31.3763025695176	Japan
1998	31.1992820318197	0.819016201504856	0.0001134246175711509	31.19916860720213	Japan
1999	30.438518367731	0.82106663705133	0.0001137845257618801	30.43840458320524	Japan
2000	29.6648667794898	0.822938998623378	0.0001135725279235354	29.66475320696188	Japan
2001	28.9833856478757	0.824723241254759	0.000113298450917675	28.98327234942478	Japan
2002	28.2270239078189	0.82693677356819	0.0001135576577692537	28.22691035016113	Japan
2003	27.7824919032992	0.829392223273124	0.000113317010377757	27.78237858628882	Japan
2004	27.8160701324487	0.832037381275171	0.0001136186704305705	27.81595651377827	Japan
2005	27.7252726235314	0.834288685362289	0.0001136365810435999	27.72515898695035	Japan
2006	27.6025410057073	0.836222264006662	0.0001134248314155474	27.60242758087589	Japan
2007	27.1725600674613	0.83829415979033	0.0001136403990108239	27.17244642706229	Japan
2008	26.9927560662571	0.840301217168455	0.0001136574923324834	26.99264240876477	Japan
2009	26.9050621068969	0.842133664144895	0.0001136717444412958	26.90494843515246	Japan
2010	26.4831810903735	0.844361810771781	0.0001134332931828851	26.48306765708032	Japan
2011	26.5075386614006	0.846750266822805	0.000113699681333926	26.50742496171927	Japan
2012	26.106584182473	0.849061489406189	0.0001136526147871934	26.10647052985821	Japan
2013	25.697556265289	0.851356993626047	0.0001136517501990221	25.6974426135388	Japan
2014	25.1934014277062	0.85369274935716	0.0001134852855117186	25.19328794242069	Japan
2015	24.7387074003344	0.856097498738686	0.0001136420012372886	24.73859375833316	Japan
2016	24.2370485806631	0.858698173210648	0.000113440312680071	24.23693514035042	Japan
2017	23.8298941100251	0.861393308858287	0.0001135338548206731	23.82978057617028	Japan
2018	23.392048945149	0.864237136659234	0.0001135288977356203	23.39193541625126	Japan
2019	22.8938473527328	0.867148183486851	0.0001136067026695777	22.89373374603013	Japan
2020	22.1817565316967	0.869106879336459	0.0001134219108929152	22.18164310978581	Japan
2021	22.5126457317433	0.871241812572128	0.0001134166664410076	22.51253231507686	Japan
1990	37.4326997999505	0.692329306595283	0.0001134519164331417	37.43258634803406	Republic of Korea
1991	36.5207604786049	0.702631128494537	0.0001133679295230159	36.52064711067538	Republic of Korea
1992	35.3278530949657	0.712440841630159	0.0001134473305429593	35.32773964763516	Republic of Korea
1993	34.5627481167922	0.722286739631754	0.0001137243989658714	34.56263439239324	Republic of Korea
1994	34.3311944651711	0.732197906155207	0.0001133964588459701	34.33108106871226	Republic of Korea
1995	33.8323641514311	0.741940029590316	0.0001135677843214723	33.83225058364678	Republic of Korea
1996	33.6357566450332	0.751553240476733	0.0001134777847941642	33.6356431672484	Republic of Korea
1997	33.4459895530992	0.760591683388116	0.0001133341022206476	33.44587621899698	Republic of Korea
1998	33.0636	0.76828188532262	0.0001133541003409081	33.06346025602966	Republic of Korea
1999	33.187928173419	0.776773436337718	0.0001133899045672202	33.18781478351443	Republic of Korea
2000	32.8741771740466	0.785428821409438	0.0001131794383291451	32.87406399460827	Republic of Korea
2001	32.1202896947151	0.793496280690955	0.0001136043622888504	32.12017609035281	Republic of Korea
2002	31.6180129266846	0.801024295470106	0.0001135334764899897	31.61789939320811	Republic of Korea
2003	31.3327401034198	0.807687785876648	0.0001133018898256287	31.33262680152997	Republic of Korea
2004	31.4077516040254	0.813720926701095	0.0001134145267540149	31.40763818949864	Republic of Korea
2005	31.8971730678111	0.819093399889013	0.0001139559570139683	31.89705911185408	Republic of Korea
2006	32.0375660205731	0.824179820431794	0.0001134580237976247	32.0374525625493	Republic of Korea
2007	31.7261529877034	0.82912795326169	0.0001135253057756565	31.72603946239763	Republic of Korea
2008	31.0686871132503	0.833894626872214	0.0001138111021703525	31.06857330214813	Republic of Korea
2009	30.4043199601211	0.838108330520764	0.0001132028502056496	30.4042067572709	Republic of Korea
2010	29.9020014355943	0.84251142929369	0.0001135341552851096	29.90188790143901	Republic of Korea
2011	29.7192569840973	0.846913228744834	0.0001134393538639719	29.71914354474344	Republic of Korea
2012	29.4685364715044	0.851140262773848	0.0001134392075623694	29.46842303229684	Republic of Korea
2013	29.1969775373071	0.855441000170575	0.0001135013263620848	29.19686403598074	Republic of Korea
2014	29.0123733990975	0.859665567500037	0.0001135386043478851	29.01225986049315	Republic of Korea
2015	29.1766656084034	0.863907408481354	0.0001137936180913285	29.17655181478531	Republic of Korea
2016	29.3054741607156	0.868317824083966	0.000113599600861814	29.30536056111474	Republic of Korea
2017	29.0382605176247	0.87261776393019	0.0001136266287614619	29.03814689099594	Republic of Korea
2018	29.2592153030785	0.876823316849569	0.0001136495813437927	29.25910165349715	Republic of Korea
2019	28.9686266425791	0.88073150966869	0.0001134501437067805	28.96851319243539	Republic of Korea
2020	28.2772005373186	0.883717569055359	0.0001134056808051421	28.2770871316378	Republic of Korea
2021	29.1814568083573	0.886675266756997	0.0001136537327046093	29.1813431546246	Republic of Korea
1990	6.87512837587696	0.686404444349548	0.0001135247557968568	6.875014851121163	Singapore
1991	6.6935537536247	0.695055557646282	0.0001134498593690437	6.693440303765331	Singapore
1992	6.83930587953202	0.703427834229016	0.0001135930889480668	6.839192286443072	Singapore
1993	6.9198580312289	0.712315203759158	0.000113629147543707	6.919744402081356	Singapore
1994	6.86965287018093	0.721256796938456	0.000113293344480249	6.86953957683645	Singapore
1995	7.01418765695974	0.729982231248165	0.0001134538106631022	7.014074203149076	Singapore
1996	6.94095373466021	0.739028234741754	0.0001135564741619899	6.940840178186049	Singapore
1997	7.04184562295539	0.747571897605582	0.0001135454071990627	7.041732077548191	Singapore
1998	6.94645872539411	0.754873203577067	0.000113292257882508	6.946345433136227	Singapore
1999	6.77657953540133	0.760831136110222	0.0001136094203234351	6.776465925981006	Singapore
2000	6.5335756150464	0.767717370394546	0.0001137175603534916	6.533461897486047	Singapore
2001	6.68892173207521	0.774294656621655	0.0001136947607438943	6.688808037314466	Singapore
2002	6.57402548312434	0.77973576984914	0.0001134573976014541	6.573912025726739	Singapore
2003	6.43863033461314	0.784165555316375	0.0001132291541519241	6.438517105458987	Singapore
2004	6.46740265889203	0.789852773877056	0.0001135015618158771	6.467289157330214	Singapore
2005	6.08283485541235	0.796455750753104	0.0001136124575813494	6.082721242954769	Singapore
2006	6.00867923342222	0.803342694397764	0.0001134548512917074	6.008565778570929	Singapore
2007	6.05096197416463	0.810625304101189	0.0001135486168384784	6.050848425547791	Singapore
2008	6.12084259900688	0.818124162030734	0.0001134130764164686	6.120729185930464	Singapore
2009	6.03058038537051	0.824251515940882	0.0001133660556156248	6.030467019314894	Singapore
2010	5.85049	0.830222159553543	0.0001135571953726768	5.850379068451628	Singapore
2011	5.64586406881483	0.833829607920547	0.0001134746560847041	5.645750594158745	Singapore
2012	5.52641665273688	0.837391806757054	0.0001133618001484737	5.526303290936731	Singapore
2013	5.41748557956145	0.840420177683154	0.0001131869606755175	5.417372392600774	Singapore
2014	5.29849113123581	0.842894537933952	0.0001133842780457472	5.298377746957764	Singapore
2015	5.19631844695453	0.84540185703118	0.000113479615283107	5.196204967339247	Singapore
2016	5.01233563373199	0.847596998735509	0.0001134571017530009	5.012222176630237	Singapore
2017	4.9408930435566	0.849051517606326	0.000113729920756939	4.940779313635844	Singapore
2018	5.05622387275315	0.850762728725121	0.0001134228855918488	5.056110449867558	Singapore
2019	5.1446595187876	0.852497337757222	0.0001133212468735505	5.144546197540727	Singapore
2020	4.97327435950568	0.854296009592945	0.0001132597157696885	4.973161099789911	Singapore
2021	4.80043560575277	0.856097766112729	0.0001135580246384637	4.800322047728131	Singapore
1990	12.7216196047161	0.725982519157417	0.0001137628706301833	12.72150584184547	Australia
1991	13.4224857226446	0.729759858781312	0.0001134713464462382	13.42237225129815	Australia
1992	12.9123207941734	0.73390140434283	0.0001136188563962646	12.912207175317	Australia
1993	12.3142413189163	0.738374743085692	0.0001135272405320585	12.31412779167577	Australia
1994	12.5353048396919	0.742846571880912	0.0001134809448403058	12.53519135874706	Australia
1995	13.1970010215937	0.747426824081883	0.0001138114623689498	13.19688721013133	Australia
1996	13.4972788793057	0.751991736090285	0.0001139560990955758	13.4971649232066	Australia
1997	14.1765292986575	0.756633901347637	0.0001136343424554612	14.17641566431504	Australia
1998	14.3405873405553	0.761133265356106	0.0001133623272425823	14.34047397822806	Australia
1999	13.7754955734436	0.765697505930953	0.0001136404524455071	13.77538193299115	Australia
2000	13.7551053850955	0.770223843075912	0.0001135956262458478	13.75499178946925	Australia
2001	13.9242092352523	0.774662787384155	0.000113153990837231	13.92409608126146	Australia
2002	13.6378185301057	0.779360940006122	0.0001135379497018983	13.637704992156	Australia
2003	13.6906521519708	0.783600180802991	0.00011350568744538	13.69053864628336	Australia
2004	13.2031413162556	0.787016543130049	0.0001136963472709815	13.20302761990833	Australia
2005	13.8533868659965	0.789615521287164	0.0001138100045857085	13.85327305599191	Australia
2006	14.0305	0.791155687742942	0.0001134364157163427	14.03037482055428	Australia
2007	14.6245792821282	0.792532682754436	0.0001136377773372153	14.62446564435086	Australia
2008	15.0183922374543	0.795292900277512	0.0001134383716242358	15.01827879908268	Australia
2009	14.5959917220477	0.799174373217167	0.0001136350242176758	14.59587808702348	Australia
2010	14.5469830224803	0.803561543809643	0.0001134696490918467	14.54686955283121	Australia
2011	13.8546672729979	0.807520219913819	0.0001135148329757834	13.85455375816493	Australia
2012	13.3612463643485	0.811644461488936	0.0001134309281897325	13.36113293342031	Australia
2013	13.1431739824463	0.816453661448137	0.0001136366056376529	13.14306034584066	Australia
2014	12.7408562690276	0.820840850321621	0.0001136088808856891	12.74074266014671	Australia
2015	13.0126867951307	0.824860715173108	0.0001136575000423945	13.01257313763066	Australia
2016	12.3028704717649	0.828559943182664	0.0001134093070081382	12.30275706245789	Australia
2017	12.1854271984166	0.831798265550707	0.0001134810747540536	12.18531371734185	Australia
2018	12.0920031293067	0.835354624190932	0.000113643062546114	12.09188948624415	Australia
2019	12.1493381225973	0.839317426059217	0.0001137241943657222	12.14922439840293	Australia
2020	11.363818609799	0.842051314482691	0.0001135073549923956	11.36370510244401	Australia
2021	11.5956236053198	0.844252813727575	0.0001135476968081409	11.59551005762299	Australia
1990	8.07478166215076	0.752321654884833	0.000113667802078395	8.074667994348681	New Zealand
1991	8.66501661135242	0.755616090554557	0.0001134774126148873	8.664903133939806	New Zealand
1992	8.53585690785162	0.759461372351944	0.0001137016447979134	8.535743206206822	New Zealand
1993	9.24154449951853	0.763634604405382	0.0001132687547568951	9.241431230763775	New Zealand
1994	9.1931531081187	0.767118657876439	0.0001135818061548449	9.193039526312546	New Zealand
1995	8.09448701451357	0.769998036424639	0.0001134555938980157	8.094373558919672	New Zealand
1996	7.56946353873678	0.773575283251135	0.0001135936693692326	7.569349945067411	New Zealand
1997	7.68601408565714	0.778205776484177	0.0001135625733774938	7.685900523083762	New Zealand
1998	8.18372283232251	0.78173075719617	0.0001135535332029547	8.183609278789309	New Zealand
1999	7.95959245919748	0.784428637621383	0.0001136059880518856	7.959478853209428	New Zealand
2000	7.97836512946916	0.787659557491679	0.0001136032522576978	7.978251526216902	New Zealand
2001	8.14772	0.791426079291696	0.0001135239608415606	8.147611337458159	New Zealand
2002	8.46296795775115	0.794519590986489	0.0001135032802667865	8.462854454470884	New Zealand
2003	9.0187896451716	0.796286883438684	0.0001135202147663182	9.018676124956833	New Zealand
2004	8.98007386323566	0.798177476508371	0.0001131518886621443	8.979960711346997	New Zealand
2005	8.1289030875147	0.799107294338124	0.0001134209522048746	8.128789666562495	New Zealand
2006	7.35178798630445	0.798456865675295	0.0001134073713829665	7.351674578933068	New Zealand
2007	8.15720852089914	0.798447615942533	0.000113630803572499	8.157094890095568	New Zealand
2008	8.35281635839268	0.799669513648105	0.0001136165318091828	8.35270274186087	New Zealand
2009	8.76636504692641	0.801727534577573	0.0001137361775052823	8.766251310748904	New Zealand
2010	8.28616982483138	0.805133184751295	0.0001133677531930854	8.286056457078185	New Zealand
2011	8.0981078084629	0.809760351959867	0.0001135687306558938	8.097994239732245	New Zealand
2012	8.33250714674023	0.814957563823326	0.0001132982423363686	8.332393848497894	New Zealand
2013	8.51801280982838	0.820145989650422	0.0001135441439006379	8.517899265684479	New Zealand
2014	9.03244950336421	0.823908943687562	0.0001135708373794259	9.03233593252683	New Zealand
2015	10.3019168254816	0.82746249334817	0.0001135649746240956	10.30180326050698	New Zealand
2016	11.5838121857185	0.831843966678668	0.0001132967262127103	11.58369888899229	New Zealand
2017	13.1573513510556	0.836301794613403	0.0001132626425809976	13.15723808841302	New Zealand
2018	13.0520099630884	0.840597863184845	0.000113426392319679	13.05189653669608	New Zealand
2019	13.0447018330122	0.844533208807291	0.000113442099005282	13.04458839091319	New Zealand
2020	12.4927720555824	0.847398736836909	0.0001136407304006274	12.492658414852	New Zealand
2021	12.5309883827717	0.849442498970719	0.0001135691893275023	12.53087481358237	New Zealand
1990	13.4043307246997	0.761463880346533	0.0001136864053124826	13.40421703829439	Andorra
1991	13.3659673801185	0.764709071138693	0.0001132289621814801	13.36585415115632	Andorra
1992	13.3640159946321	0.767188282487657	0.0001137330733771117	13.36390226155872	Andorra
1993	13.4360455907689	0.768953827567811	0.0001137154170006783	13.4359318753519	Andorra
1994	13.6516048839834	0.77002376454004	0.0001135491769280301	13.65149133480647	Andorra
1995	13.8901658994203	0.77098868338163	0.0001138390415412395	13.89005206037876	Andorra
1996	14.2386243241507	0.772403470644367	0.0001133826408528789	14.23851094150985	Andorra
1997	14.3022717798151	0.774580970737089	0.0001132558161075194	14.30215852399899	Andorra
1998	14.2530763030731	0.776972577800595	0.000113741583985105	14.25296256148911	Andorra
1999	14.1126774171079	0.779629634395052	0.0001135856870052691	14.11256383142089	Andorra
2000	13.907926367619	0.781976505693047	0.0001136368905257146	13.90781273072847	Andorra
2001	13.2553593496405	0.785417034980389	0.0001133850833657298	13.25524596455713	Andorra
2002	12.7382292357498	0.79015875913382	0.0001133614141909556	12.73811587433561	Andorra
2003	12.5920142368314	0.797278900724701	0.0001135584851453313	12.59190067834625	Andorra
2004	12.5944833863586	0.80473197995372	0.0001139043194740904	12.59436948203913	Andorra
2005	12.4352032499311	0.812213979716634	0.0001135699079842328	12.43508968002311	Andorra
2006	12.4780823919023	0.819787259850839	0.00011326485502117	12.47796912704728	Andorra
2007	12.3003433678344	0.826617254254178	0.0001135480611246709	12.30022981977327	Andorra
2008	12.5948760625315	0.83182171450476	0.0001135102219687753	12.59476255230953	Andorra
2009	12.8198287154194	0.835929886554712	0.0001135116372955329	12.8197152037821	Andorra
2010	12.9624987410461	0.839489966459192	0.0001132715238205089	12.96238546952228	Andorra
2011	12.8729941530204	0.842794802354863	0.0001133714181265432	12.87288078160227	Andorra
2012	12.7491691213523	0.845810830539451	0.0001133431213163171	12.74905577823098	Andorra
2013	12.7254172400396	0.848329909768827	0.0001136302757363275	12.72530360976386	Andorra
2014	12.7174521848236	0.851010491664786	0.0001134038330973322	12.7173387809905	Andorra
2015	12.6085197032051	0.853591217830289	0.0001134877927395832	12.60840621541236	Andorra
2016	12.5858997697399	0.856257052608717	0.0001135521277104211	12.58578621761219	Andorra
2017	12.5070546897365	0.85947703010266	0.0001136603729103033	12.50694102936359	Andorra
2018	12.4476055806986	0.862588950920789	0.0001135271627091601	12.44749205353589	Andorra
2019	12.2927370579885	0.865621023596139	0.0001135951757756672	12.29262346281272	Andorra
2020	10.1483061444679	0.867449169102346	0.0001135878952199363	10.14819255657268	Andorra
2021	10.0922628220115	0.869444112735696	0.0001134809777330197	10.09214934103377	Andorra
1990	16.5835721286733	0.749853692572025	0.00011343999051468	16.58345868868279	Austria
1991	16.4063761793553	0.751652734176599	0.000113138056362666	16.40626304129893	Austria
1992	16.1890258626756	0.754375285612199	0.000113294534113401	16.18891256814149	Austria
1993	15.6341058219287	0.758804553724473	0.0001136570923805767	15.63399216483632	Austria
1994	15.2559037249325	0.764704364300466	0.0001135695732481493	15.25579015535925	Austria
1995	14.8453168531432	0.769827471008921	0.0001134986394330647	14.84520335450377	Austria
1996	14.9781021813573	0.774446565189292	0.0001137018405339175	14.97798847951677	Austria
1997	14.9678249430956	0.77923285637593	0.000113371708640787	14.96771157138696	Austria
1998	14.9587765191491	0.783521015501574	0.000113624095436633	14.95866289505366	Austria
1999	13.9835053642273	0.787451584183882	0.0001133030998128874	13.98339206112749	Austria
2000	13.554442346155	0.791847679870807	0.0001136190828539687	13.55432872707215	Austria
2001	13.112523621779	0.795770117733764	0.0001134616864852193	13.11241016009251	Austria
2002	12.0567162340021	0.799154119574311	0.0001135173967209621	12.05660271660538	Austria
2003	11.6792113851675	0.802043253134005	0.0001135208793012277	11.6790978642882	Austria
2004	11.5119339827394	0.804889143740108	0.0001135065775872387	11.51182047616181	Austria
2005	10.7914340809372	0.808419194340084	0.0001135433883726378	10.79132053754883	Austria
2006	10.0814735012799	0.812064609467116	0.0001137334398643527	10.08135976784004	Austria
2007	10.3973025704252	0.815480521576858	0.0001133421696931302	10.39718922825551	Austria
2008	10.2275636689455	0.818793658319811	0.000113495480810289	10.22745017346469	Austria
2009	10.3645496818716	0.821541167154033	0.0001134135777628538	10.36443626829384	Austria
2010	10.2301615605562	0.824500109333185	0.000113229308354871	10.23004833124785	Austria
2011	10.154161990693	0.82800199897916	0.0001135228046426991	10.15404846788836	Austria
2012	10.162865964211	0.83111330933878	0.0001134677480160577	10.16275249646299	Austria
2013	10.2384918962952	0.833679780262374	0.0001137138077937974	10.23837818248741	Austria
2014	9.94714322032994	0.835838577321076	0.0001135710838323375	9.947029649246108	Austria
2015	9.16492451428421	0.837579895310124	0.0001134387937515068	9.164811075490459	Austria
2016	9.65956901709784	0.839883789894186	0.0001136128823361114	9.659455404215505	Austria
2017	9.66715536977979	0.843173330746292	0.0001132979091412196	9.667042071870648	Austria
2018	9.8277857949571	0.846614470307794	0.0001135539010107526	9.827672241056089	Austria
2019	8.93889792651697	0.849862514846872	0.0001134784061353211	8.938784448110836	Austria
2020	8.70223278325776	0.852020385174284	0.0001135958576240058	8.702119187400136	Austria
2021	8.25941467781746	0.853837004256539	0.0001136490938266125	8.259301028723634	Austria
1990	8.10844588066154	0.737390656400179	0.0001133333076107885	8.108332547353928	Belgium
1991	8.24127866296037	0.74217307419685	0.0001133869142546397	8.241165276046116	Belgium
1992	9.34824223596697	0.748012299186744	0.0001136428959728512	9.348128593070996	Belgium
1993	8.92708	0.753685087006788	0.0001138510591588005	8.926970595200842	Belgium
1994	8.49861409465808	0.758903637592037	0.0001134479564699334	8.498500646701611	Belgium
1995	8.28425524610318	0.763170400784407	0.0001136921928362834	8.284141553910343	Belgium
1996	7.97246802506392	0.766826075213302	0.0001137609230071189	7.972354264140913	Belgium
1997	7.72708378103857	0.770813953023256	0.0001134870469862763	7.726970293991584	Belgium
1998	7.26980234405464	0.774228267511882	0.0001133636632788662	7.269688980391361	Belgium
1999	6.97651469201788	0.777041040124219	0.0001134935904167789	6.976401198427464	Belgium
2000	6.60110938786108	0.780396331183289	0.0001134602783891323	6.600995927582691	Belgium
2001	6.45401309718094	0.784713043367342	0.0001134550842812217	6.453899642096659	Belgium
2002	6.2070848533289	0.788836054052762	0.0001133665001102671	6.20697148682879	Belgium
2003	5.7617118093807	0.792014383577294	0.0001133763426152016	5.761598433038085	Belgium
2004	5.90605218149546	0.795224935706338	0.0001137807205377501	5.905938400774922	Belgium
2005	5.79315210967827	0.798497235786438	0.0001134540349495755	5.79303865564332	Belgium
2006	5.83932214323003	0.801572762913827	0.0001134307560151118	5.839208712474014	Belgium
2007	5.90713833306919	0.804612664215848	0.0001133395554249743	5.907024993513764	Belgium
2008	5.87015799239186	0.807757944740662	0.0001134766925921455	5.870044515699268	Belgium
2009	5.95445284641205	0.811055825478368	0.0001133935532889207	5.95433945285876	Belgium
2010	5.92807794491213	0.815030206751301	0.0001134887532356744	5.927964456158894	Belgium
2011	5.8451619885126	0.819470362048624	0.0001135509447378514	5.845048437567862	Belgium
2012	5.7936917819889	0.824226016040103	0.0001135936306863914	5.793578188358214	Belgium
2013	5.59996643638434	0.828619831627193	0.0001132843194894965	5.599853152064851	Belgium
2014	5.32106306848559	0.832425051502658	0.0001136211330509741	5.32094944735254	Belgium
2015	5.41432609597894	0.835878400447772	0.0001135149059704356	5.41421258107297	Belgium
2016	5.36827660425872	0.839462940488534	0.0001134660177737467	5.368163138240947	Belgium
2017	5.09584746928086	0.843212044031047	0.0001133867571987209	5.095734082523662	Belgium
2018	4.97944041059844	0.846617625234845	0.0001133566893659491	4.979327053909074	Belgium
2019	4.88551599507871	0.849498394807879	0.0001133216529591333	4.885402673425751	Belgium
2020	4.54600181862479	0.851346648590241	0.0001135941374595023	4.54588822448733	Belgium
2021	4.58435581848887	0.853654015777112	0.000113361163957041	4.584242457324913	Belgium
1990	11.7001084851059	0.648230871689669	0.0001135392606989751	11.6999949458452	Cyprus
1991	11.9441058698266	0.655726169264618	0.0001137370305659127	11.94399213279604	Cyprus
1992	12.1867549359951	0.666011849072818	0.0001134380634973894	12.1866414979316	Cyprus
1993	11.9957832744863	0.677547476543954	0.0001134709795644913	11.99566980350673	Cyprus
1994	11.3304595668479	0.688829360602013	0.0001132928010822365	11.33034627404682	Cyprus
1995	10.8984037467562	0.699923898437876	0.0001133274817993421	10.8982904192744	Cyprus
1996	10.3290333054352	0.709839946474019	0.000113554755826377	10.32891975067937	Cyprus
1997	10.279543705036	0.718864243512848	0.0001133458330917367	10.27943035920291	Cyprus
1998	10.248849746326	0.727964381748969	0.0001135968880816371	10.24873614943792	Cyprus
1999	9.91440914103361	0.736846134920381	0.0001134617243047762	9.914295679309307	Cyprus
2000	9.82208918094338	0.745199300565367	0.0001135397831485574	9.82197564116023	Cyprus
2001	9.72795863938599	0.753594717257543	0.0001133448219291119	9.72784529456406	Cyprus
2002	9.73096314274459	0.76150246522841	0.0001132070536145737	9.730849935690976	Cyprus
2003	9.56725060665362	0.767896215824759	0.0001137067557803554	9.56713689989784	Cyprus
2004	9.17069727324337	0.77376477492064	0.0001135509685063074	9.170583722274863	Cyprus
2005	9.18398891239962	0.779031361179798	0.0001132529530612517	9.183875659446558	Cyprus
2006	9.37727380857564	0.784560964983202	0.0001136515256652237	9.377160157049977	Cyprus
2007	9.30832383023237	0.792068382747098	0.0001136228528037931	9.308210207379567	Cyprus
2008	9.26072509075119	0.799454089093792	0.0001137308179337894	9.260611359933257	Cyprus
2009	9.18230760644411	0.805112085484562	0.0001136797848498573	9.182193926659261	Cyprus
2010	9.3113611806748	0.809840187817991	0.0001136126587364547	9.311247568016062	Cyprus
2011	9.26709923330188	0.813726132185002	0.0001137132165212861	9.266985520085358	Cyprus
2012	9.13651004234301	0.816978525424299	0.0001133685262378323	9.136396673816773	Cyprus
2013	9.01667152662055	0.819380601631525	0.000113232562213502	9.016558294058337	Cyprus
2014	8.75415174190383	0.821184302169431	0.0001135544754536482	8.754038187428376	Cyprus
2015	8.61393569970823	0.822732850898765	0.0001134195152219882	8.613822280193009	Cyprus
2016	8.32148283170228	0.824283624143557	0.0001135787714102232	8.32136925293087	Cyprus
2017	8.30637155480065	0.826139877968847	0.0001135813985788813	8.30625797340207	Cyprus
2018	8.18676438599058	0.828343243063834	0.000113764065276681	8.186650621925303	Cyprus
2019	8.12550053788734	0.830980727806796	0.0001136769736843829	8.125386860913656	Cyprus
2020	7.53849349726363	0.833059522677264	0.0001135905326548262	7.538379906730976	Cyprus
2021	7.31942271834892	0.835630545002355	0.0001135392616600633	7.31930917908726	Cyprus
1990	6.63358583481056	0.801154655014013	0.0001135021991738061	6.633472332611387	Denmark
1991	6.66340191615168	0.804540349639536	0.000113530284679951	6.66329	Denmark
1992	6.83465027204692	0.808164433760271	0.0001133477786393327	6.834536924268281	Denmark
1993	7.09143884799696	0.811585712633093	0.0001133868453610018	7.091325461151599	Denmark
1994	8.04387479923945	0.815138614432107	0.0001138966699850559	8.043760902569465	Denmark
1995	8.06513358127002	0.819104611612713	0.0001135526883943405	8.065020028581626	Denmark
1996	8.08508510211855	0.82337524309543	0.0001136808294050495	8.084971421289145	Denmark
1997	7.69643240538365	0.827679979394938	0.0001132763673990365	7.696319129016251	Denmark
1998	7.59709608000513	0.831683237018017	0.0001133955367463134	7.596982684468384	Denmark
1999	7.67653316065862	0.835381542910635	0.0001136058750618439	7.676419554783558	Denmark
2000	7.29069222705939	0.8391842975615	0.0001133667227537746	7.290578860336636	Denmark
2001	7.25832783360857	0.843177750467757	0.0001134197255622678	7.258214413883008	Denmark
2002	7.47579538558896	0.847086356838798	0.0001138911623635836	7.475681494426596	Denmark
2003	7.31458397159464	0.850441325949586	0.0001134902634187942	7.314470481331221	Denmark
2004	7.11224234398931	0.853304103185433	0.0001132850649422017	7.112129058924368	Denmark
[truncated: 4,529 more rows]
