# Supplementary material for: Global burden and cross-country inequalities of gallbladder and biliary tract cancer in adults aged 45 years and older from 1990 to 2021: population-based study
Source: Front Oncol. 2025 Oct 9;15:1676636. doi: 10.3389/fonc.2025.1676636 (PMC12545154; doi:10.3389/fonc.2025.1676636)
Supplement: Supplementary Figure 1 — Global and SDI-stratified ASPR (Age-Standardized Prevalence Rate) trends of GBTC from 1990 to 2021. [file DataSheet1.zip › Supplementary Figure&Table/Table S12 Decomposition analysis of deaths cases.xlsx]

## Sheet: Table S12 deaths
	location_name	sex_name	group	Overall_Difference	Aging	Population	Epidemiological_Change	Aging_Percentage	Population_Percentage	Epidemiological_Change_Percentage
1	Global	Both	GlobalBoth	72491.6	12051.7	99886.3	-39446.5	16.62	137.79	-54.42
2	High-middle SDI	Both	High-middle SDIBoth	13215.3	-65.4	24979.9	-11699.2	-0.49	189.02	-88.53
3	High SDI	Both	High SDIBoth	12702.3	-2648.6	36282.7	-20931.8	-20.85	285.64	-164.79
4	Middle SDI	Both	Middle SDIBoth	26107.6	8837.56	23228.6	-5958.52	33.85	88.97	-22.82
5	Low SDI	Both	Low SDIBoth	3784.71	214.18	2865	705.53	5.66	75.7	18.64
6	Low-middle SDI	Both	Low-middle SDIBoth	16684.1	2189.09	11811.2	2683.84	13.12	70.79	16.09
