# Supplementary material for: Global burden and cross-country inequalities of gallbladder and biliary tract cancer in adults aged 45 years and older from 1990 to 2021: population-based study
Source: Front Oncol. 2025 Oct 9;15:1676636. doi: 10.3389/fonc.2025.1676636 (PMC12545154; doi:10.3389/fonc.2025.1676636)
Supplement: Supplementary Figure 1 — Global and SDI-stratified ASPR (Age-Standardized Prevalence Rate) trends of GBTC from 1990 to 2021. [file DataSheet1.zip › Supplementary Figure&Table/Table S8 Frontier analysis of ASMR from 1990 to 2021.xlsx]

## Sheet: Table S8 deaths
year	val	SDI	frontier	eff_diff	location_name
1990	8.16424173977739	0.458668935267616	0.0001265702184867715	8.164115169558903	China
1991	8.11012825686287	0.467301969740226	0.0001266408070845129	8.110001616055786	China
1992	8.08695654775091	0.475784030669638	0.0001266298444018084	8.086829917906508	China
1993	8.05433593305386	0.484353830709851	0.0001266563329339967	8.054209276720925	China
1994	8.00841289290486	0.49257864459854	0.0001266270773588364	8.0082862658275	China
1995	7.92667988146703	0.501500907580649	0.0001266908110209943	7.926553190656009	China
1996	7.79289296304856	0.512033995790715	0.0001266006719612147	7.792766362376599	China
1997	7.66358183329704	0.522326866102753	0.0001267061042843176	7.663455127192756	China
1998	7.55445903758166	0.531379484348035	0.0001270955677976674	7.554331942013862	China
1999	7.55706831789975	0.540333688117168	0.0001265775711796922	7.55694174032857	China
2000	7.71669578311576	0.547989192872889	0.000126640463998568	7.716569142651762	China
2001	7.69862064823136	0.553680373692626	0.000126911914283587	7.698493736317077	China
2002	7.66005572287585	0.560542936414416	0.0001270450596415102	7.659928677816208	China
2003	7.79682755666381	0.569018827276063	0.0001265415614611438	7.796701015102348	China
2004	7.94036114532591	0.578178090807068	0.0001265730789918566	7.940234572246918	China
2005	7.96271649800352	0.58805219357166	0.0001263836975553124	7.962590114305964	China
2006	7.71743872200781	0.598758170327953	0.0001268420014002935	7.71731188000641	China
2007	7.61438939225999	0.609520246163436	0.0001265488442553563	7.614262843415735	China
2008	7.52488088718877	0.619454832781724	0.0001265381473636775	7.524754349041406	China
2009	7.42860423179359	0.62930772749348	0.0001266408250155391	7.428477590968575	China
2010	7.3720713969035	0.64152144342547	0.0001265312147139547	7.371944865688786	China
2011	7.34055148701397	0.651447977618785	0.0001267561279167727	7.340424730886054	China
2012	7.1555064707304	0.657144292359298	0.0001264203958799325	7.155380050334521	China
2013	6.89591193852232	0.66310300729639	0.0001267935972206305	6.8957851449251	China
2014	6.68793282181505	0.668640847002655	0.0001266081914191384	6.687806213623631	China
2015	6.65545324306286	0.671940110944872	0.0001266239389778471	6.655326619123882	China
2016	6.6622892258971	0.676218437253933	0.0001268050403386486	6.662162420856761	China
2017	6.56740226709793	0.6846196607825	0.0001265981387813143	6.567275668959149	China
2018	6.53672439206296	0.693717996192013	0.0001265503103243666	6.536597841752636	China
2019	6.55533962716668	0.703686823937232	0.0001265790335353381	6.555213048133145	China
2020	6.56704078581329	0.713364584593745	0.000126649913803779	6.566914135899487	China
2021	6.52695973261195	0.721629759719777	0.0001271224370490077	6.526832610174901	China
1990	6.36457117614259	0.497780128289885	0.000126714453658582	6.364444461688931	Democratic People's Republic of Korea
1991	6.33611264733774	0.49912051226047	0.0001264505780940245	6.335986196759646	Democratic People's Republic of Korea
1992	6.30481630811011	0.499629841478392	0.0001267518489871608	6.304689556261122	Democratic People's Republic of Korea
1993	6.27362309813117	0.49970064634474	0.0001268299027674869	6.273496268228402	Democratic People's Republic of Korea
1994	6.22760546733546	0.499531339948334	0.0001269465130703873	6.227478520822389	Democratic People's Republic of Korea
1995	6.17486781270481	0.499080529317303	0.0001267081200514502	6.174741104584759	Democratic People's Republic of Korea
1996	6.11643846042704	0.498429013609349	0.0001263963642432973	6.116312064062797	Democratic People's Republic of Korea
1997	6.05375660655782	0.497136868597342	0.000126440790208784	6.053630165767611	Democratic People's Republic of Korea
1998	5.99526272611375	0.49615920966594	0.0001267292573613835	5.995135996856389	Democratic People's Republic of Korea
1999	5.93548598997876	0.496484753521051	0.0001270277427321489	5.935358962236028	Democratic People's Republic of Korea
2000	5.87858691632425	0.497461994823193	0.000126743434668506	5.878460172889581	Democratic People's Republic of Korea
2001	5.82477805893206	0.499674042505593	0.0001265327933548442	5.824651526138705	Democratic People's Republic of Korea
2002	5.76031229015366	0.502633568731371	0.0001265027319213331	5.760185787421738	Democratic People's Republic of Korea
2003	5.72780444282176	0.506165243055573	0.0001265988362223383	5.727677843985537	Democratic People's Republic of Korea
2004	5.70366825607147	0.510229134162392	0.0001268401262682014	5.703541415945202	Democratic People's Republic of Korea
2005	5.69581253056825	0.515097762842417	0.0001265993509992311	5.695685931217251	Democratic People's Republic of Korea
2006	5.70292061817022	0.519741439913669	0.0001264076310783265	5.702794210539142	Democratic People's Republic of Korea
2007	5.71879645979806	0.524066965087203	0.0001264903506978299	5.718669969447363	Democratic People's Republic of Korea
2008	5.74656038438259	0.52881349761598	0.0001265807374308274	5.74643380364516	Democratic People's Republic of Korea
2009	5.76109001221432	0.533114411172631	0.0001268853934455645	5.760963126820874	Democratic People's Republic of Korea
2010	5.76027785239057	0.53719291837066	0.0001268538951685801	5.760150998495401	Democratic People's Republic of Korea
2011	5.70753161703355	0.541212269847829	0.0001264829599665295	5.707405134073584	Democratic People's Republic of Korea
2012	5.66239690346404	0.545331713402902	0.0001264406520974933	5.662270462811942	Democratic People's Republic of Korea
2013	5.57870577024762	0.549483297235091	0.0001263909206376513	5.578579379326982	Democratic People's Republic of Korea
2014	5.49121667070472	0.553603559944788	0.0001263819015729407	5.491090288803147	Democratic People's Republic of Korea
2015	5.40839	0.557321271453133	0.0001266876896459191	5.408268008774354	Democratic People's Republic of Korea
2016	5.32276727765347	0.560743562553338	0.0001265590640644855	5.322640718589406	Democratic People's Republic of Korea
2017	5.23170936106974	0.563388288880609	0.0001266917065036372	5.231582669363236	Democratic People's Republic of Korea
2018	5.1697413270888	0.565161484391211	0.0001266705123738693	5.169614656576426	Democratic People's Republic of Korea
2019	5.11395216941684	0.566765705893725	0.00012661296854201	5.113825556448298	Democratic People's Republic of Korea
2020	5.05623597707799	0.56818855103523	0.0001267955691098249	5.05610918150888	Democratic People's Republic of Korea
2021	4.98787151884844	0.569854634067777	0.0001264833152112268	4.987745035533229	Democratic People's Republic of Korea
1990	9.0830106029997	0.667633853818721	0.0001265151168375333	9.082884087882862	Taiwan (Province of China)
1991	9.68956059566352	0.676537236907717	0.0001265133392618385	9.689434082324258	Taiwan (Province of China)
1992	10.3940934114767	0.684803635601178	0.0001265905800944811	10.3939668208966	Taiwan (Province of China)
1993	11.4820671605528	0.692924130193594	0.0001267336610267226	11.48194042689177	Taiwan (Province of China)
1994	11.9021516562034	0.701078749506874	0.0001267111542771968	11.90202494504912	Taiwan (Province of China)
1995	12.5816800703332	0.709626820870811	0.0001270031571841286	12.58155306717602	Taiwan (Province of China)
1996	13.3401971103092	0.719128415346056	0.0001266521773095905	13.34007045813189	Taiwan (Province of China)
1997	15.5693436694958	0.72914549717473	0.0001268381189819248	15.56921683137682	Taiwan (Province of China)
1998	14.2612484076539	0.738125787434293	0.0001268583513840407	14.26112154930252	Taiwan (Province of China)
1999	14.1763895797014	0.745338399386342	0.0001266912440578812	14.17626288845734	Taiwan (Province of China)
2000	14.2972384757196	0.752926841487622	0.0001263654943442903	14.29711211022526	Taiwan (Province of China)
2001	14.2597162671136	0.760829809097496	0.0001266542991677523	14.25958961281443	Taiwan (Province of China)
2002	14.3289425101007	0.769008983647841	0.0001267884299547214	14.32881572167075	Taiwan (Province of China)
2003	13.9343510534827	0.776955803379445	0.0001266681025601292	13.93422438538014	Taiwan (Province of China)
2004	13.656885145823	0.784677977861477	0.000126466362845278	13.65675867946016	Taiwan (Province of China)
2005	13.3024339715771	0.792445129331779	0.0001264270686123982	13.30230754450849	Taiwan (Province of China)
2006	13.0133652425966	0.800174674875457	0.000126492946228909	13.01323874965037	Taiwan (Province of China)
2007	12.6538111431459	0.808137693890723	0.0001263717180873201	12.65368477142781	Taiwan (Province of China)
2008	10.6922490249015	0.81540069133486	0.0001267611151863056	10.69212226378631	Taiwan (Province of China)
2009	9.96519914283742	0.821432279265941	0.0001265016044549072	9.965072641232965	Taiwan (Province of China)
2010	9.22105566768031	0.827226752015366	0.0001267413101405922	9.22092892637017	Taiwan (Province of China)
2011	8.91074063753124	0.832064073807912	0.0001265631776482687	8.910614074353592	Taiwan (Province of China)
2012	8.75481646299571	0.836677664574998	0.0001264444687959079	8.754690018526913	Taiwan (Province of China)
2013	8.43763924877752	0.841280462756768	0.0001264528650007943	8.43751279591252	Taiwan (Province of China)
2014	8.51327065888197	0.845695560406305	0.0001266792074662614	8.513143979674503	Taiwan (Province of China)
2015	8.42630323252637	0.850055268699097	0.0001264755288248072	8.426176756997545	Taiwan (Province of China)
2016	8.14064039842143	0.854466037759635	0.0001267339337865064	8.140513664487644	Taiwan (Province of China)
2017	8.32097223556003	0.858888018761485	0.0001265882777961758	8.320845647282233	Taiwan (Province of China)
2018	8.18243548430693	0.863158360983117	0.0001262423693459549	8.182309241937585	Taiwan (Province of China)
2019	8.01924639716912	0.86741184993072	0.0001267299590701692	8.019119667210049	Taiwan (Province of China)
2020	7.5821159727057	0.871247947250766	0.0001264865184031423	7.581989486187297	Taiwan (Province of China)
2021	7.60596536836878	0.874747053187929	0.0001269411933704209	7.60583842717541	Taiwan (Province of China)
1990	4.01059616358998	0.289075059080125	0.0001322191643484112	4.010463944425632	Cambodia
1991	3.97517854425344	0.29247920029669	0.0001322980065468473	3.975046246246893	Cambodia
1992	3.94823263513014	0.296900954885372	0.0001321451676655441	3.948100489962474	Cambodia
1993	3.93322941672921	0.301627201679918	0.0001322659948636605	3.933097150734346	Cambodia
1994	3.91963241290989	0.305722592004088	0.0001322103515287262	3.919500202558361	Cambodia
1995	3.8917563552953	0.310678881281017	0.0001322635485597111	3.89162409174674	Cambodia
1996	3.84119582376685	0.31563096971546	0.0001322607551852622	3.841063563011665	Cambodia
1997	3.77856253473955	0.320503749678941	0.0001322266337778612	3.778430308105772	Cambodia
1998	3.71548761627282	0.324974298583536	0.0001322225032236006	3.715355393769596	Cambodia
1999	3.65279527914027	0.330224246107348	0.000132195752509661	3.65266308338776	Cambodia
2000	3.57813788231043	0.336075029953322	0.0001322330543546613	3.578005649256075	Cambodia
2001	3.50617238850262	0.342507910583009	0.0001321628311505279	3.50604022567147	Cambodia
2002	3.41461237307955	0.349465712270985	0.0001322081973206716	3.414480164882229	Cambodia
2003	3.33767358778739	0.356929660458733	0.0001287631456304104	3.33754482464176	Cambodia
2004	3.29601198521674	0.364854644690823	0.0001269698352709145	3.295885015381469	Cambodia
2005	3.27209374867242	0.373331814716366	0.0001268973972939829	3.271966851275126	Cambodia
2006	3.25965093805145	0.381698166189418	0.0001267524356661951	3.259524185615784	Cambodia
2007	3.28858305573855	0.389876229632594	0.0001267748072063394	3.288456280931344	Cambodia
2008	3.31114419973934	0.397679519850279	0.0001265399963546958	3.311017659742985	Cambodia
2009	3.3446262613317	0.404220933365413	0.0001265620813107098	3.344499699250389	Cambodia
2010	3.38008651220763	0.410211121336958	0.0001267256863532455	3.379959786521277	Cambodia
2011	3.42014667314175	0.415964408667437	0.0001260435191751475	3.420020629622575	Cambodia
2012	3.45914157015781	0.4217697537185	0.0001264906873151991	3.459015079470495	Cambodia
2013	3.50444246890266	0.427715060183387	0.0001266560106518806	3.504315812892008	Cambodia
2014	3.56891413306229	0.433597748994237	0.00012666398973628	3.568787469072554	Cambodia
2015	3.62476503452296	0.43948735809131	0.0001266445971571606	3.624638389925803	Cambodia
2016	3.67994515780466	0.445358172105636	0.0001267117537264943	3.679818446050934	Cambodia
2017	3.73555177380438	0.451221744385535	0.0001267758227455749	3.735424997981635	Cambodia
2018	3.76878901092921	0.457341489845745	0.000126841130988681	3.768662169798221	Cambodia
2019	3.80125850275916	0.463643430446969	0.0001265120059422963	3.801131990753218	Cambodia
2020	3.8367764278743	0.468876053670987	0.0001269894982761815	3.836649438376024	Cambodia
2021	3.85485716216989	0.473621490708013	0.0001266888237171888	3.854730473346173	Cambodia
1990	2.82086350499717	0.457134954421362	0.0001266077000319081	2.820736897297138	Indonesia
1991	2.83391663200645	0.466505583269134	0.0001265461219004414	2.83379008588455	Indonesia
1992	2.83993026425171	0.475753157454434	0.0001265386222401255	2.83980372562947	Indonesia
1993	2.84740630709612	0.484775240859362	0.0001266128763415233	2.847279694219778	Indonesia
1994	2.8414812622745	0.493607099523711	0.0001265677393801	2.84135469453512	Indonesia
1995	2.8295958838292	0.502008381392835	0.0001268057946013655	2.829469078034598	Indonesia
1996	2.81934688725082	0.510108146446556	0.0001261563624810201	2.819220730888339	Indonesia
1997	2.80946267597358	0.51810218881129	0.0001265296903830661	2.809336146283197	Indonesia
1998	2.79698664384308	0.524045603868488	0.0001263261633358196	2.796860317679744	Indonesia
1999	2.78224240109343	0.529176329629629	0.0001268076351071563	2.782115593458323	Indonesia
2000	2.77079684685384	0.533789587270659	0.0001266970346780289	2.770670149819162	Indonesia
2001	2.74197076396606	0.537977981115366	0.0001263617221506696	2.741844402243909	Indonesia
2002	2.70165910951356	0.542245676060877	0.0001264649791788313	2.701532644534381	Indonesia
2003	2.6778645292925	0.546550264351478	0.0001264969380030524	2.677738032354497	Indonesia
2004	2.66434071435047	0.550902314227472	0.0001265528991513475	2.664214161451319	Indonesia
2005	2.65593035137652	0.555424913216581	0.0001266145913203925	2.6558037367852	Indonesia
2006	2.65113505162675	0.560265924242442	0.00012670119200137	2.651008350434749	Indonesia
2007	2.65128086638882	0.565811896183758	0.0001269333645617099	2.651153933024259	Indonesia
2008	2.64767601707983	0.572225266933015	0.0001267250583918372	2.647549292021438	Indonesia
2009	2.64851441977579	0.578866902230273	0.0001268692773729894	2.648387550498417	Indonesia
2010	2.65143477796286	0.585982419406785	0.000126510592835148	2.651308267370025	Indonesia
2011	2.65536247806913	0.593652984587084	0.0001270079641318146	2.655235470104998	Indonesia
2012	2.63289365181533	0.601185701344525	0.000126485469652516	2.632767166345678	Indonesia
2013	2.61448680281995	0.608509904334102	0.0001266200455654075	2.614360182774385	Indonesia
2014	2.60201983217779	0.615499887091834	0.0001264751279917559	2.601893357049798	Indonesia
2015	2.57810920829962	0.622222469472476	0.000126644429164309	2.577982563870456	Indonesia
2016	2.58703497760307	0.62866662466714	0.0001268714716837492	2.586908106131387	Indonesia
2017	2.58384761673522	0.634895744678987	0.0001265184746678837	2.583721098260552	Indonesia
2018	2.58394956246926	0.640948750163115	0.0001263763519338868	2.583823186117326	Indonesia
2019	2.58506244454621	0.64686545689526	0.0001266371674503331	2.58493580737876	Indonesia
2020	2.58994003864769	0.651926647922518	0.0001269132870273121	2.589813125360663	Indonesia
2021	2.56540115438635	0.656868336261681	0.0001267074492545588	2.565274446937095	Indonesia
1990	4.17102242930203	0.264283163752662	0.000132220472788372	4.170890208829242	Lao People's Democratic Republic
1991	4.12438	0.268787617854408	0.0001322191051084873	4.124246426925892	Lao People's Democratic Republic
1992	4.07789453005142	0.273435312470827	0.0001322574448197367	4.0777622726066	Lao People's Democratic Republic
1993	4.02524660070997	0.278140417914198	0.0001322714121943231	4.025114329297775	Lao People's Democratic Republic
1994	3.96548697681229	0.283270229855729	0.000132225604238584	3.965354751208051	Lao People's Democratic Republic
1995	3.90186783059825	0.288795341159004	0.0001321511679149867	3.901735679430335	Lao People's Democratic Republic
1996	3.84471002939446	0.294838372041673	0.0001322559924631377	3.844577773401997	Lao People's Democratic Republic
1997	3.7872771333118	0.301477967015192	0.0001322537157698888	3.78714487959603	Lao People's Democratic Republic
1998	3.71812610959672	0.308402544731754	0.0001322261078353193	3.717993883488885	Lao People's Democratic Republic
1999	3.64267968362381	0.315972615438411	0.0001321758736161621	3.642547507750193	Lao People's Democratic Republic
2000	3.54583289395749	0.323947359495962	0.0001322249257258439	3.545700669031764	Lao People's Democratic Republic
2001	3.48498174637275	0.332580408807204	0.0001322200713225823	3.484849526301427	Lao People's Democratic Republic
2002	3.37058440698109	0.341667271144462	0.0001321893872135402	3.370452217593876	Lao People's Democratic Republic
2003	3.29729488613613	0.350658178383381	0.0001322597411781411	3.297162626394952	Lao People's Democratic Republic
2004	3.23968070499359	0.359681759216616	0.0001267651662421201	3.239553939827348	Lao People's Democratic Republic
2005	3.19942971926675	0.368728677775792	0.000126516770254557	3.199303202496496	Lao People's Democratic Republic
2006	3.16874891859769	0.378122280697802	0.0001265440178472134	3.168622374579843	Lao People's Democratic Republic
2007	3.1450030578621	0.387723649113709	0.0001262926119774049	3.144876765250122	Lao People's Democratic Republic
2008	3.13083769960373	0.397011298824877	0.0001264975384542604	3.130711202065276	Lao People's Democratic Republic
2009	3.11238144000137	0.406139021683818	0.0001267565920274442	3.112254683409343	Lao People's Democratic Republic
2010	3.08831898184242	0.414865566497825	0.0001267069759752935	3.088192274866445	Lao People's Democratic Republic
2011	3.08117275537362	0.42335452259834	0.0001263720080203616	3.0810463833656	Lao People's Democratic Republic
2012	3.07706558850118	0.431149360954477	0.0001263804358160166	3.076939208065364	Lao People's Democratic Republic
2013	3.08597608342875	0.438691038635463	0.0001270137441967157	3.085849069684553	Lao People's Democratic Republic
2014	3.10321	0.4458694242056	0.0001269494138247879	3.103078469518175	Lao People's Democratic Republic
2015	3.10454343739927	0.452749603276049	0.0001264195879969149	3.104417017811273	Lao People's Democratic Republic
2016	3.09600441665755	0.459583995539449	0.00012707798085645	3.095877338676694	Lao People's Democratic Republic
2017	3.10132405617475	0.466168891657656	0.0001266310867160111	3.101197425088034	Lao People's Democratic Republic
2018	3.09110186434466	0.472618102538068	0.0001266137726670897	3.090975250571993	Lao People's Democratic Republic
2019	3.09143035207379	0.478811372841658	0.0001265178083796208	3.09130383426541	Lao People's Democratic Republic
2020	3.09242171938803	0.484192959345392	0.0001267904063595555	3.09229492898167	Lao People's Democratic Republic
2021	3.08281550309281	0.489136091456599	0.0001265560510473467	3.082688947041763	Lao People's Democratic Republic
1990	4.66891643397072	0.545799405460294	0.0001266724859202315	4.6687897614848	Malaysia
1991	4.57410998891836	0.551683548009526	0.0001266374328214987	4.573983351485538	Malaysia
1992	4.60218617923941	0.558186752245966	0.0001268208101757568	4.602059358429234	Malaysia
1993	4.65483094475431	0.565845656303133	0.0001264763835598368	4.65470446837075	Malaysia
1994	4.59993557779853	0.574380445989544	0.000126782668848853	4.599808795129682	Malaysia
1995	4.74664043738864	0.583441102596569	0.0001267376555154427	4.746513699733125	Malaysia
1996	4.73121326238297	0.593152135005711	0.000126935643540485	4.73108632673943	Malaysia
1997	4.75946648408916	0.603418105152686	0.0001266837486143386	4.759339800340546	Malaysia
1998	4.81091204478898	0.612645412003281	0.0001263412378394115	4.81078570355114	Malaysia
1999	5.11066726843895	0.621724901078498	0.0001267751551225358	5.110540493283827	Malaysia
2000	4.77481199224011	0.630523543762275	0.0001267752473711775	4.774685216992739	Malaysia
2001	4.57378542117244	0.638257476929833	0.0001267192667562973	4.573658701905684	Malaysia
2002	4.46777474570277	0.645044248017871	0.0001265884518845134	4.467648157250886	Malaysia
2003	4.49897196515479	0.65088567830407	0.0001265877581831944	4.498845377396607	Malaysia
2004	4.39517092495191	0.656243325827196	0.0001264362369982215	4.395044488714912	Malaysia
2005	4.27380296743945	0.661242241061834	0.0001264731430765997	4.273676494296374	Malaysia
2006	4.12155267437615	0.665956287100151	0.0001266531511847359	4.121426021224965	Malaysia
2007	4.02031271176261	0.670843725887123	0.0001263075003265134	4.020186404262284	Malaysia
2008	4.03405796819174	0.676399910213952	0.0001266651286562071	4.033931303063084	Malaysia
2009	4.0446440523522	0.682070653985994	0.0001267458762880934	4.044517306475912	Malaysia
2010	4.01785226983606	0.688258621606068	0.0001269007601733082	4.017725369075887	Malaysia
2011	3.91387067474465	0.69408340345083	0.0001267550140280358	3.913743919730622	Malaysia
2012	3.79345895510405	0.699664734135674	0.0001265394471543122	3.793332415656895	Malaysia
2013	3.74444866228265	0.70493071683803	0.0001267097018767556	3.744321952580773	Malaysia
2014	3.76889749098567	0.709953756222256	0.0001266080432255725	3.768770882942444	Malaysia
2015	3.88160161285969	0.714659871236347	0.0001265170823023246	3.881475095777388	Malaysia
2016	3.86049264491896	0.719223424980679	0.0001268134784475671	3.860365831440512	Malaysia
2017	3.91195432893224	0.724235411990887	0.0001265460842346642	3.911827782848005	Malaysia
2018	3.89837082239678	0.72938807812528	0.0001266942557749244	3.898244128141005	Malaysia
2019	3.9082498130477	0.734587751127645	0.0001262541917935886	3.908123558855906	Malaysia
2020	3.5193045584617	0.738743992650626	0.000126482868360529	3.519178075593339	Malaysia
2021	3.95103306591303	0.742523828414751	0.0001266050130392977	3.95090646089999	Malaysia
1990	3.99714417957078	0.331601544442323	0.0001322088598614817	3.997011970710918	Maldives
1991	4.05853224694678	0.344398606997735	0.0001322534089923702	4.058399993537788	Maldives
1992	4.0944840392836	0.358252339504646	0.0001285822219810814	4.094355457061619	Maldives
1993	4.05503272997048	0.372806998520911	0.000126719130364285	4.054906010840116	Maldives
1994	3.9126219265918	0.388081604129663	0.0001269019793027332	3.912495024612497	Maldives
1995	3.89138361196853	0.403945582505039	0.0001264548465617509	3.891257157121968	Maldives
1996	3.96314971609535	0.420519127829701	0.0001267217754717496	3.963022994319878	Maldives
1997	3.9630749221828	0.437436025558501	0.000126667593251973	3.962948254589548	Maldives
1998	3.75299171816741	0.453973361371121	0.0001264588073820991	3.752865259360028	Maldives
1999	3.48512218508433	0.469338065717424	0.0001267397291090448	3.484995445355221	Maldives
2000	3.47081878591817	0.483495670503175	0.0001268060540267941	3.470691979864143	Maldives
2001	3.40528500004015	0.495923695035155	0.0001265678182094941	3.40515843222194	Maldives
2002	3.10948888830231	0.507404859766873	0.000126878672359035	3.109362009629951	Maldives
2003	3.00403159938909	0.518926864396739	0.0001266994835388061	3.003904899905551	Maldives
2004	2.90283352012891	0.529910190937908	0.0001265073092467189	2.902707012819663	Maldives
2005	2.8185163803618	0.53825333247429	0.0001265956020446033	2.818389784759756	Maldives
2006	2.74645601516598	0.547950411527519	0.0001267139143426474	2.746329301251637	Maldives
2007	2.67209165940974	0.557529246632533	0.0001267227679455593	2.671964936641795	Maldives
2008	2.6125254947006	0.566839634379964	0.0001263940146143813	2.612399100685985	Maldives
2009	2.55467259261509	0.574442059853853	0.0001264201255781117	2.554546172489512	Maldives
2010	2.4951008458525	0.581980986393534	0.0001267556133241239	2.494974090239176	Maldives
2011	2.45825718369414	0.589684459954112	0.0001269178204521309	2.458130265873688	Maldives
2012	2.42211289475135	0.596948519185372	0.0001265255097305309	2.421986369241619	Maldives
2013	2.35879854424275	0.604238519255647	0.0001264951377410669	2.358672049105009	Maldives
2014	2.30989487168081	0.611578071403856	0.0001263682970556477	2.309768503383754	Maldives
2015	2.24999301090167	0.618454389892933	0.0001265890630489878	2.249866421838621	Maldives
2016	2.19952371931777	0.624875949954596	0.0001263468339909579	2.199397372483779	Maldives
2017	2.18720708228322	0.631083288156097	0.0001268757273073326	2.187080206555913	Maldives
2018	2.18032513218586	0.637205659403498	0.0001266861693954224	2.180198446016465	Maldives
2019	2.15305860251498	0.643082793641918	0.0001262582840737286	2.152932344230906	Maldives
2020	2.00415905611262	0.647608589281031	0.0001267605395144956	2.004032295573106	Maldives
2021	2.0517794799515	0.650886627343107	0.000126610211200459	2.0516528697403	Maldives
1990	3.55831877672236	0.319219723709677	0.00013217445572909	3.558186602266631	Myanmar
1991	3.51563667482249	0.322034718697423	0.0001321560346319496	3.515504518787858	Myanmar
1992	3.46892531068978	0.325628883748026	0.0001321582909909081	3.468793152398789	Myanmar
1993	3.42165987752263	0.329707434417887	0.0001322619961394809	3.42152761552649	Myanmar
1994	3.36801490773655	0.334290120297598	0.0001322160244828576	3.367882691712067	Myanmar
1995	3.3143688928933	0.339590975967104	0.0001322660516641414	3.314236626841636	Myanmar
1996	3.26080061277943	0.345191641257382	0.0001322169525914837	3.260668395826838	Myanmar
1997	3.20770816907602	0.350892883218861	0.0001322631678826006	3.207575905908138	Myanmar
1998	3.15520743870304	0.356696902058465	0.0001290621331705359	3.15507837656987	Myanmar
1999	3.10104654742799	0.36303773228042	0.0001271832056762102	3.100919364222313	Myanmar
2000	3.05056784926405	0.370360017053284	0.0001262557233865444	3.050441593540663	Myanmar
2001	2.99354144830352	0.378171980483692	0.0001264249945683956	2.993415023308952	Myanmar
2002	2.92160206384752	0.386343628220189	0.0001264144150970178	2.921475649432423	Myanmar
2003	2.87712548553964	0.395218766380276	0.0001265210026803619	2.87699896453696	Myanmar
2004	2.83570316582454	0.40469235815513	0.0001267789143732349	2.835576386910167	Myanmar
2005	2.7871127940484	0.414662082498037	0.0001266706083861487	2.786986123440014	Myanmar
2006	2.75082572429956	0.424705070565889	0.0001268470338857541	2.750698877265675	Myanmar
2007	2.7027301649646	0.434536927066905	0.0001267130211732361	2.702603451943427	Myanmar
2008	2.66028972200456	0.443595531234043	0.0001267196937232379	2.660163002310837	Myanmar
2009	2.62362358726563	0.451954883959276	0.0001263955016383304	2.623497191763992	Myanmar
2010	2.59251316496678	0.460180429354898	0.0001264092964126	2.592386755670367	Myanmar
2011	2.57669289088295	0.467850871609568	0.0001267769018109992	2.576566113981139	Myanmar
2012	2.53492910574322	0.475336422547245	0.0001269484490484939	2.534802157294171	Myanmar
2013	2.53221428908364	0.482821855058075	0.0001268693944581579	2.532087419689182	Myanmar
2014	2.53026327970807	0.490255145456161	0.0001266874644445074	2.530136592243626	Myanmar
2015	2.53724044443089	0.497374156127321	0.0001266629227623981	2.537113781508128	Myanmar
2016	2.53788874012926	0.504115978117272	0.0001264537879330356	2.537762286341327	Myanmar
2017	2.54487893129225	0.510823431317416	0.0001267829629254355	2.544752148329325	Myanmar
2018	2.54728849380221	0.517557469010629	0.0001262642754583092	2.547162229526752	Myanmar
2019	2.5564435308451	0.524108970350153	0.0001266627483547388	2.556316868096745	Myanmar
2020	2.5675931203508	0.529434702877063	0.0001264154192172783	2.567466704931583	Myanmar
2021	2.56976736309872	0.533900839611906	0.0001265423661530502	2.569640820732567	Myanmar
1990	1.73009900443602	0.510011796397722	0.000126417572346586	1.729972586863674	Philippines
1991	1.6619136781872	0.513707183203398	0.0001263897896403086	1.66178728839756	Philippines
1992	1.66283263559564	0.517109502298333	0.000126686705988046	1.662705948889652	Philippines
1993	1.66585710441882	0.520600378172241	0.000126688921035009	1.665730415497785	Philippines
1994	1.67699609150012	0.524613606961947	0.000126507384178513	1.676869584115942	Philippines
1995	1.68538531711109	0.528827907097189	0.0001264542876265068	1.685258862823463	Philippines
1996	1.70523615336904	0.532938848718821	0.0001266201460343957	1.705109533223006	Philippines
1997	1.69160502913293	0.536589867582292	0.0001263704902015529	1.691478658642729	Philippines
1998	1.70163559482727	0.539496470377039	0.0001264342051335094	1.701509160622136	Philippines
1999	1.69397532634268	0.542257968063782	0.0001264659523275404	1.693848860390353	Philippines
2000	1.7125967868134	0.544997722532077	0.0001266232398777214	1.712470163573522	Philippines
2001	1.73473787619347	0.547409431560733	0.0001263368912759948	1.734611539302194	Philippines
2002	1.74700488509858	0.549521153378409	0.000126112229978186	1.746878772868602	Philippines
2003	1.72461784173561	0.551567967518738	0.0001265497548389721	1.724491291980771	Philippines
2004	1.71557062312735	0.553704287358934	0.0001267204229869564	1.715443902704363	Philippines
2005	1.73805441830277	0.555664102826939	0.0001267773019768363	1.737927641000793	Philippines
2006	1.75847892231094	0.557976265254754	0.0001265875506828345	1.758352334760257	Philippines
2007	1.74600247662185	0.560822023745201	0.0001266135748784016	1.745875863046972	Philippines
2008	1.76504398822117	0.563974721376474	0.0001267211439288631	1.764917267077241	Philippines
2009	1.77605434548323	0.567355819963632	0.0001263274071761671	1.775928018076054	Philippines
2010	1.77100599306481	0.571765888250344	0.0001266056357448389	1.770879387429065	Philippines
2011	1.78010691700411	0.577240283466517	0.0001264474998524756	1.779980469504257	Philippines
2012	1.79541412359863	0.58376762501942	0.0001265497926257107	1.795287573806004	Philippines
2013	1.79861231360691	0.590837549266941	0.0001266739202131724	1.798485639686697	Philippines
2014	1.78567266834196	0.598384520042983	0.0001266976612741174	1.785545970680686	Philippines
2015	1.81155519152309	0.606215624393378	0.000126387584312449	1.811428803938778	Philippines
2016	1.81802025588582	0.614224960974851	0.0001264565080656589	1.817893799377754	Philippines
2017	1.82061832273997	0.622315028960912	0.0001266764482189426	1.820491646291751	Philippines
2018	1.82744414634281	0.630464275930184	0.0001265429217617704	1.827317603421048	Philippines
2019	1.83958053621375	0.638547384381803	0.0001267631056761898	1.839453773108074	Philippines
2020	1.80145787984447	0.644867233233664	0.0001269294334340483	1.801330950411036	Philippines
2021	1.82311502896449	0.651219328702707	0.0001268059042538883	1.822988223060236	Philippines
1990	9.24924810305014	0.522622552851521	0.0001267035646677883	9.249121399485473	Sri Lanka
1991	9.03975856492957	0.528239202759485	0.0001262637152428615	9.039632301214327	Sri Lanka
1992	9.27226493272239	0.533345535471094	0.0001262837099305222	9.27213864901246	Sri Lanka
1993	9.28563560035653	0.538891102297622	0.0001265969745700401	9.28550900338196	Sri Lanka
1994	9.71653415841055	0.545124551180714	0.0001263123927249975	9.716407846017825	Sri Lanka
1995	10.1000657854307	0.551744058346111	0.0001267630701398042	10.09993902236056	Sri Lanka
1996	10.5053035634501	0.558938887614985	0.0001268505896262643	10.50517671286047	Sri Lanka
1997	11.3314640519401	0.566128422363729	0.0001268268073857315	11.33133722513272	Sri Lanka
1998	11.0665731197856	0.572326186668561	0.0001268955876918515	11.06644622419791	Sri Lanka
1999	10.7946139047097	0.57763004764168	0.000126681019794103	10.79448722368991	Sri Lanka
2000	10.0950172000937	0.582942637570578	0.0001270271806351673	10.09489017291306	Sri Lanka
2001	8.92380262521017	0.587556599070554	0.00012680185987784	8.923675823350292	Sri Lanka
2002	7.64346929503797	0.59235912694583	0.0001264784465611701	7.643342816591408	Sri Lanka
2003	6.53260736517078	0.597410284061105	0.0001267395899944515	6.532480625580786	Sri Lanka
2004	5.28825746571283	0.60225006214936	0.0001266092118224467	5.288130856501008	Sri Lanka
2005	4.60090764436199	0.606906655593188	0.0001269005182683612	4.600780743843721	Sri Lanka
2006	4.09939627718899	0.611807083317854	0.0001267937836576637	4.099269483405332	Sri Lanka
2007	3.68886522509235	0.616979265050006	0.0001265106498893614	3.688738714442461	Sri Lanka
2008	3.50227155354198	0.622414317259024	0.0001264655052721699	3.502145088036708	Sri Lanka
2009	3.31734636339037	0.628149630493025	0.0001266853391182061	3.317219678051252	Sri Lanka
2010	3.12122347466314	0.634263123413356	0.0001263551452522275	3.121097119517888	Sri Lanka
2011	3.09866739168521	0.640799571244289	0.0001265907059951259	3.098540800979215	Sri Lanka
2012	3.03889545803031	0.648049815659369	0.0001268122932822457	3.038768645737028	Sri Lanka
2013	3.03277791171533	0.655435837718287	0.0001267061696825965	3.032651205545648	Sri Lanka
2014	2.97596166224088	0.662782434226903	0.0001265655421308571	2.975835096698749	Sri Lanka
2015	2.9797784264523	0.669760291875565	0.0001265250828363966	2.979651901369464	Sri Lanka
2016	2.92521581529752	0.67627744148358	0.0001264244657189417	2.925089390831801	Sri Lanka
2017	2.91790028851675	0.682405274024772	0.0001267594269025522	2.917773529089847	Sri Lanka
2018	2.88824196087022	0.688125858195178	0.0001266106941640231	2.888115350176056	Sri Lanka
2019	2.82098081614143	0.69351606326589	0.0001265711056989197	2.820854245035731	Sri Lanka
2020	2.54288906821975	0.697648535082413	0.0001265140774715209	2.542762554142278	Sri Lanka
2021	2.68365161765785	0.70153493519423	0.0001266226377781499	2.683524995020072	Sri Lanka
1990	23.6961891084774	0.506644860754466	0.0001267126062379899	23.69606239587116	Thailand
1991	23.9517123847402	0.515911465809998	0.0001265096409232117	23.95158587509928	Thailand
1992	24.0682060332644	0.525161868897941	0.0001267192566420604	24.06807931400776	Thailand
1993	24.1334780528596	0.534303709087494	0.0001267674971605225	24.13335128536244	Thailand
1994	24.189511892749	0.543325546554827	0.0001268428394340147	24.18938504990956	Thailand
1995	24.1354882344741	0.552452208814004	0.0001266656085299574	24.13536156886557	Thailand
1996	24.2272704799828	0.561302486534141	0.0001270141198767827	24.22714346586292	Thailand
1997	23.283552686311	0.568449492093676	0.0001265059296372122	23.28342618038137	Thailand
1998	23.2342254182736	0.573817902004847	0.0001268300979494877	23.23409858817565	Thailand
1999	23.197018574582	0.578854167794919	0.00012663242357866	23.19689194215842	Thailand
2000	23.0636254606555	0.58350091705013	0.0001266520497921815	23.06349880860571	Thailand
2001	22.7221449942341	0.587661560775708	0.0001264339814315394	22.72201856025267	Thailand
2002	23.2037977144094	0.59175909789129	0.0001265025585158567	23.20367121185089	Thailand
2003	23.138868511666	0.596048920136592	0.0001264673079139502	23.13874204435809	Thailand
2004	23.4143859608176	0.600520665140167	0.0001267645331188625	23.41425919628448	Thailand
2005	23.3379354506432	0.605040775160747	0.0001265542784669706	23.33780889636473	Thailand
2006	23.0063696772974	0.610356678024317	0.0001265822755746352	23.00624309502183	Thailand
2007	22.7436354382116	0.616368591131489	0.0001267597260717547	22.74350867848553	Thailand
2008	22.4615480379809	0.621067542847306	0.0001265824535542285	22.46142145552735	Thailand
2009	21.9651059388147	0.624329070216978	0.0001266376991390853	21.96497930111556	Thailand
2010	22.0631143557707	0.62858943983977	0.000126846898092953	22.06298750887261	Thailand
2011	21.8168376507324	0.633226727672561	0.0001269690023012455	21.8167106817301	Thailand
2012	21.5112763661717	0.638410972213962	0.0001266514223563471	21.51114971474934	Thailand
2013	21.2744195098733	0.643672915801455	0.0001268928802656263	21.27429261699303	Thailand
2014	21.316016269649	0.648772057471972	0.0001263461740550229	21.31588992347494	Thailand
2015	21.3017693867607	0.654015622617677	0.0001264368896243924	21.30164294987108	Thailand
2016	21.358211587046	0.659369302952365	0.0001265087962624688	21.35808507824974	Thailand
2017	21.3003391528651	0.664804133690469	0.0001266138079482692	21.30021253905715	Thailand
2018	21.7976576562111	0.670225586853729	0.0001269164946551243	21.79753073971645	Thailand
2019	22.286904688915	0.675273900833315	0.0001267125949534818	22.28677797632005	Thailand
2020	22.4107628924442	0.679119989171207	0.00012680741308908	22.41063608503111	Thailand
2021	22.4971398513674	0.682547932974593	0.0001268551787723179	22.49701299618863	Thailand
1990	2.9323693374317	0.262468083434918	0.0009104036131158531	2.931458933818584	Timor-Leste
1991	2.89130184583561	0.270943348789144	0.0009856839629405296	2.890316161872669	Timor-Leste
1992	2.85056646881896	0.279916760012752	0.0001322230637362947	2.850434245755224	Timor-Leste
1993	2.80660449602801	0.289266628937942	0.0001321880336896149	2.80647230799432	Timor-Leste
1994	2.7596582584773	0.298763188841394	0.0001322271954128267	2.759526031281887	Timor-Leste
1995	2.70776609752033	0.308018683645478	0.000132226621736041	2.707633870898594	Timor-Leste
1996	2.64420862065789	0.317588750054214	0.0001322200044191727	2.64407640065347	Timor-Leste
1997	2.58432528626586	0.326705373863583	0.0001322184995338567	2.584193067766326	Timor-Leste
1998	2.54148	0.334894497001343	0.0001322178095689838	2.541346079184431	Timor-Leste
1999	2.49566595941949	0.339252140436899	0.000132173610047751	2.495533785809442	Timor-Leste
2000	2.44251740103001	0.343793649201481	0.0001321911082790267	2.442385209921731	Timor-Leste
2001	2.38401545945157	0.349490320159863	0.0001322224864038335	2.383883236965166	Timor-Leste
2002	2.30280214763857	0.354162019516716	0.0001289521263127671	2.302673195512257	Timor-Leste
2003	2.26815397251834	0.35844002540281	0.0001267352916471214	2.268027237226693	Timor-Leste
2004	2.21809524965395	0.362687998477417	0.0001271525956918196	2.217968097058258	Timor-Leste
2005	2.1747942661711	0.366913584279333	0.000126224623546711	2.174668041547553	Timor-Leste
2006	2.15950259267934	0.370654092006941	0.0001267560337324676	2.159375836645608	Timor-Leste
2007	2.15856066026392	0.375390767982559	0.0001267925655599808	2.15843386769836	Timor-Leste
2008	2.16522459001843	0.381227527778766	0.0001271373410058599	2.165097452677424	Timor-Leste
2009	2.21914671730071	0.387944823498752	0.0001266689632831395	2.219020048337426	Timor-Leste
2010	2.21251456566521	0.394887019369648	0.0001266997166426319	2.212387865948567	Timor-Leste
2011	2.28334182332286	0.401872356301348	0.0001267707147107061	2.28321505260815	Timor-Leste
2012	2.31986206562873	0.408910300117845	0.0001264693455467215	2.319735596283183	Timor-Leste
2013	2.36051324187251	0.41521787782997	0.0001263952867459004	2.360386846585764	Timor-Leste
2014	2.3949131652869	0.421155537971188	0.0001266831772094392	2.394786482109691	Timor-Leste
2015	2.36069556648491	0.426383620035982	0.0001264270648584606	2.360569139420051	Timor-Leste
2016	2.36207238809253	0.431207272013621	0.0001266788342708711	2.361945709258259	Timor-Leste
2017	2.37198604650958	0.434519733594658	0.0001263897028421396	2.371859656806738	Timor-Leste
2018	2.38778948675984	0.437018662969572	0.0001266796074268166	2.387662807152414	Timor-Leste
2019	2.41261100866017	0.44019584549571	0.0001265388750623208	2.412484469785108	Timor-Leste
2020	2.38126147185136	0.442349336035765	0.0001268098911761909	2.381134661960184	Timor-Leste
2021	2.37833885590574	0.444667618881833	0.0001268118846172914	2.378212044021123	Timor-Leste
1990	3.93434036413967	0.407630047693296	0.0001264998038147587	3.934213864335856	Viet Nam
1991	3.94189652852504	0.413217249557429	0.0001264853269328092	3.941770043198107	Viet Nam
1992	3.95544292565032	0.419781657140794	0.0001267314998803519	3.95531619415044	Viet Nam
1993	3.97871743535005	0.427072184949202	0.0001265572695333761	3.978590878080516	Viet Nam
1994	4.00357908722732	0.435106272492167	0.0001263264118196147	4.003452760815501	Viet Nam
1995	4.01907531820563	0.443858785203356	0.0001268840558037619	4.018948434149826	Viet Nam
1996	4.09237657014577	0.453102410398964	0.0001268842597680118	4.092249685886002	Viet Nam
1997	4.0911450305003	0.462853518365539	0.0001265296928490964	4.091018500807451	Viet Nam
1998	4.08997773829037	0.47247889159957	0.0001265210081015444	4.089851217282269	Viet Nam
1999	4.09152	0.48144577410536	0.0001267037683768215	4.091391841511623	Viet Nam
2000	4.08707401738979	0.489802045414549	0.0001265965279493404	4.086947420861841	Viet Nam
2001	4.11325058092885	0.497630349065707	0.000126537423167132	4.113124043505683	Viet Nam
2002	4.12135102120049	0.505453447065355	0.0001264058294102608	4.12122461537108	Viet Nam
2003	4.12665457048361	0.513367511118634	0.0001267544795658145	4.126527816004044	Viet Nam
2004	4.13306432655864	0.521229389687461	0.0001264975186717834	4.132937829039968	Viet Nam
2005	4.14581520737999	0.528956332075378	0.0001269252761788375	4.145688282103811	Viet Nam
2006	4.13868483408915	0.53630065301368	0.000126366515356156	4.138558467573794	Viet Nam
2007	4.13612097949148	0.543342652110377	0.0001265641476464729	4.135994415343833	Viet Nam
2008	4.14406886187327	0.550127119086299	0.0001264865233827274	4.143942375349888	Viet Nam
2009	4.1648345145571	0.55645594448371	0.000126468148516725	4.164708046408583	Viet Nam
2010	4.20299286458777	0.562768571224979	0.000126751042633467	4.202866113545137	Viet Nam
2011	4.2559403234183	0.568945458254757	0.0001267905714226991	4.255813532846878	Viet Nam
2012	4.29485085432725	0.575078671720175	0.0001270148353072766	4.294723839491943	Viet Nam
2013	4.33475735638127	0.581029214733769	0.0001264573653696837	4.334630899015901	Viet Nam
2014	4.38285034170567	0.586913814919078	0.000126723520671073	4.38272	Viet Nam
2015	4.43121182230114	0.592849573281283	0.0001267052137864273	4.431085117087354	Viet Nam
2016	4.43538731102959	0.598849485299412	0.0001264997417377397	4.435260811287852	Viet Nam
2017	4.44538587336674	0.605019420569412	0.0001264147287052326	4.445259458638034	Viet Nam
2018	4.45108501026783	0.611351406113218	0.0001264148301376003	4.450958595437693	Viet Nam
2019	4.45788760655363	0.6177338152062	0.0001265034933459163	4.457761103060284	Viet Nam
2020	4.48299912949278	0.623090320139283	0.000126752274472287	4.482872377218308	Viet Nam
2021	4.44219230120622	0.627933720680671	0.0001267733130363793	4.442065527893184	Viet Nam
1990	3.60118007733107	0.53464890774309	0.0001265600972176082	3.601053517233852	Fiji
1991	3.62272576511441	0.538778259951718	0.0001264335488473434	3.622599331565563	Fiji
1992	3.64108195850692	0.543188551973659	0.0001266264914111204	3.640955332015509	Fiji
1993	3.65703299275499	0.547776473718793	0.0001267622153038488	3.656906230539686	Fiji
1994	3.66235841476929	0.552849019704515	0.0001269967145465719	3.662231418054743	Fiji
1995	3.68417887054245	0.558530972290103	0.0001269602492750283	3.684051910293175	Fiji
1996	3.70400856756988	0.565041878958725	0.0001266379258845664	3.703881929643996	Fiji
1997	3.65541808360534	0.571187752703497	0.000126477899425989	3.655291605705914	Fiji
1998	3.52418167676827	0.577172353765379	0.0001266517164753697	3.524055025051795	Fiji
1999	3.60001824807996	0.583573942431191	0.0001267427561610649	3.599891505323799	Fiji
2000	3.66752370211733	0.589196631128333	0.0001266935662797134	3.66739700855105	Fiji
2001	3.52317289112059	0.59449741944042	0.0001269364479843553	3.523045954672606	Fiji
2002	3.4390181642092	0.59932203091066	0.0001267395032995584	3.4388914247059	Fiji
2003	3.63117299916855	0.603489622121197	0.0001266218556461078	3.631046377312904	Fiji
2004	3.58640323828711	0.607544889853603	0.0001266812308602469	3.586276557056249	Fiji
2005	3.67491308986131	0.610812943594047	0.0001265374563072789	3.674786552405003	Fiji
2006	3.6655681972684	0.613932767413255	0.0001266729253732534	3.665441524343027	Fiji
2007	3.97153070413126	0.616582915169589	0.0001263920763669248	3.971404312054893	Fiji
2008	4.10669127981381	0.618958809102014	0.0001264992444663277	4.106564780569344	Fiji
2009	4.07155738482689	0.620883465082065	0.0001265630675806858	4.071430821759309	Fiji
2010	4.05670070208551	0.62330878605608	0.0001263130628045372	4.056574389022705	Fiji
2011	4.05127121581532	0.626438251319165	0.0001269343802199741	4.0511442814351	Fiji
2012	3.99641760825317	0.629881334893454	0.0001264949317339489	3.996291113321436	Fiji
2013	3.98962782304221	0.634278114312534	0.0001263769459960538	3.989501446096214	Fiji
2014	4.00684714834685	0.6393900664467	0.0001265017119694198	4.00672064663488	Fiji
2015	4.00279891777465	0.645026352546626	0.0001269682585777435	4.002671949516072	Fiji
2016	3.99540957097529	0.650742680102873	0.000126556734459115	3.995283014240831	Fiji
2017	4.00543888619256	0.656464010258719	0.0001268129594872131	4.005312073233073	Fiji
2018	3.99617410709902	0.661991453647996	0.0001265702137233731	3.996047536885297	Fiji
2019	3.97309758050685	0.667060979290814	0.000126811448203848	3.972970769058646	Fiji
2020	3.95819946576376	0.671431490601499	0.0001266544669149893	3.958072811296845	Fiji
2021	3.92612077512529	0.675051630810876	0.0001265537373508994	3.925994221387939	Fiji
1990	2.18703290891541	0.410389821247376	0.0001270583134141109	2.186905850601996	Kiribati
1991	2.18635518567468	0.412884199130178	0.0001264103739271641	2.186228775300753	Kiribati
1992	2.18504443874358	0.415577609430112	0.0001264284641452743	2.184918010279435	Kiribati
1993	2.19389232896124	0.418481660624087	0.0001264069428567392	2.193765922018383	Kiribati
1994	2.18459396216811	0.421716217125176	0.0001266634664874703	2.184467298701623	Kiribati
1995	2.19542761964873	0.425024354020195	0.000126811146256741	2.195300808502473	Kiribati
1996	2.20190360659335	0.428300682254543	0.0001267357827975694	2.201776870810552	Kiribati
1997	2.21415760496679	0.431641940565898	0.0001265028945122273	2.214031102072278	Kiribati
1998	2.22552026999594	0.435741904126434	0.0001271156908899764	2.22539315430505	Kiribati
1999	2.27139433538289	0.439692923227333	0.0001264067806759374	2.271267928602214	Kiribati
2000	2.32463891914052	0.444436339062538	0.0001268122247663994	2.324512106915753	Kiribati
2001	2.32199415154097	0.448782300735609	0.0001263974927623424	2.321867754048208	Kiribati
2002	2.32816998140938	0.453462297779448	0.000126556512477623	2.328043424896902	Kiribati
2003	2.33326967287589	0.458208373737044	0.0001270137027894711	2.333142659173101	Kiribati
2004	2.34018825229253	0.462336213231137	0.0001264218272793976	2.340061830465251	Kiribati
2005	2.34662302302238	0.466722276344394	0.0001265602587784962	2.346496462763602	Kiribati
2006	2.35482359124727	0.470557196660738	0.0001264409620891798	2.354697150285181	Kiribati
2007	2.36785841613908	0.474227450118041	0.0001266023834633601	2.367731813755617	Kiribati
2008	2.37581866446466	0.47720193306214	0.0001266706989892923	2.375691993765671	Kiribati
2009	2.37805858523143	0.480035601443872	0.0001266911733681675	2.377931894058062	Kiribati
2010	2.38121533696089	0.482447689410665	0.0001264652266377489	2.381088871734252	Kiribati
2011	2.38226695058918	0.485028211089828	0.0001263327534255838	2.382140617835754	Kiribati
2012	2.36707499887017	0.488175863692029	0.0001267264344502014	2.36694827243572	Kiribati
2013	2.34822778556332	0.491880767182311	0.0001263806739327518	2.348101404889387	Kiribati
2014	2.33747657195873	0.495317241227584	0.000126929525517694	2.337349642433212	Kiribati
2015	2.33127439574139	0.500059699036215	0.0001268037932620437	2.331147591948128	Kiribati
2016	2.31835961727718	0.505207837257253	0.0001266267081521728	2.318232990569028	Kiribati
2017	2.31206900441992	0.510019240979789	0.0001266905170342929	2.311942313902886	Kiribati
2018	2.30205733603224	0.514810383548853	0.0001266219954073544	2.301930714036832	Kiribati
2019	2.29735764442318	0.519441321098362	0.0001265733164536996	2.297231071106726	Kiribati
2020	2.29252493533039	0.523454113096381	0.0001269506109719298	2.292397984719418	Kiribati
2021	2.28290935017331	0.527186582842681	0.0001268157452182437	2.282782534428092	Kiribati
1990	2.74744386951458	0.430839288199048	0.000126734053750762	2.747317135460829	Marshall Islands
1991	2.78060958449262	0.435571411977162	0.0001264618915691785	2.780483122601051	Marshall Islands
1992	2.81104266383474	0.440491018138956	0.0001264426432141447	2.810916221191526	Marshall Islands
1993	2.82590379891507	0.445479084259875	0.0001264624797425823	2.825777336435327	Marshall Islands
1994	2.77087907691578	0.450848221273844	0.0001267721589038076	2.770752304756876	Marshall Islands
1995	2.79178541736509	0.45685967435209	0.0001263867523072927	2.791659030612783	Marshall Islands
1996	2.79551	0.461209430189201	0.0001267692103521878	2.795381549820648	Marshall Islands
1997	2.80096986187443	0.464752728246042	0.0001268110064847766	2.800843050867945	Marshall Islands
1998	2.7993553519097	0.468133032354917	0.0001262328950045369	2.799229119014695	Marshall Islands
1999	2.80466087577176	0.471292726535272	0.0001263458478010798	2.804534529923959	Marshall Islands
2000	2.80260298861109	0.474562536385418	0.0001269199801480089	2.802476068630942	Marshall Islands
2001	2.79898504352216	0.478588316369524	0.0001264680499994495	2.798858575472161	Marshall Islands
2002	2.76881480741733	0.482776259493159	0.0001264859215151398	2.768688321495815	Marshall Islands
2003	2.73835804472377	0.486248620277286	0.0001266600207896533	2.73823138470298	Marshall Islands
2004	2.71780893956452	0.489573077431328	0.0001265088707840136	2.717682430693736	Marshall Islands
2005	2.69690845186143	0.49327139054966	0.0001269674292307582	2.696781484432199	Marshall Islands
2006	2.68228969273664	0.497456174718598	0.0001266219306947457	2.682163070805945	Marshall Islands
2007	2.65166345890706	0.502250042471655	0.0001265554473721382	2.651536903459688	Marshall Islands
2008	2.62265548815726	0.506359587700651	0.0001267523033520583	2.622528735853908	Marshall Islands
2009	2.59725074413985	0.510794535917681	0.0001268361111195724	2.59712390802873	Marshall Islands
2010	2.56596637851934	0.51608513761736	0.0001265464167796469	2.56583983210256	Marshall Islands
2011	2.53513293360848	0.521177086955837	0.0001268501430844588	2.535006083465395	Marshall Islands
2012	2.50437647417879	0.526042019095978	0.000126466838041602	2.504250007340749	Marshall Islands
2013	2.47373162269304	0.531446300319586	0.0001263576310589057	2.473605265061981	Marshall Islands
2014	2.45508382174703	0.536640130947104	0.0001263030181855629	2.454957518728845	Marshall Islands
2015	2.42786782048061	0.541793166838195	0.0001265986866549333	2.427741221793955	Marshall Islands
2016	2.40123560731313	0.546782936000428	0.000126510002546238	2.401109097310584	Marshall Islands
2017	2.38023644577136	0.55206515210282	0.0001266835967257749	2.380109762174634	Marshall Islands
2018	2.36130475501504	0.557599278468739	0.0001264279917935464	2.361178327023246	Marshall Islands
2019	2.3503846198312	0.563428749789962	0.0001265967240126872	2.350258023107187	Marshall Islands
2020	2.33836857867573	0.568837509186186	0.0001267068085952156	2.338241871867135	Marshall Islands
2021	2.32362464622428	0.574091128177309	0.0001266697052807526	2.323497976518999	Marshall Islands
1990	3.08868820711109	0.462511616715497	0.0001264810107065229	3.088561726100383	Micronesia (Federated States of)
1991	3.08362246906849	0.468144831239529	0.000126487017893596	3.083495982050596	Micronesia (Federated States of)
1992	3.07424688412896	0.473792936437038	0.0001266434459080624	3.074120240683052	Micronesia (Federated States of)
1993	3.06202625122198	0.479939595446532	0.0001267339557756718	3.061899517266204	Micronesia (Federated States of)
1994	3.05016727101602	0.485300005800881	0.0001266960378630828	3.050040574978157	Micronesia (Federated States of)
1995	3.02837564942417	0.491015185412641	0.0001263169226581488	3.028249332501512	Micronesia (Federated States of)
1996	3.0072958756661	0.495570308271861	0.0001263850123135391	3.007169490653787	Micronesia (Federated States of)
1997	2.97804263826978	0.499110105936474	0.00012648887614828	2.977916149393632	Micronesia (Federated States of)
1998	2.94587530841736	0.5028615644834	0.0001266140264773254	2.945748694390883	Micronesia (Federated States of)
1999	2.91472901734154	0.506663430751627	0.0001265026424977724	2.914602514699042	Micronesia (Federated States of)
2000	2.88602079890705	0.511004227582949	0.000126381167368089	2.885894417739682	Micronesia (Federated States of)
2001	2.85158232253258	0.515316814346477	0.0001265961420772724	2.851455726390502	Micronesia (Federated States of)
2002	2.78651152643535	0.519545671945836	0.0001266800152385749	2.786384846420111	Micronesia (Federated States of)
2003	2.72959316038451	0.523829598854531	0.000126544953091623	2.729466615431418	Micronesia (Federated States of)
2004	2.68586994313187	0.527610964634803	0.0001267038353206809	2.68574323929655	Micronesia (Federated States of)
2005	2.65363584077986	0.531703321036516	0.000126437799010153	2.65350940298085	Micronesia (Federated States of)
2006	2.62472956907029	0.535718681873052	0.0001269755454385998	2.624602593524851	Micronesia (Federated States of)
2007	2.60601892407746	0.53943146430145	0.0001269463181117404	2.605891977759348	Micronesia (Federated States of)
2008	2.5936628871045	0.542766353836032	0.0001266806181279008	2.593536206486372	Micronesia (Federated States of)
2009	2.58065583623222	0.546275496220168	0.0001263545346613871	2.580529481697559	Micronesia (Federated States of)
2010	2.57363151035303	0.550122546321787	0.0001265755126567536	2.573504934840373	Micronesia (Federated States of)
2011	2.55364272207141	0.554240410692063	0.0001267828911152129	2.553515939180295	Micronesia (Federated States of)
2012	2.53448	0.557965852891456	0.0001265215061417257	2.534357436376858	Micronesia (Federated States of)
2013	2.51358169803925	0.561082820885874	0.0001267121292308709	2.513454985910019	Micronesia (Federated States of)
2014	2.49510634342286	0.563840029745074	0.0001267961828893869	2.494979547239971	Micronesia (Federated States of)
2015	2.48101975225501	0.567151341569495	0.00012637438686753	2.480893377868143	Micronesia (Federated States of)
2016	2.45869561381005	0.570458101091096	0.0001267305266892429	2.458568883283361	Micronesia (Federated States of)
2017	2.43595986347051	0.574039832793086	0.000126583078859552	2.43583328039165	Micronesia (Federated States of)
2018	2.4161575647774	0.577555080818811	0.000127002661189055	2.416030562116211	Micronesia (Federated States of)
2019	2.40097	0.581195254501754	0.0001267273790395353	2.400847114596961	Micronesia (Federated States of)
2020	2.39331382163547	0.584527228769055	0.0001268811939370953	2.393186940441533	Micronesia (Federated States of)
2021	2.37532299791849	0.587534967103163	0.00012686623465844	2.375196131683832	Micronesia (Federated States of)
1990	2.11114328466849	0.310668628637835	0.0001321582743880402	2.111011126394102	Papua New Guinea
1991	2.10926007950108	0.314967305387282	0.0001322365029953503	2.109127842998085	Papua New Guinea
1992	2.09789206321881	0.319530259271955	0.000132213662283386	2.097759849556527	Papua New Guinea
1993	2.08528477250005	0.32500598378048	0.0001322241646152142	2.085152548335435	Papua New Guinea
1994	2.06659318086077	0.330664467960637	0.0001322625372247886	2.066460918323545	Papua New Guinea
1995	2.04775975081464	0.335421285048649	0.0001322250172237481	2.047627525797416	Papua New Guinea
1996	2.04603480898578	0.340348698133771	0.000132224406885185	2.045902584578895	Papua New Guinea
1997	2.02355268925879	0.344258324561358	0.0001322204362209494	2.023420468822569	Papua New Guinea
1998	2.00802776280619	0.347801407739934	0.0001322170117934731	2.007895545794396	Papua New Guinea
1999	1.99439769482262	0.351250620970096	0.0001321635297451982	1.994265531292875	Papua New Guinea
2000	1.98179871966675	0.354135790847746	0.000128423815312967	1.981670295851437	Papua New Guinea
2001	1.97617074740154	0.356588986333728	0.0001283961911372366	1.976042351210403	Papua New Guinea
2002	1.94225917608955	0.358572086402703	0.0001271114844776987	1.942132064605072	Papua New Guinea
2003	1.9010112946495	0.360736816415114	0.0001271713434687941	1.900884123306031	Papua New Guinea
2004	1.86491097871002	0.36282754151245	0.0001266793506440298	1.864784299359376	Papua New Guinea
2005	1.84394186849301	0.365294964904992	0.0001265371735352812	1.843815331319475	Papua New Guinea
2006	1.83441171783325	0.367826759122837	0.0001265326166149169	1.834285185216635	Papua New Guinea
2007	1.80378143376658	0.370794146921454	0.000126346763832456	1.803655087002748	Papua New Guinea
2008	1.77175367225043	0.37342620922524	0.0001267338189263756	1.771626938431504	Papua New Guinea
2009	1.73336188852712	0.376528284761462	0.0001263245259731099	1.733235564001147	Papua New Guinea
2010	1.73205618003689	0.380286777637627	0.0001267607223289658	1.731929419314561	Papua New Guinea
2011	1.73602417340188	0.383587539302927	0.000126700098796606	1.735897473303083	Papua New Guinea
2012	1.71788062943283	0.386781027656579	0.0001265109638968874	1.717754118468933	Papua New Guinea
2013	1.69090683573174	0.389926437008588	0.0001266775566248238	1.690780158175115	Papua New Guinea
2014	1.68057007382836	0.394004571266826	0.000126696897940255	1.68044337693042	Papua New Guinea
2015	1.68198968329378	0.398285863731033	0.0001266221701619763	1.681863061123618	Papua New Guinea
2016	1.67225989226368	0.402407266844816	0.0001265454321570646	1.672133346831523	Papua New Guinea
2017	1.66708626561752	0.406153435448224	0.00012653129508764	1.666959734322432	Papua New Guinea
2018	1.66123919401447	0.409165082697567	0.0001266773379574002	1.661112516676513	Papua New Guinea
2019	1.67359847972489	0.412311146526574	0.0001268764269210282	1.673471603297969	Papua New Guinea
2020	1.67309083904496	0.415186878578667	0.0001267498714701027	1.67296408917349	Papua New Guinea
2021	1.65760835159845	0.417797443084353	0.000126532464064203	1.657481819134386	Papua New Guinea
1990	2.66729475253783	0.48749142771166	0.0001265558885250126	2.667168196649305	Samoa
1991	2.66771902526519	0.490987145586308	0.0001265848635782706	2.667592440401612	Samoa
1992	2.66620421478537	0.494027447933208	0.0001264078678808828	2.666077806917489	Samoa
1993	2.66083514005314	0.497079263536296	0.0001267545268385318	2.660708385526301	Samoa
1994	2.65603209929224	0.499484836329879	0.000126479949291319	2.655905619342949	Samoa
1995	2.64990359998707	0.502369734936465	0.0001270186958530326	2.649776581291217	Samoa
1996	2.64340409670793	0.505778026475631	0.000126346001398898	2.643277750706531	Samoa
1997	2.63629180420452	0.509096382265271	0.0001264855190443369	2.636165318685475	Samoa
1998	2.62366517106445	0.512367565788016	0.0001266354186696591	2.623538535645781	Samoa
1999	2.61746959650758	0.515409049865666	0.0001264413191205846	2.617343155188459	Samoa
2000	2.60672187398338	0.518902326533937	0.0001265581279142138	2.606595315855466	Samoa
2001	2.59477606286765	0.522971625527944	0.0001267306188879049	2.594649332248762	Samoa
2002	2.5576120265411	0.527242669970423	0.0001267301186163615	2.557485296422484	Samoa
2003	2.52720668195501	0.531603736377418	0.0001265539510918509	2.527080128003918	Samoa
2004	2.49301870340645	0.53600327592574	0.0001264535437895488	2.492892249862661	Samoa
2005	2.46045763010574	0.540557907991258	0.0001267148602160524	2.460330915245524	Samoa
2006	2.42624014693159	0.544812068358444	0.0001267121658470483	2.426113434765743	Samoa
2007	2.40324308081266	0.54911075247208	0.0001265085276460891	2.403116572285014	Samoa
2008	2.38290121053822	0.553164595646872	0.0001270626508859534	2.382774147887334	Samoa
2009	2.36155475500182	0.556474015274728	0.0001268849951490625	2.361427870006671	Samoa
2010	2.34179444047233	0.559622905103398	0.000126655951828514	2.341667784520501	Samoa
2011	2.3204034337792	0.562891574259145	0.0001268820386267807	2.320276551740573	Samoa
2012	2.31641569398888	0.565320388101849	0.0001266039037675406	2.316289090085112	Samoa
2013	2.31014038112999	0.56744853592103	0.0001264728910610993	2.310013908238929	Samoa
2014	2.30518211258274	0.569493660728475	0.0001266149813090845	2.305055497601431	Samoa
2015	2.30635039249685	0.571998982964235	0.0001266568675023466	2.306223735629347	Samoa
2016	2.30818574445548	0.575402051396993	0.0001270863213089667	2.308058658134171	Samoa
2017	2.2975231255958	0.578925435094317	0.0001269195367209021	2.297396206059079	Samoa
2018	2.27937872611843	0.582320660518804	0.0001266083061947607	2.279252117812236	Samoa
2019	2.26226054639991	0.586256695142635	0.0001264673723921222	2.262134079027518	Samoa
2020	2.24625194412629	0.590075295612806	0.0001265659555552365	2.246125378170735	Samoa
2021	2.22787540311922	0.593392769469481	0.0001264831595014207	2.227748919959718	Samoa
1990	2.42322814003523	0.301217167448465	0.0001322238605936271	2.423095916174637	Solomon Islands
1991	2.44219237754668	0.305830667512655	0.0001321957120574408	2.442060181834623	Solomon Islands
1992	2.43887403074446	0.311431696691098	0.0001322031077147347	2.438741827636745	Solomon Islands
1993	2.43888872790519	0.31715109185957	0.000132280425578783	2.438756447479611	Solomon Islands
1994	2.43280044316163	0.323300246722871	0.0001321870110160281	2.432668256150614	Solomon Islands
1995	2.40499027557822	0.329968564261603	0.0001322029586144738	2.404858072619605	Solomon Islands
1996	2.39711457342061	0.336208053088528	0.0001322294029008275	2.396982344017709	Solomon Islands
1997	2.40283592592146	0.341835626898821	0.0001321954227667159	2.402703730498693	Solomon Islands
1998	2.38363250892954	0.347135060018002	0.0001322208391161152	2.383500288090424	Solomon Islands
1999	2.34635194952032	0.351867191410364	0.0001322087355101189	2.34621974078481	Solomon Islands
2000	2.34710919827333	0.354799143417026	0.0001286627196205561	2.346980535553709	Solomon Islands
2001	2.32072930843459	0.356626745168074	0.0001294602791782594	2.320599848155412	Solomon Islands
2002	2.28136308245831	0.357910115982585	0.0001288437745746113	2.281234238683735	Solomon Islands
2003	2.23964349556721	0.359424358912125	0.000126619484393344	2.239516876082817	Solomon Islands
2004	2.19876778275011	0.361290558162268	0.0001268470014603252	2.19864093574865	Solomon Islands
2005	2.18534404678358	0.363580018964866	0.0001271514881086534	2.185216895295471	Solomon Islands
2006	2.17885214630886	0.366443697706899	0.0001269765082568602	2.178725169800603	Solomon Islands
2007	2.13298112889031	0.369827951415349	0.0001267068965945795	2.132854421993716	Solomon Islands
2008	2.08021478434417	0.3737648835675	0.0001266695763975744	2.080088114767772	Solomon Islands
2009	2.1202634021762	0.377821027515966	0.0001264489483480647	2.120136953227852	Solomon Islands
2010	2.09661229994544	0.382717589747291	0.0001267393383170161	2.096485560607123	Solomon Islands
2011	2.17160494422084	0.388055336574909	0.0001266124786420305	2.171478331742198	Solomon Islands
2012	2.18603972605648	0.393004639707306	0.0001266030241824562	2.185913123032297	Solomon Islands
2013	2.19111717862724	0.397906249572343	0.0001263651223599079	2.19099081350488	Solomon Islands
2014	2.21006652421501	0.402244744701609	0.0001265694965357856	2.209939954718474	Solomon Islands
2015	2.19904277373238	0.406233896996201	0.0001265909822028032	2.198916182750177	Solomon Islands
2016	2.16093126397621	0.410406962023453	0.000126486905727267	2.160804777070483	Solomon Islands
2017	2.15973644126769	0.414676394150034	0.0001265592310007725	2.159609882036689	Solomon Islands
2018	2.15060822597456	0.418889220879761	0.0001265492532057677	2.150481676721354	Solomon Islands
2019	2.16210927460397	0.422736386173248	0.0001265346815458464	2.161982739922424	Solomon Islands
2020	2.16591824604819	0.426112428669488	0.000126685848194109	2.165791560199996	Solomon Islands
2021	2.12859580248162	0.429360316406646	0.0001265420227386047	2.128469260458882	Solomon Islands
1990	1.97441511589937	0.491806839500397	0.0001264234199922383	1.974288692479378	Tonga
1991	1.9611716947209	0.498166205111113	0.0001262859700986577	1.961045408750801	Tonga
1992	1.92025655525512	0.503659848303175	0.000126460475420399	1.9201300947797	Tonga
1993	1.93227708793356	0.508904449646887	0.0001266751958783456	1.932150412737682	Tonga
1994	1.93979940310266	0.514207834722848	0.0001268258190885059	1.939672577283571	Tonga
1995	1.91172840843961	0.520215020279115	0.0001264380532025651	1.911601970386407	Tonga
1996	1.91891440267875	0.525808135436488	0.0001269399506904466	1.918787462728059	Tonga
1997	1.9613266553083	0.531009091678332	0.0001263513225235693	1.961200303985776	Tonga
1998	2.03909979897406	0.536172313703023	0.0001267064145312978	2.038973092559529	Tonga
1999	2.09068480492506	0.541317019874755	0.0001266994584653852	2.090558105466595	Tonga
2000	2.07822901907128	0.546303195085387	0.0001266605645924671	2.078102358506687	Tonga
2001	2.05643974978861	0.551054251063729	0.0001266161159658497	2.056313133672644	Tonga
2002	2.0308105882645	0.556008345246101	0.0001266502885254481	2.030683937975974	Tonga
2003	2.00693133792431	0.560736066200254	0.0001264644053388359	2.006804873518971	Tonga
2004	1.96791932199293	0.564806378895597	0.0001265519681940489	1.967792770024736	Tonga
2005	1.89354911478044	0.568449169182724	0.0001262956846260293	1.893422819095814	Tonga
2006	1.87894453472992	0.57161986831651	0.0001266387787349823	1.878817895951185	Tonga
2007	1.86874360693123	0.574351510103056	0.0001266847842820456	1.868616922146948	Tonga
2008	1.85847574415663	0.57730541521781	0.0001268432161728227	1.858348900940457	Tonga
2009	1.8440047693106	0.579170749598751	0.0001265104153375907	1.843878258895262	Tonga
2010	1.83189515000539	0.580657298614066	0.0001264779821345839	1.831768672023255	Tonga
2011	1.81484666198267	0.58265672287008	0.0001266842864194613	1.814719977696251	Tonga
2012	1.80101434892129	0.584770880221314	0.0001264782035774078	1.800887870717713	Tonga
2013	1.78856387260168	0.587351141040311	0.0001263358682189918	1.788437536733461	Tonga
2014	1.77563197955184	0.590826852746506	0.0001265668991213854	1.775505412652719	Tonga
2015	1.76510023298756	0.594965747674029	0.0001268227035521191	1.764973410284008	Tonga
2016	1.75022659039444	0.60034366853075	0.0001265841963767377	1.750100006198063	Tonga
2017	1.73494665548007	0.606243591849879	0.0001266236963209185	1.734820031783749	Tonga
2018	1.72260708364124	0.611953941537156	0.0001269963636372343	1.722480087277603	Tonga
2019	1.71469305987444	0.617324063407956	0.0001265536975387418	1.714566506176901	Tonga
2020	1.70523474279534	0.622104455604093	0.0001268271346771657	1.705107915660663	Tonga
2021	1.69726400161978	0.626349935807987	0.0001263425398723037	1.697137659079908	Tonga
1990	2.24904238671265	0.353100252005321	0.0001285735962252793	2.248913813116425	Vanuatu
1991	2.26771408104747	0.357005378847917	0.0001288281285678305	2.267585252918902	Vanuatu
1992	2.27582982381708	0.360893295561675	0.0001266730450519426	2.275703150772028	Vanuatu
1993	2.27597202753767	0.364444155251801	0.0001266553441488238	2.275845372193521	Vanuatu
1994	2.29761728935877	0.368501002014456	0.0001270767531437261	2.297490212605626	Vanuatu
1995	2.2687003161363	0.372479125756324	0.0001267161685881526	2.268573599967712	Vanuatu
1996	2.27372395680726	0.376460884544884	0.0001266469469410648	2.273597309860319	Vanuatu
1997	2.26790193820592	0.380667171234513	0.0001264567890389112	2.267775481416881	Vanuatu
1998	2.26006694054942	0.384690196444633	0.0001262167792828159	2.259940723770137	Vanuatu
1999	2.26251895547499	0.388300526237242	0.0001265385889576756	2.262392416886032	Vanuatu
2000	2.21352017416062	0.392158348897928	0.0001270292268094504	2.213393144933811	Vanuatu
2001	2.21675412941799	0.395325055353778	0.0001267171536477059	2.216627412264342	Vanuatu
2002	2.12760100495211	0.397723782197823	0.0001266735420259913	2.127474331410084	Vanuatu
2003	2.04615096781829	0.400396455507663	0.0001261930642069692	2.046024774754083	Vanuatu
2004	2.02042976601652	0.403226096857709	0.0001268885276757112	2.020302877488844	Vanuatu
2005	2.04620615491609	0.406488572045146	0.0001266315240029201	2.046079523392087	Vanuatu
2006	2.03572506205535	0.410501728664985	0.0001270544821239057	2.035598007573226	Vanuatu
2007	2.04178358898475	0.41491557794022	0.0001270373795278027	2.041656551605222	Vanuatu
2008	2.03654356612647	0.41985323747475	0.0001263872863639613	2.036417178840106	Vanuatu
2009	2.00769410071899	0.424854650160333	0.0001270678828050831	2.007567032836185	Vanuatu
2010	1.98766951884702	0.429658048936263	0.0001267422936458462	1.987542776553374	Vanuatu
2011	1.99461074284072	0.434283044387506	0.0001267710032851774	1.994483971837435	Vanuatu
2012	1.98228156936659	0.438661997905717	0.0001264876798540734	1.982155081686736	Vanuatu
2013	1.97259962746847	0.442720176072726	0.0001263629404043706	1.972473264528066	Vanuatu
2014	1.96387589098963	0.446687298111776	0.0001262465756415312	1.963749644413988	Vanuatu
2015	1.95828675851129	0.450329861394857	0.0001268061710689599	1.958159952340221	Vanuatu
2016	1.94804650826082	0.454072763242304	0.0001265942147716878	1.947919914046048	Vanuatu
2017	1.94428004890597	0.45801683397471	0.0001267736687850501	1.944153275237185	Vanuatu
2018	1.94118896288052	0.462080220969235	0.000126563446841606	1.941062399433678	Vanuatu
2019	1.93784028936287	0.466276161662358	0.0001266925883167167	1.937713596774553	Vanuatu
2020	1.9361937228023	0.470038390856612	0.0001266137892268611	1.936067109013073	Vanuatu
2021	1.93068227830988	0.473100705820327	0.0001264120572847273	1.930555866252595	Vanuatu
1990	2.81752348015167	0.54441453483767	0.0001266600071084541	2.817396820144562	Armenia
1991	2.84444136033674	0.547561862706728	0.0001264665761587452	2.844314893760581	Armenia
1992	2.9685884624221	0.548974723873954	0.0001268895063128494	2.968461572915787	Armenia
1993	3.01346665313114	0.551214673543035	0.0001265839551572266	3.013340069175983	Armenia
1994	2.93207835684616	0.553783844340157	0.0001267378210546891	2.931951619025105	Armenia
1995	2.89182977347004	0.556815513215437	0.0001267429693090763	2.891703030500731	Armenia
1996	2.87901493482102	0.560537777557715	0.0001266119894201738	2.8788883228316	Armenia
1997	2.79473570914881	0.564627461798536	0.0001266470700664417	2.794609062078744	Armenia
1998	2.76428	0.569556662578666	0.0001265896283967434	2.764155087768603	Armenia
1999	2.76017181792749	0.574323064436665	0.0001270358120061787	2.760044782115484	Armenia
2000	2.70990349974457	0.579437569012042	0.0001263912876527218	2.709777108456917	Armenia
2001	2.69544386370587	0.585419295040696	0.0001263519827567734	2.695317511723113	Armenia
2002	2.65984176453126	0.592710614375924	0.0001265158683519764	2.659715248662908	Armenia
2003	2.66618717599245	0.600809170405726	0.0001264972442468064	2.666060678748203	Armenia
2004	2.67503721715195	0.60903176604033	0.0001267123353351634	2.674910504816615	Armenia
2005	2.73914431799104	0.617759634102041	0.0001267325390326197	2.739017585452007	Armenia
2006	2.7239500091202	0.626688335239636	0.0001266530512931679	2.723823356068907	Armenia
2007	3.65945461737375	0.635870981516541	0.000126678258712943	3.659327939115037	Armenia
2008	2.66357727707867	0.64443159113194	0.0001266633512742315	2.663450613727396	Armenia
2009	2.58346863619328	0.649714844735141	0.0001265803851111663	2.583342055808169	Armenia
2010	2.6043086686807	0.654811533750253	0.0001267638796542734	2.604181904801046	Armenia
2011	3.01336166954062	0.659818092317619	0.0001263563039321415	3.013235313236688	Armenia
2012	4.51395928190329	0.664833142570704	0.0001264056626837665	4.513832876240606	Armenia
2013	5.04419547149646	0.669534495666631	0.0001263343369192662	5.044069137159541	Armenia
2014	5.17382772195809	0.673932189530685	0.0001266625391620854	5.173701059418928	Armenia
2015	6.18827458021031	0.678054634729575	0.000126661976174051	6.188147918234136	Armenia
2016	6.75078546973109	0.681746395416543	0.0001267649202244371	6.750658704810865	Armenia
2017	5.82827134271954	0.685980265385199	0.0001266050855138691	5.828144737634026	Armenia
2018	6.08447937715616	0.690276871944721	0.0001267678487186014	6.084352609307441	Armenia
2019	5.93150321916308	0.694765961567774	0.0001267406767074502	5.931376478486373	Armenia
2020	5.91107944326537	0.69826889937921	0.0001265492596882662	5.910952894005682	Armenia
2021	5.73185833792886	0.701833194147139	0.0001268024183827415	5.731731535510477	Armenia
1990	3.15948468688143	0.595986032704332	0.0001264813112935321	3.159358205570137	Azerbaijan
1991	3.20551275334178	0.595807711845649	0.0001265903257726626	3.205386163016008	Azerbaijan
1992	3.30953409469785	0.594651335166956	0.0001264759781255467	3.309407618719725	Azerbaijan
1993	3.36453806006997	0.59354267649819	0.0001267468875749879	3.364411313182395	Azerbaijan
1994	3.37448365209115	0.5920887850585	0.000126686777510664	3.374356965313639	Azerbaijan
1995	3.32633776060313	0.589441456728463	0.0001264445185106709	3.326211316084619	Azerbaijan
1996	3.23360525819148	0.586315946466504	0.0001265855860887626	3.233478672605391	Azerbaijan
1997	3.14794653670402	0.583221812602983	0.0001264937588392203	3.147820042945181	Azerbaijan
1998	3.10993422794007	0.580392893004131	0.0001271200586709117	3.109807107881399	Azerbaijan
1999	3.09959409066631	0.579192506195412	0.000126731533084416	3.099467359133226	Azerbaijan
2000	3.11069972769105	0.580020573148448	0.0001268133206236037	3.110572914370426	Azerbaijan
2001	3.09936363128651	0.582193708342128	0.0001264088291787161	3.099237222457331	Azerbaijan
2002	3.10832946703358	0.585716143276774	0.0001267056175043917	3.108202761416076	Azerbaijan
2003	3.04517585321998	0.590038705393348	0.0001264206636374007	3.045049432556342	Azerbaijan
2004	2.81309115328444	0.594646084750935	0.0001267974190731815	2.812964355865367	Azerbaijan
2005	2.84503303776355	0.602485193033144	0.0001268413248274678	2.844906196438723	Azerbaijan
2006	2.77337137128935	0.61377109654975	0.0001267310794344171	2.773244640209915	Azerbaijan
2007	2.67156681371594	0.626110925531736	0.0001271228936828405	2.671439690822257	Azerbaijan
2008	2.76011964819691	0.636901109120982	0.000126371421439503	2.75999327677547	Azerbaijan
2009	2.82058658164897	0.645163340636595	0.0001270153493279678	2.820459566299642	Azerbaijan
2010	2.86419	0.652056507002412	0.00012665416211858	2.864059042125882	Azerbaijan
2011	2.84622108327362	0.657971629199692	0.0001263492599402716	2.84609473401368	Azerbaijan
2012	2.85374201270475	0.662897001762113	0.0001264470922802842	2.85361556561247	Azerbaijan
2013	2.83813548141886	0.667658779253801	0.0001263139856091809	2.838009167433251	Azerbaijan
2014	2.83907088444389	0.672162741185153	0.0001266752024479816	2.838944209241442	Azerbaijan
2015	2.82264345697812	0.676244911134277	0.0001267186455133964	2.822516738332606	Azerbaijan
2016	2.81026705645594	0.679807642651878	0.0001264417204501334	2.81014061473549	Azerbaijan
2017	2.80013112602992	0.683263203610851	0.0001268836634306715	2.800004242366489	Azerbaijan
2018	2.66241357839878	0.68656109318329	0.0001268577504736135	2.662286720648306	Azerbaijan
2019	2.6299870951137	0.689834714583805	0.0001265257732180395	2.629860569340482	Azerbaijan
2020	2.55591461682911	0.692605192199032	0.0001265713523893002	2.555788045476721	Azerbaijan
2021	2.46333876427319	0.694851274415291	0.0001265924898534436	2.463212171783336	Azerbaijan
1990	6.84953168522911	0.656136044291497	0.0001264818378487044	6.849405203391261	Georgia
1991	6.79594614975254	0.662113185865682	0.0001265250004488921	6.795819624752091	Georgia
1992	6.73937381448659	0.665021427814483	0.0001266926359388351	6.739247121850651	Georgia
1993	6.54593901078275	0.663466862184598	0.0001263761197151962	6.545812634663036	Georgia
1994	6.48621081344234	0.658134139130798	0.0001266656460249745	6.486084147796315	Georgia
1995	7.11533557350677	0.651363604039082	0.0001264844719154545	7.115209089034854	Georgia
1996	7.74711301954425	0.644558090070583	0.000126533608939152	7.746986485935311	Georgia
1997	7.6781246962194	0.63852563128688	0.0001264643023834177	7.677998231917017	Georgia
1998	7.73997647449987	0.633347931127712	0.0001266784408395357	7.739849796059031	Georgia
1999	7.34181350263035	0.63027794625322	0.0001268875832346815	7.341686615047116	Georgia
2000	7.00746126112245	0.630265990578475	0.0001267558717267727	7.007334505250723	Georgia
2001	6.62835635051069	0.633388300444106	0.0001273738354798118	6.62822897667521	Georgia
2002	5.60119323710346	0.638370108205142	0.0001264338956715951	5.601066803207789	Georgia
2003	4.47865237367409	0.644065578985868	0.0001265286016669146	4.478525845072423	Georgia
2004	4.0803576894533	0.648920978029192	0.000126542955800657	4.080231146497499	Georgia
2005	3.03092536611858	0.65361600499668	0.0001266725928279561	3.030798693525752	Georgia
2006	2.49643651364347	0.658403371769116	0.0001267315512162923	2.496309782092254	Georgia
2007	2.75008102408675	0.663697966220568	0.0001266018436585637	2.749954422243091	Georgia
2008	2.87084615577784	0.668442495947816	0.0001266313388493928	2.870719524438991	Georgia
2009	2.7390180210114	0.672449380923053	0.0001266544007952333	2.738891366610605	Georgia
2010	3.09297102607494	0.677034892187658	0.0001266310401008728	3.092844395034839	Georgia
2011	4.09023192234335	0.681567044251293	0.0001266938864927527	4.090105228456857	Georgia
2012	4.44835919731657	0.685519223189507	0.0001266084395972558	4.448232588876973	Georgia
2013	4.6066512782774	0.688603268140652	0.0001264777625708981	4.606524800514829	Georgia
2014	4.91731542388895	0.692155206871812	0.0001269295249376965	4.917188494364012	Georgia
2015	5.58751306502961	0.697316132597582	0.0001265649867874032	5.587386500042823	Georgia
2016	5.85538077516292	0.703731490142933	0.0001264107824070529	5.855254364380513	Georgia
2017	5.37993056586744	0.710874718456081	0.0001270039385369018	5.379803561928903	Georgia
2018	5.06706121371469	0.717993653891294	0.0001265883513138766	5.066934625363376	Georgia
2019	5.63406810683682	0.724536461948472	0.0001263561950896312	5.633941750641731	Georgia
2020	5.69518677450779	0.729125888954526	0.0001264516597930813	5.695060322847997	Georgia
2021	5.56723	0.732473604476306	0.0001265839150071559	5.567098553491993	Georgia
1990	4.75429677868541	0.589435803839118	0.0001264313564295046	4.75417034732898	Kazakhstan
1991	4.90592029828723	0.590967831817803	0.0001268150165244251	4.905793483270705	Kazakhstan
1992	5.0402979475949	0.596127664006257	0.0001265704685836631	5.040171377126317	Kazakhstan
1993	5.26571799829859	0.603138328452166	0.0001268854456002147	5.26559111285299	Kazakhstan
1994	5.37495190734679	0.610591100120018	0.0001266063133246111	5.374825301033465	Kazakhstan
1995	5.55726197930514	0.618573582182698	0.0001268524683743855	5.557135126836766	Kazakhstan
1996	5.53655141186344	0.626013137564744	0.0001268737687989078	5.536424538094641	Kazakhstan
1997	5.47415831227019	0.631166626279517	0.0001268379571188299	5.474031474313072	Kazakhstan
1998	5.35236041364442	0.635388623908262	0.0001267497203133531	5.352233663924107	Kazakhstan
1999	5.22844122885588	0.64018048502742	0.0001267681101416523	5.228314460745739	Kazakhstan
2000	5.25529463983549	0.644689623243828	0.0001265713944865603	5.255168068441003	Kazakhstan
2001	5.21344069949594	0.648397258264821	0.0001266470648342432	5.213314052431105	Kazakhstan
2002	5.16499987542432	0.651529335252827	0.0001264838369955338	5.164873391587324	Kazakhstan
2003	5.15772267145689	0.654835925835483	0.0001264757449419937	5.157596195711948	Kazakhstan
2004	5.00874993309624	0.658733071329599	0.0001267832623977385	5.008623149833842	Kazakhstan
2005	4.88774972429351	0.662943941893493	0.0001268270510405735	4.887622897242469	Kazakhstan
2006	4.68262250230707	0.667048858291012	0.0001265893996061953	4.682495912907464	Kazakhstan
2007	4.8748061434511	0.671367207568052	0.0001264678470134873	4.874679675604087	Kazakhstan
2008	4.53118332954765	0.676352868998898	0.0001269495895028854	4.531056379958147	Kazakhstan
2009	4.60461087927119	0.681606838672477	0.00012641000089458	4.604484469270296	Kazakhstan
2010	4.77409929971536	0.686996643005111	0.000126530368602854	4.773972769346757	Kazakhstan
2011	4.86698575783272	0.691758951738966	0.0001262688513291472	4.86685948898139	Kazakhstan
2012	4.96342213559186	0.695312766608011	0.0001271536133869505	4.963294981978473	Kazakhstan
2013	4.34586705682743	0.699053593413088	0.0001265932043403632	4.345740463623089	Kazakhstan
2014	4.06319488232964	0.703511920757132	0.0001264973321856212	4.063068384997454	Kazakhstan
2015	4.44124873464352	0.70822973614897	0.000126785845032601	4.441121948798488	Kazakhstan
2016	4.27402822211005	0.712569040397695	0.0001264666254636547	4.273901755484586	Kazakhstan
2017	4.0560446143838	0.716026687894304	0.0001267033255852002	4.055917911058215	Kazakhstan
2018	4.01528756612527	0.718531998551374	0.0001265126807685986	4.015161053444501	Kazakhstan
2019	3.98339615540264	0.720797601617411	0.0001265225474439761	3.983269632855196	Kazakhstan
2020	3.98334332535006	0.722788768207953	0.0001267596916602632	3.9832165656584	Kazakhstan
2021	3.91900288701726	0.725144495100349	0.0001266589317159405	3.918876228085544	Kazakhstan
1990	4.2449229378676	0.519407652158871	0.0001263360637387985	4.244796601803862	Kyrgyzstan
1991	4.27720244197335	0.523746714213702	0.000126681386604837	4.277075760586746	Kyrgyzstan
1992	4.59068976436351	0.52790155215442	0.0001264725528308569	4.590563291810679	Kyrgyzstan
1993	6.21483144550579	0.532431008334573	0.0001267222504344457	6.214704723255355	Kyrgyzstan
1994	7.83625351403352	0.536232980141406	0.000126662158694666	7.836126851874825	Kyrgyzstan
1995	8.01607351617418	0.539052820319823	0.0001264133258469439	8.015947102848333	Kyrgyzstan
1996	7.8850728089473	0.541628927165702	0.0001265148869795274	7.884946294060321	Kyrgyzstan
1997	7.78593054498809	0.543341150499015	0.0001270729677707722	7.785803472020319	Kyrgyzstan
1998	7.61838692541671	0.543258545983634	0.0001265277591978298	7.618260397657512	Kyrgyzstan
1999	7.55646153315837	0.54286728228234	0.000126620002888031	7.556334913155482	Kyrgyzstan
2000	7.65126568410312	0.543036486604175	0.0001263539554335082	7.651139330147687	Kyrgyzstan
2001	7.49374415158431	0.543805550685403	0.0001266036470620068	7.493617547937248	Kyrgyzstan
2002	7.69770629359581	0.544374670344746	0.0001269233295551521	7.697579370266255	Kyrgyzstan
2003	6.50225945406799	0.545649261714426	0.000126473509956787	6.502132980558033	Kyrgyzstan
2004	3.81456946228916	0.547262342515335	0.0001263848871854111	3.814443077401974	Kyrgyzstan
2005	3.19424580471055	0.548260448903511	0.0001265020978108047	3.194119302612739	Kyrgyzstan
2006	2.84866869266033	0.549383593833376	0.0001265444852190941	2.848542148175111	Kyrgyzstan
2007	3.1739476939689	0.551146191596044	0.0001266031460047384	3.173821090822896	Kyrgyzstan
2008	2.80078046022763	0.553206382142723	0.0001268086481896795	2.80065365157944	Kyrgyzstan
2009	2.74529502193865	0.55512386607295	0.0001265258258244806	2.745168496112826	Kyrgyzstan
2010	2.77303045040832	0.556416544522946	0.0001269797002944429	2.772903470708025	Kyrgyzstan
2011	3.01990110881206	0.55892333472436	0.0001263426817562679	3.019774766130304	Kyrgyzstan
2012	3.34593735407658	0.561541573671693	0.0001266518142539824	3.345810702262326	Kyrgyzstan
2013	3.33843772061896	0.565776769347093	0.0001266569581209735	3.338311063660839	Kyrgyzstan
2014	3.36306655695605	0.570569357153487	0.0001264333749428495	3.362940123581107	Kyrgyzstan
2015	3.91356966138561	0.575463230818727	0.0001267765005671589	3.913442884885043	Kyrgyzstan
2016	4.29461840427237	0.580388550869674	0.0001267307655199205	4.29449167350685	Kyrgyzstan
2017	3.79128150745681	0.585766095993466	0.0001262496979110959	3.791155257758899	Kyrgyzstan
2018	3.89149687042968	0.591237134219733	0.0001265994497758164	3.891370270979904	Kyrgyzstan
2019	3.91007392001102	0.596501638087194	0.0001262946453678892	3.909947625365652	Kyrgyzstan
2020	3.86845323518249	0.600499553804348	0.0001270468069644545	3.868326188375526	Kyrgyzstan
2021	3.80042438680622	0.603979328412055	0.0001266877036686978	3.800297699102551	Kyrgyzstan
1990	12.4180634704394	0.466550117857047	0.000126834055527941	12.41793663638387	Mongolia
1991	13.204429957826	0.472199013666192	0.0001267477131088764	13.20430321011289	Mongolia
1992	13.6484423401747	0.477586553799195	0.0001269030801690098	13.64831543709453	Mongolia
1993	13.8609144923293	0.482726727049412	0.0001268274101707257	13.86078766491913	Mongolia
1994	13.5738163375357	0.488276683033118	0.0001265234061581603	13.57368981412954	Mongolia
1995	13.6137557504503	0.495006781085721	0.0001265656166347914	13.61362918483367	Mongolia
1996	13.3711390655472	0.501703717883367	0.0001267504092838326	13.37101231513792	Mongolia
1997	13.1399532633234	0.50855826800798	0.0001268696010818145	13.13982639372232	Mongolia
1998	12.5896753820332	0.514793382702856	0.0001266203358859574	12.58954876169731	Mongolia
1999	12.2080931120583	0.520781189245005	0.0001268986300859151	12.20796621342821	Mongolia
2000	11.8078302719047	0.526650344907534	0.0001265438161305491	11.80770372808857	Mongolia
2001	11.6310076687537	0.532620200843235	0.0001265681933870251	11.63088110056031	Mongolia
2002	11.2092036926673	0.538424834911619	0.0001265778715939465	11.20907711479571	Mongolia
2003	10.9291571356841	0.543971650708528	0.0001266912102690454	10.92903044447383	Mongolia
2004	10.761350741205	0.549551499752672	0.0001267960341082059	10.76122394517089	Mongolia
2005	10.736324693418	0.55468028439734	0.0001264980419944871	10.73619819537601	Mongolia
2006	10.6924302789956	0.55956113814646	0.0001266744586762471	10.69230360453692	Mongolia
2007	10.5815787335801	0.564236795141046	0.0001265768810406876	10.58145215669906	Mongolia
2008	10.5742437772967	0.568500598715617	0.0001265095798776357	10.57411726771682	Mongolia
2009	10.9318134512392	0.571341685964544	0.0001264735153390006	10.93168697772386	Mongolia
2010	10.9941691075256	0.574406669398145	0.0001264501543279046	10.99404265737127	Mongolia
2011	10.9247402223456	0.57860066312097	0.0001267703948290399	10.92461345195077	Mongolia
2012	10.8716496328406	0.583255885768315	0.0001263542058375511	10.87152327863476	Mongolia
2013	10.9666644453737	0.588080810956893	0.0001264947785969512	10.9665379505951	Mongolia
2014	10.9204345876416	0.592867352927119	0.0001267767048609093	10.92030781093674	Mongolia
2015	11.0643261740657	0.59685964756958	0.0001266886584087871	11.06419948540729	Mongolia
2016	11.0126756519587	0.600260766781331	0.0001264955332030392	11.0125491564255	Mongolia
2017	10.8679763683198	0.60372196450642	0.0001265641191767203	10.86784980420062	Mongolia
2018	10.7105156849105	0.607501833007913	0.0001267225886649856	10.71038896232184	Mongolia
2019	10.635180171184	0.611250680890372	0.0001264243734703946	10.63505374681053	Mongolia
2020	10.2278626433239	0.61462963730677	0.0001262959418140725	10.22773634738209	Mongolia
2021	10.0938272869153	0.617621564638127	0.0001266263516485277	10.09370066056365	Mongolia
1990	0.674040622218173	0.466155413419203	0.0001267316347637415	0.6739138905834092	Tajikistan
1991	0.687768377573806	0.472342173046228	0.0001265581597742178	0.6876418194140318	Tajikistan
1992	0.718423963944966	0.47574519497737	0.0001264853334021175	0.7182974786115639	Tajikistan
1993	0.709486674743051	0.478238812995371	0.0001263494631290214	0.709360325279922	Tajikistan
1994	0.718662056846153	0.478726011215724	0.0001265960330212743	0.7185354608131318	Tajikistan
1995	0.696488533428915	0.477586868115015	0.000126705468747491	0.6963618279601675	Tajikistan
1996	0.653677536140512	0.474346027462684	0.0001265358673437293	0.6535510002731684	Tajikistan
1997	0.615527979881997	0.470274795927363	0.0001269897003766843	0.6154009901816203	Tajikistan
1998	0.6119072127171	0.465341742120163	0.0001266299987457981	0.6117805827183542	Tajikistan
1999	0.606486349114758	0.46050561615396	0.0001271325254176977	0.6063592165893402	Tajikistan
2000	0.592617643303143	0.457061333395443	0.0001263429015944609	0.5924913004015486	Tajikistan
2001	0.583284518546178	0.45625651276009	0.000126658883244827	0.5831578596629332	Tajikistan
2002	0.580976122921656	0.458807780304158	0.0001266723102888384	0.5808494506113672	Tajikistan
2003	0.578996401244923	0.463329706383786	0.0001264192694873813	0.5788699819754356	Tajikistan
2004	0.57906607266177	0.469154214043517	0.0001267473500193295	0.5789393253117507	Tajikistan
2005	0.58713428138781	0.474637785688857	0.0001264064322186408	0.5870078749555914	Tajikistan
2006	0.586971638145569	0.479651831177988	0.0001264724405683406	0.5868451657050007	Tajikistan
2007	0.594390428679121	0.484211156232784	0.000126613874935917	0.594263814804185	Tajikistan
2008	0.588152287056518	0.488441135968382	0.0001263205409108317	0.5880259665156071	Tajikistan
2009	0.582496958310308	0.49206404051479	0.0001267804910084977	0.5823701778192996	Tajikistan
2010	0.546359245776529	0.495893963626257	0.000126447340431624	0.5462327984360973	Tajikistan
2011	0.523842898070632	0.499869804401369	0.0001261538106379214	0.523716744259994	Tajikistan
2012	0.503317853957632	0.503953884549027	0.0001264619716097967	0.5031913919860221	Tajikistan
2013	0.468915369561808	0.507970675899606	0.0001266047569187974	0.4687887648048892	Tajikistan
2014	0.46458813818755	0.511989517777097	0.000126542175265385	0.4644615960122846	Tajikistan
2015	0.455542946842253	0.515783244686634	0.0001263876573155056	0.4554165591849375	Tajikistan
2016	0.449287064231863	0.519897002395847	0.0001265753122472833	0.4491604889196157	Tajikistan
2017	0.424939604129915	0.524492606909067	0.0001265228090488687	0.4248130813208661	Tajikistan
2018	0.42153642242423	0.529153916295379	0.0001268983890944097	0.4214095240351356	Tajikistan
2019	0.415908933812538	0.533769951484441	0.0001263018538559405	0.4157826319586821	Tajikistan
2020	0.415854353866075	0.537690530515565	0.0001263818796039818	0.415727971986471	Tajikistan
2021	0.419342794574072	0.541511187051998	0.0001267261582389113	0.4192160684158331	Tajikistan
1990	10.0940902613708	0.563126887105135	0.000126788007972324	10.09396347336283	Turkmenistan
1991	10.2924730351734	0.564939385894165	0.000126633706317435	10.29234640146708	Turkmenistan
1992	10.6984295375285	0.565587505223265	0.0001265931546202991	10.69830294437388	Turkmenistan
1993	11.2725590539406	0.567174449333284	0.0001264972421445237	11.27243255669846	Turkmenistan
1994	11.1940876244998	0.567288975507041	0.0001269946948605881	11.19396062980494	Turkmenistan
1995	10.4866040380666	0.567198634711689	0.0001268502497744469	10.48647718781683	Turkmenistan
1996	8.02672700719418	0.567061261285221	0.0001269961821952725	8.026600011011984	Turkmenistan
1997	6.07265622539107	0.565623083668948	0.0001265521780989796	6.072529673212971	Turkmenistan
1998	5.66339778378644	0.564405264391893	0.0001266050315238884	5.663271178754916	Turkmenistan
1999	5.38010446627354	0.564716005636632	0.0001265961386734154	5.379977870134867	Turkmenistan
2000	5.51612033278372	0.567421033351252	0.0001266505766215789	5.515993682207098	Turkmenistan
2001	5.54503840425479	0.57104381892434	0.0001265018696658847	5.544911902385125	Turkmenistan
2002	5.60350182670872	0.575596165867541	0.0001265850609484719	5.603375241647771	Turkmenistan
2003	4.77257387808037	0.580820125927832	0.0001264324781766016	4.772447445602193	Turkmenistan
2004	2.87557448871729	0.586712349142411	0.0001265525164410198	2.875447936200849	Turkmenistan
2005	2.32045242736861	0.593388894864117	0.000126844339145087	2.320325583029465	Turkmenistan
2006	2.10541919173656	0.599896069365258	0.0001265891642929071	2.105292602572267	Turkmenistan
2007	2.27620771382233	0.606042198134731	0.0001262264019382132	2.276081487420392	Turkmenistan
2008	2.01519335319392	0.611923308807263	0.0001266661471582063	2.015066687046762	Turkmenistan
2009	1.88401242859752	0.617652905277457	0.0001268143570535323	1.883885614240466	Turkmenistan
2010	1.90894924955659	0.623234588644236	0.0001265260671892848	1.908822723489401	Turkmenistan
2011	2.07487780269876	0.629233721702303	0.000126554003782662	2.074751248694978	Turkmenistan
2012	2.40828300582854	0.635263183091614	0.0001265762306453298	2.408156429597895	Turkmenistan
2013	2.55912727577234	0.641361893351002	0.0001267398244976576	2.559000535947842	Turkmenistan
2014	2.58386079671992	0.647542416932676	0.0001269800770721327	2.583733816642848	Turkmenistan
2015	2.87568915759035	0.65335278951701	0.0001265002469003132	2.87556265734345	Turkmenistan
2016	2.8466166363077	0.658945613392641	0.0001268667699172397	2.846489769537783	Turkmenistan
2017	2.8528140264026	0.664284691942071	0.0001269604257853679	2.852687065976815	Turkmenistan
2018	2.81847155163699	0.669433598508271	0.0001263166708318735	2.818345234966158	Turkmenistan
2019	2.81847787966157	0.674303535870544	0.000126564109355235	2.818351315552215	Turkmenistan
2020	2.79880833118071	0.678298179976148	0.000126682393431944	2.798681648787278	Turkmenistan
2021	2.77235216742949	0.682160775869611	0.0001264483779216373	2.772225719051568	Turkmenistan
1990	0.911246462468057	0.500241735138187	0.0001265210723648691	0.9111199413956921	Uzbekistan
1991	0.924390075941327	0.501544609458551	0.0001264829900542584	0.9242635929512728	Uzbekistan
1992	0.929967645799528	0.502905194308151	0.0001268181660008198	0.9298408276335272	Uzbekistan
1993	0.956570244314976	0.506556615160302	0.0001267450536740609	0.9564434992613019	Uzbekistan
1994	0.975901643248078	0.5110185249116	0.0001265147988295794	0.9757751284492485	Uzbekistan
1995	0.967922195979027	0.51698626355212	0.0001264299922981409	0.9677957659867288	Uzbekistan
1996	0.963789969355056	0.524392909803147	0.0001264703568131776	0.9636634989982429	Uzbekistan
1997	0.946939071682677	0.532686328470226	0.0001266711837814075	0.9468124004988956	Uzbekistan
1998	0.933658339927471	0.541279069137397	0.000126777057386384	0.9335315628700847	Uzbekistan
1999	0.913186738753772	0.549739390933737	0.0001267867564041275	0.9130599519973679	Uzbekistan
2000	0.910537984157176	0.557522310762499	0.0001265421618273209	0.9104114419953487	Uzbekistan
2001	0.899597631213814	0.564803382897778	0.0001265596195095343	0.8994710715943044	Uzbekistan
2002	0.898541085985724	0.571690142599581	0.0001267031461409453	0.8984143828395831	Uzbekistan
2003	0.89481774930304	0.57800653838209	0.0001269200457039434	0.8946908292573361	Uzbekistan
2004	0.883619219603306	0.583942986424626	0.0001267700459045132	0.8834924495574015	Uzbekistan
2005	0.890393107571165	0.589530776570668	0.0001268294865052557	0.8902662780846597	Uzbekistan
2006	0.870078845286196	0.594498056671551	0.0001262517294698545	0.869952593556726	Uzbekistan
2007	0.856783508331525	0.599628054727829	0.0001266342165233484	0.8566568741150016	Uzbekistan
2008	0.830563829243778	0.604889158157396	0.0001269812219312761	0.8304368480218468	Uzbekistan
2009	0.80923397420828	0.610351745244056	0.0001267931949944193	0.8091071810132856	Uzbekistan
2010	0.802068761715279	0.616097907401681	0.0001268179126548277	0.8019419438026242	Uzbekistan
2011	0.796127199032098	0.621344618930939	0.0001266210557376466	0.7960005779763604	Uzbekistan
2012	0.945018975315472	0.62620212543294	0.0001267162358158057	0.9448922590796561	Uzbekistan
2013	1.06551807929582	0.630796403406203	0.0001263839613232534	1.065391695334497	Uzbekistan
2014	1.17307008141379	0.635257049718365	0.00012655525966908	1.172943526154121	Uzbekistan
2015	1.33938537967331	0.639805638905225	0.0001265258052434653	1.339258853868067	Uzbekistan
2016	1.55686925792949	0.644230597300764	0.0001265893666779231	1.556742668562812	Uzbekistan
2017	1.38814391215942	0.648119346591586	0.000126848991214317	1.388017063168206	Uzbekistan
2018	1.42647103837885	0.651918144182724	0.0001265991306717108	1.426344439248178	Uzbekistan
2019	1.38624777792719	0.655836959268026	0.0001264834888101059	1.38612129443838	Uzbekistan
2020	1.37468736509735	0.659124204371032	0.000126540140798105	1.374560824956552	Uzbekistan
2021	1.36537401369818	0.662621694181816	0.0001265949600977363	1.365247418738082	Uzbekistan
1990	5.77331186031824	0.557773300317074	0.0001265472832270964	5.773185313035013	Albania
1991	5.6881352864332	0.555629411790174	0.0001266613841828089	5.688008625049017	Albania
1992	5.35847542805988	0.553107897492912	0.0001264877751468001	5.358348940284733	Albania
1993	5.0296574579392	0.552453327893755	0.0001261957710515159	5.029531262168148	Albania
1994	4.69910491903106	0.553763669315605	0.0001269406065255124	4.698977978424534	Albania
1995	4.73440533796708	0.557040889185472	0.0001268578226920056	4.734278480144388	Albania
1996	4.85838388127402	0.562248886206679	0.0001266543497704706	4.858257226924249	Albania
1997	4.88375955323932	0.566802804232969	0.0001264156218383146	4.883633137617482	Albania
1998	4.82333574300354	0.572534101516668	0.000126872427266753	4.823208870576273	Albania
1999	4.77937245746495	0.578295461805887	0.0001263325172660528	4.779246124947684	Albania
2000	4.78108485203008	0.58466418835901	0.0001268401462785494	4.780958011883802	Albania
2001	4.70712093221464	0.592412946510661	0.0001266511780480155	4.706994281036592	Albania
2002	4.83388564242934	0.599865977568749	0.0001266810067809148	4.83375896142256	Albania
2003	4.99973198196403	0.606971165987994	0.0001264860280137994	4.999605495936016	Albania
2004	5.01810319615241	0.613864246664272	0.0001266014664585474	5.017976594685951	Albania
2005	4.9494652084389	0.620679614590226	0.000126551924496681	4.949338656514403	Albania
2006	4.77196777610416	0.627485617497143	0.0001264482624443996	4.771841327841715	Albania
2007	4.53937252572219	0.634167968985356	0.0001265406052171811	4.539245985116973	Albania
2008	4.55784164676538	0.640766134349698	0.0001266479017164034	4.557714998863664	Albania
2009	4.52773227970899	0.646816130123751	0.0001264324761312558	4.527605847232858	Albania
2010	4.5925954183808	0.652654202642964	0.0001271290744321725	4.592468289306368	Albania
2011	4.62486061502118	0.658196772707548	0.0001266923860901096	4.624733922635089	Albania
2012	4.6994781085544	0.66355677961127	0.000126507237694744	4.699351601316706	Albania
2013	4.78445552405278	0.668739558985928	0.000126764491318913	4.784328759561461	Albania
2014	4.85557759907504	0.67411298539372	0.0001265638403348263	4.855451035234704	Albania
2015	4.88596605553057	0.679668600655757	0.00012626128599475	4.885839794244576	Albania
2016	4.93619467692216	0.68503664759447	0.0001265991389020076	4.936068077783258	Albania
2017	4.95433498999961	0.690379199197076	0.0001266788163805781	4.954208311183229	Albania
2018	4.88555276691879	0.695566877664306	0.0001263921374141208	4.885426374781376	Albania
2019	4.81927340483276	0.700287863295906	0.0001265980386646322	4.819146806794095	Albania
2020	4.67727347452731	0.703790245372837	0.000126489169517419	4.677146985357793	Albania
2021	4.6709129983706	0.706849790878611	0.0001264672098040441	4.670786531160796	Albania
1990	19.2705409029113	0.541132539726015	0.0001269315340824498	19.27041397137722	Bosnia and Herzegovina
1991	19.8316562549307	0.541346250550883	0.0001265296233969619	19.8315297253073	Bosnia and Herzegovina
1992	19.9721455999313	0.539303227421668	0.0001265874324422967	19.97201901249885	Bosnia and Herzegovina
1993	20.0029737774924	0.53603188160081	0.0001264481404604496	20.00284732935194	Bosnia and Herzegovina
1994	19.8134	0.533853389744284	0.000126288107458793	19.81325820936254	Bosnia and Herzegovina
1995	19.3773877231909	0.534025536110865	0.0001269370182005648	19.3772607861727	Bosnia and Herzegovina
1996	18.9557124883509	0.545549215040903	0.0001265662868959307	18.95558592206401	Bosnia and Herzegovina
1997	18.6470589548206	0.563565414584231	0.0001264930622185701	18.64693246175838	Bosnia and Herzegovina
1998	17.8235263436406	0.58182951538312	0.0001267502226477052	17.82339959341795	Bosnia and Herzegovina
1999	17.600067555714	0.597997468748356	0.0001268113971627518	17.59994074431684	Bosnia and Herzegovina
2000	16.9219272098148	0.610950684608214	0.0001266327715875709	16.92180057704321	Bosnia and Herzegovina
2001	15.7399902254404	0.621989463929258	0.0001265566905280963	15.73986366874987	Bosnia and Herzegovina
2002	14.6705071297586	0.632075517723657	0.000126950675376549	14.67038017908322	Bosnia and Herzegovina
2003	13.8158740503734	0.640635102031521	0.0001269353474611377	13.81574711502594	Bosnia and Herzegovina
2004	13.2888789423658	0.64779373168743	0.0001265029044873975	13.28875243946131	Bosnia and Herzegovina
2005	12.9007544965158	0.653859136710253	0.0001264733926898577	12.90062802312311	Bosnia and Herzegovina
2006	12.5832107623121	0.659813662252595	0.0001262083585995393	12.5830845539535	Bosnia and Herzegovina
2007	12.9215530966406	0.665578735044097	0.0001264082644519336	12.92142668837615	Bosnia and Herzegovina
2008	12.4179829367205	0.671100813673566	0.0001265628327924336	12.41785637388771	Bosnia and Herzegovina
2009	12.3342310709649	0.676032900022704	0.0001265484927630841	12.33410452247214	Bosnia and Herzegovina
2010	12.0770196148099	0.680824195636093	0.0001267114068191638	12.07689290340308	Bosnia and Herzegovina
2011	11.8560050952466	0.685399264182467	0.0001264876134050503	11.85587860763319	Bosnia and Herzegovina
2012	11.6284285926435	0.689506566189932	0.0001265481587235903	11.62830204448478	Bosnia and Herzegovina
2013	11.5668173361217	0.693508711211908	0.0001266351803146013	11.56669070094138	Bosnia and Herzegovina
2014	11.5349234975807	0.697031893012906	0.0001267103036575137	11.53479678727704	Bosnia and Herzegovina
2015	11.6276683809937	0.700446047366461	0.0001266549594674136	11.62754172603423	Bosnia and Herzegovina
2016	11.4470643547666	0.704079343718599	0.0001266878524240809	11.44693766691418	Bosnia and Herzegovina
2017	11.4621560681846	0.70805343112809	0.0001264442670518373	11.46202962391755	Bosnia and Herzegovina
2018	11.3927463458939	0.712347302038319	0.0001267614500499424	11.39261958444385	Bosnia and Herzegovina
2019	11.6558997617809	0.716857124768862	0.0001267788094262713	11.65577298297147	Bosnia and Herzegovina
2020	11.7245998933858	0.720202056378697	0.0001266126677350653	11.72447328071807	Bosnia and Herzegovina
2021	11.0628662360796	0.72307789321024	0.0001263164236792625	11.06273991965592	Bosnia and Herzegovina
1990	5.95109106369946	0.633446498017686	0.0001263023706403635	5.950964761328819	Bulgaria
1991	5.75432620655092	0.643069487769455	0.0001265676073799614	5.754199638943541	Bulgaria
1992	5.64966824242023	0.651186876165789	0.0001267664209428977	5.649541475999287	Bulgaria
1993	5.51225942276677	0.659161569264411	0.0001265260173517451	5.512132896749419	Bulgaria
1994	5.85881541084291	0.667430460276086	0.0001267179101222558	5.858688692932787	Bulgaria
1995	5.81936154146565	0.673999976701174	0.000126399032863953	5.819235142432786	Bulgaria
1996	5.76931554399349	0.678862583541026	0.0001264895767003542	5.76918905441679	Bulgaria
1997	5.91345708648842	0.680221466342146	0.0001266597406396186	5.91333042674778	Bulgaria
1998	6.23380265517798	0.678496876732148	0.0001265698986390026	6.233676085279341	Bulgaria
1999	6.46228346858917	0.677446543282232	0.0001261576183675341	6.462157310970803	Bulgaria
2000	6.51288618866581	0.681004523812614	0.0001268702542406229	6.512759318411569	Bulgaria
2001	6.30801726754388	0.686487366008627	0.0001267039998374964	6.307890563544042	Bulgaria
2002	6.35785027264251	0.69151167375307	0.0001267214788919414	6.357723551163619	Bulgaria
2003	6.18830954528917	0.69556596473307	0.0001267989940176611	6.188182746295152	Bulgaria
2004	6.1113131926792	0.699881950859544	0.0001266499153946122	6.111186542763805	Bulgaria
2005	6.23557706272253	0.704471206966935	0.0001267189396695327	6.235450343782861	Bulgaria
2006	5.99518083903561	0.708868293577424	0.0001266939432910094	5.995054145092319	Bulgaria
2007	6.02217489634335	0.713192402424104	0.0001263955761441263	6.022048500767206	Bulgaria
2008	5.99630750459153	0.717672450499802	0.0001264885927656699	5.996181015998764	Bulgaria
2009	5.81981138994747	0.723676626795129	0.0001268078472497801	5.819684582100221	Bulgaria
2010	5.63913553661709	0.730701737095494	0.0001265758001592706	5.63900896081693	Bulgaria
2011	5.59209284178492	0.735749281014389	0.0001267157108326114	5.591966126074087	Bulgaria
2012	5.49074198071552	0.739177517343213	0.0001266349433945765	5.490615345772126	Bulgaria
2013	5.48055826846965	0.742135948467762	0.0001264328949509786	5.480431835574699	Bulgaria
2014	5.50372224639951	0.745372642577071	0.0001269813335383839	5.503595265065972	Bulgaria
2015	5.61036863378042	0.748979058373083	0.0001265000635435577	5.610242133716877	Bulgaria
2016	5.4720536303049	0.752259198563744	0.0001264741797567637	5.471927156125143	Bulgaria
2017	5.20724057671859	0.75566586464625	0.0001266421439772292	5.207113934574613	Bulgaria
2018	4.83872676690492	0.759148460251881	0.0001266351991615455	4.838600131705759	Bulgaria
2019	4.7613016201644	0.762359790844767	0.0001264698704156096	4.761175150293985	Bulgaria
2020	4.76898695214673	0.765089710642011	0.0001262637850426017	4.768860688361688	Bulgaria
2021	4.75373110283464	0.768150939342518	0.0001268207179322719	4.753604282116707	Bulgaria
1990	14.2287917409186	0.668906358291928	0.0001264820914859353	14.22866525882711	Croatia
1991	14.2885413510521	0.674724599866063	0.0001264239136781219	14.28841492713842	Croatia
1992	13.2797465829383	0.678093133084916	0.0001269271705021287	13.2796196557678	Croatia
1993	13.6405711027473	0.678221047043161	0.0001265050985800751	13.64044459764872	Croatia
1994	13.4643750617985	0.677548132655056	0.0001267313185698203	13.46424833047993	Croatia
1995	13.0072213735602	0.677029465132868	0.0001269794088578287	13.00709439415134	Croatia
1996	13.5682669810417	0.679507318367616	0.0001267740037361069	13.56814020703797	Croatia
1997	13.393644474103	0.685365010443468	0.0001264107385518411	13.39351806336445	Croatia
1998	13.6234179112477	0.691365518598319	0.0001265089748940099	13.62329140227281	Croatia
1999	13.2252288236136	0.696636411104102	0.0001268338896186115	13.22510198972398	Croatia
2000	12.817959759142	0.703039898563322	0.000126524633927893	12.81783323450807	Croatia
2001	12.0963183528885	0.709536840872917	0.0001264550211521432	12.09619189786735	Croatia
2002	11.9571454501702	0.715383421635164	0.0001266911550070348	11.95701875901519	Croatia
2003	12.3762841263571	0.721130377216859	0.0001265736032470773	12.37615755275385	Croatia
2004	12.0794516710861	0.726327651623968	0.0001263444306762879	12.07932532665542	Croatia
2005	12.0831997033402	0.732154139815163	0.000126584305778822	12.08307311903442	Croatia
2006	12.0515044831197	0.738066878515765	0.0001262605418192836	12.05137822257788	Croatia
2007	11.9219046352543	0.743148776515466	0.0001263838393833238	11.92177825141492	Croatia
2008	11.7814813487985	0.748469602229701	0.0001265388461979427	11.7813548099523	Croatia
2009	11.3625907790954	0.754065605198048	0.0001264981050442051	11.36246428099036	Croatia
2010	10.9083087235151	0.759472251706366	0.0001267380344730332	10.90818198548063	Croatia
2011	10.9440312760764	0.763686381293279	0.0001266002390387328	10.94390467583736	Croatia
2012	10.5583653966034	0.767405335599999	0.0001265409442281275	10.55823885565917	Croatia
2013	10.1236465606602	0.771151880279813	0.0001267809871888769	10.12351977967301	Croatia
2014	10.0769837067213	0.774479240521915	0.0001264658505027477	10.0768572408708	Croatia
2015	10.3086595879065	0.777865888163329	0.0001269577931750714	10.30853263011333	Croatia
2016	9.99296286862659	0.781443605436965	0.000126561200287294	9.992836307426302	Croatia
2017	10.2029757141985	0.785074536823775	0.0001267793662208225	10.20284893483228	Croatia
2018	10.0099729878038	0.788671410129235	0.0001269051366351609	10.00984608266717	Croatia
2019	9.75463	0.792475415454183	0.0001262805146628974	9.754507888049337	Croatia
2020	9.62581805447337	0.795462271729482	0.0001265892021948301	9.625691465271176	Croatia
2021	9.59535946066651	0.798341026936276	0.0001263024372985508	9.595233158229211	Croatia
1990	27.6776991631726	0.681848021213857	0.000126777361739217	27.67757238581086	Czechia
1991	27.6191171290444	0.688002859136679	0.000126488118336957	27.61899064092606	Czechia
1992	27.5478611858808	0.697577809122723	0.0001267114529463403	27.54773447442786	Czechia
1993	27.3373810362752	0.710853415862456	0.0001268662927754283	27.33725416998243	Czechia
1994	27.1480043119314	0.725969686167497	0.0001266486327996433	27.1478776632986	Czechia
1995	25.9223128488673	0.737981721993762	0.0001265034455672977	25.92218634542173	Czechia
1996	24.7586884788754	0.746041379938535	0.0001266183901984737	24.7585618604852	Czechia
1997	24.076510396701	0.751680343695868	0.0001265005758915696	24.07638389612511	Czechia
1998	23.6152978746834	0.757033755457614	0.0001266868612752336	23.61517118782212	Czechia
1999	23.0001900497043	0.762428880357609	0.0001265329168149756	23.00006351678748	Czechia
2000	23.0822030215021	0.767766159168669	0.000126759393358675	23.08207626210874	Czechia
2001	22.2229222098575	0.772167239650309	0.0001266851357665117	22.22279552472174	Czechia
2002	21.9842578497738	0.776927934062507	0.0001267000830011837	21.9841311496908	Czechia
2003	21.6138591607988	0.782448081111072	0.000126629439677803	21.61373253135912	Czechia
2004	20.8240333759084	0.787126404974676	0.0001265096731231761	20.82390686623528	Czechia
2005	20.1451378005874	0.79133394820415	0.0001268744518086978	20.14501092613559	Czechia
2006	19.1883365459027	0.794922783687463	0.0001264621146307505	19.18821008378807	Czechia
2007	18.3910228807425	0.798254117717088	0.0001265269745756386	18.39089635376792	Czechia
2008	17.8601749224108	0.8017648456328	0.0001268510170151101	17.86004807139378	Czechia
2009	17.1645697631476	0.804962224676367	0.0001267302974211124	17.16444303285018	Czechia
2010	16.5315677631268	0.808747327653098	0.0001266570877681733	16.53144110603903	Czechia
2011	16.141470882394	0.812054784320429	0.0001265862876231512	16.14134429610638	Czechia
2012	15.3783610893181	0.814230401372392	0.0001266221318404218	15.37823446718626	Czechia
2013	15.2919200315689	0.815615361108922	0.0001266181824964301	15.2917934133864	Czechia
2014	14.8260420875036	0.816227257169909	0.0001264428666568699	14.82591564463694	Czechia
2015	14.1992633878512	0.816564684423948	0.0001265480102399244	14.19913683984096	Czechia
2016	14.1161568081649	0.817153025533518	0.0001264916185706217	14.11603031654633	Czechia
2017	13.4233315516117	0.819067680353287	0.0001267410654566716	13.42320481054624	Czechia
2018	13.3690693652163	0.822034486079137	0.0001261184688657843	13.36894324674743	Czechia
2019	13.1773013555164	0.824784472798171	0.000126835838290325	13.17717451967811	Czechia
2020	13.0297714378646	0.82662663116323	0.0001262511225128528	13.02964518674209	Czechia
2021	12.8890604028639	0.828450433122785	0.0001264958093156977	12.88893390705458	Czechia
1990	26.8877308118941	0.649419990664883	0.0001266511344783815	26.88760416075962	Hungary
1991	26.6063814135292	0.653707154681922	0.0001265426647539154	26.60625487086444	Hungary
1992	26.4719861915819	0.660382905455002	0.0001263605798502112	26.47185983100205	Hungary
1993	25.2868959311357	0.667543556201878	0.0001265640754591516	25.28676936706024	Hungary
1994	24.230308551827	0.675051406249796	0.00012677429138441	24.23018177753562	Hungary
1995	23.9161894127965	0.683186411756315	0.0001267655951893917	23.91606264720131	Hungary
1996	23.353179945852	0.690883333624564	0.0001264941086346136	23.35305345174336	Hungary
1997	23.4246511186562	0.697935513627811	0.0001265414198727768	23.42452457723633	Hungary
1998	22.7864417927956	0.704202719984894	0.0001264682086881237	22.78631532458691	Hungary
1999	21.6284780485944	0.709980626709343	0.0001268385710203684	21.62835121002338	Hungary
2000	20.589713921807	0.71580528057596	0.0001266535465163984	20.58958726826048	Hungary
2001	20.1218985735305	0.722099055327699	0.0001266259946906089	20.12177194753581	Hungary
2002	19.8923717341441	0.7283845957697	0.000126678596071586	19.89224505554803	Hungary
2003	19.0718486844641	0.734450657925147	0.0001268476969333773	19.07172183676717	Hungary
2004	18.5215355478461	0.740099974680479	0.0001265376252720927	18.52140901022083	Hungary
2005	16.901599383001	0.745356806381464	0.0001264488304228949	16.90147293417058	Hungary
2006	15.7346802606003	0.750515380971436	0.0001263835947448129	15.73455387700555	Hungary
2007	15.4303101802666	0.754942942046377	0.0001264353804219876	15.43018374488618	Hungary
2008	14.8165969335827	0.75931746766686	0.0001268392252054413	14.81647009435749	Hungary
2009	14.7716212193535	0.763563686880312	0.0001266635182420109	14.77149455583526	Hungary
2010	14.074653664427	0.767328649261652	0.0001264439236451139	14.07452722050336	Hungary
2011	13.8469797818711	0.769701942198238	0.0001264775449876258	13.84685330432611	Hungary
2012	13.768557901592	0.770784245285382	0.0001265440696563906	13.76843135752234	Hungary
2013	13.2407410940737	0.77156169789519	0.0001264864233714526	13.24061460765033	Hungary
2014	12.7343856986128	0.772575045716759	0.0001267084842887878	12.73425899012851	Hungary
2015	12.3783851124509	0.774047382518708	0.0001266064483312021	12.37825850600257	Hungary
2016	11.909861629975	0.776150305326983	0.0001265081605210264	11.90973512181448	Hungary
2017	11.7156416045165	0.779116417184348	0.0001265090664788771	11.71551509545002	Hungary
2018	11.5407491395126	0.782083661193681	0.0001265301112869427	11.54062260940131	Hungary
2019	10.8686138022639	0.784910308752534	0.000126845292052241	10.86848695697185	Hungary
2020	10.7516766199466	0.787620389699141	0.0001267964694480641	10.75154982347715	Hungary
2021	10.4460059182354	0.790754768173338	0.0001265082108071736	10.44587941002459	Hungary
1990	10.5642567938075	0.60902609384517	0.0001264886670686362	10.56413030514043	North Macedonia
1991	10.6957369770566	0.611337452940336	0.0001268405567725524	10.69561013649983	North Macedonia
1992	11.1017147668685	0.612708856229581	0.0001268195754598206	11.10158794729304	North Macedonia
1993	11.2374468052866	0.613195098529578	0.0001263154328291701	11.23732048985377	North Macedonia
1994	11.3654210152651	0.614362905009181	0.0001265000988305442	11.36529451516627	North Macedonia
1995	11.5408066715195	0.616994877821318	0.0001262366519254354	11.54068043486757	North Macedonia
1996	11.7970856856043	0.620944017369103	0.0001265050143469134	11.79695918058995	North Macedonia
1997	12.1532915596959	0.626223811356564	0.0001267871707117759	12.15316477252519	North Macedonia
1998	12.5206656897604	0.632059410181692	0.0001268106854787627	12.52053887907492	North Macedonia
1999	12.4660410228541	0.63668725909008	0.0001265208124249395	12.46591450204168	North Macedonia
2000	12.3533484067125	0.641651242944231	0.0001268554603530997	12.35322155125215	North Macedonia
2001	12.2702926826005	0.648049675806335	0.0001265918992592624	12.27016609070124	North Macedonia
2002	12.1457434488761	0.655398790077733	0.0001267492709205064	12.14561669960518	North Macedonia
2003	12.0030104380493	0.663408891257403	0.0001265373396884348	12.00288390070961	North Macedonia
2004	11.763858208645	0.671237520250547	0.0001268076892177833	11.76373140095578	North Macedonia
2005	11.662921377007	0.678047272834883	0.0001266312839009042	11.6627947457231	North Macedonia
2006	11.6371346518431	0.684044336465219	0.0001268344110222813	11.63700781743208	North Macedonia
2007	11.7477063679447	0.689729480929241	0.0001265567910462928	11.74757981115365	North Macedonia
2008	11.3694503904419	0.695376955204976	0.0001265842154610521	11.36932380622644	North Macedonia
2009	11.0596762665516	0.700453052486829	0.0001269434703480829	11.05954932308125	North Macedonia
2010	10.772522269354	0.705589323990971	0.0001266244979881396	10.77239564485601	North Macedonia
2011	10.4444209286338	0.710592520608989	0.0001265588487157563	10.44429436978508	North Macedonia
2012	10.4183292375456	0.715173147623766	0.000126823083134614	10.41820241446247	North Macedonia
2013	10.0272602450582	0.719671149159541	0.0001265162352646281	10.02713372882294	North Macedonia
2014	9.95023449904074	0.724089588503488	0.0001266586196615091	9.950107840421078	North Macedonia
2015	9.91639419809663	0.728603773495479	0.0001268954415837157	9.916267302655045	North Macedonia
2016	9.77189342108462	0.733173624358204	0.0001266494936509724	9.771766771590968	North Macedonia
2017	9.61385764117535	0.737339955393252	0.0001264528377877345	9.613731188337562	North Macedonia
2018	9.5836479247757	0.741334369868002	0.0001269579574075988	9.583520966818293	North Macedonia
2019	9.55630153896925	0.74519356873628	0.0001265513644397848	9.556174987604809	North Macedonia
2020	9.19173212185837	0.747849899969173	0.0001264608932625182	9.191605660965108	North Macedonia
2021	9.11554423146575	0.750629703270047	0.0001263043364245975	9.115417927129325	North Macedonia
1990	5.2555802623527	0.674225719793669	0.0001269083368358977	5.255453354015864	Montenegro
1991	5.19666235322752	0.674305722529628	0.0001266981563000669	5.19653565507122	Montenegro
1992	5.21146491976692	0.672664771832277	0.0001264029895646014	5.211338516777356	Montenegro
1993	5.29358166735318	0.668665719204089	0.0001268388830516658	5.293454828470129	Montenegro
1994	5.43342326071977	0.665011931002947	0.0001266701067339752	5.433296590613035	Montenegro
1995	5.41204238638887	0.662765437115331	0.0001266722236429346	5.411915714165227	Montenegro
1996	5.41859904383581	0.663414768746409	0.0001267064563933592	5.418472337379416	Montenegro
1997	5.50759030658241	0.665542031695028	0.0001264712163027	5.507463835366107	Montenegro
1998	5.73029640441236	0.669024770846263	0.0001266887058006554	5.730169715706559	Montenegro
1999	5.7871850804221	0.672096102691543	0.0001267268269365592	5.787058353595164	Montenegro
2000	5.81126531784622	0.677306850284635	0.0001267759960341479	5.811138541850186	Montenegro
2001	5.94965987775772	0.683433454098582	0.0001268489743030436	5.949533028783417	Montenegro
2002	6.04352496321904	0.68993948313756	0.0001267410634940837	6.043398222155546	Montenegro
2003	6.02759077772771	0.696517506230494	0.0001263596820253936	6.027464418045684	Montenegro
2004	5.82583145039186	0.702998276030296	0.0001268062589196062	5.82570464413294	Montenegro
2005	5.58863880498761	0.709065464700775	0.00012674416121298	5.588512060826397	Montenegro
2006	5.48936735926995	0.715459074033141	0.0001266299895276994	5.489240729280422	Montenegro
2007	5.23970500391624	0.722503939575403	0.0001265949101395277	5.2395784090061	Montenegro
2008	5.16485873768366	0.729981755712811	0.0001271229218190787	5.16473161476184	Montenegro
2009	5.37005996254973	0.736538925645409	0.0001266397207052624	5.369933322829024	Montenegro
2010	5.5119517890916	0.743347873367499	0.0001267507706778084	5.511825038320922	Montenegro
2011	5.55891977576116	0.750080328162275	0.0001263571366248124	5.558793418624535	Montenegro
2012	5.56454337389156	0.755578379953158	0.0001265313103409258	5.564416842581219	Montenegro
2013	5.57329766822547	0.760886907477753	0.0001268737068783357	5.573170794518592	Montenegro
2014	5.58209071183724	0.765776526527122	0.0001263492264394346	5.5819643626108	Montenegro
2015	5.65805693397072	0.770561277708901	0.0001264426420916895	5.657930491328628	Montenegro
2016	5.78681385873093	0.775200770239438	0.0001266632787162305	5.786687195452214	Montenegro
2017	5.81963714440538	0.779764631848314	0.0001264765148362272	5.819510667890544	Montenegro
2018	5.81168914537846	0.784408971391706	0.0001265178838520967	5.811562627494608	Montenegro
2019	5.79580232025569	0.789026903095641	0.0001267913030812582	5.795675528952608	Montenegro
2020	5.97232275103174	0.792554392852858	0.0001266814494147223	5.972196069582325	Montenegro
2021	5.67247004977928	0.795800584021403	0.0001266686132071359	5.672343381166073	Montenegro
1990	19.1270026113912	0.62722788770829	0.0001267967898400428	19.12687581460136	Poland
1991	19.4079734592888	0.63267147050056	0.0001264348929016649	19.4078470243959	Poland
1992	19.2233742412367	0.64066179337278	0.000126309056741772	19.22324793217996	Poland
1993	19.2522631927698	0.648950499724012	0.0001266474324005612	19.2521365453374	Poland
1994	19.7334406912016	0.658010514323026	0.0001265534917302231	19.73331413770987	Poland
1995	19.233890778905	0.666678866524195	0.0001265398198657678	19.23376423908513	Poland
1996	18.5174052097681	0.674378829090982	0.0001266941112787883	18.51727851565682	Poland
1997	18.3696894696661	0.682587612300048	0.0001266265882563207	18.36956284307784	Poland
1998	18.4437997434526	0.690805670678968	0.0001267243360526193	18.44367301911655	Poland
1999	18.3124586550403	0.6985360555797	0.0001268876645634449	18.31233176737573	Poland
2000	17.6409469375352	0.706662051990276	0.0001270427697587627	17.64081989476544	Poland
2001	17.4541615178904	0.714831304495085	0.0001268755911867075	17.45403464229922	Poland
2002	17.0211286226275	0.722009458087754	0.0001266761156434762	17.02100194651186	Poland
2003	16.8229210304111	0.728155253652566	0.0001267321950079052	16.82279429821609	Poland
2004	16.1162883120111	0.733673191846001	0.0001265925647613731	16.11616171944634	Poland
2005	15.1535696273593	0.738428766593663	0.0001266357025916481	15.15344299165671	Poland
2006	14.4717176619026	0.742363708580365	0.0001261830858871266	14.47159147881671	Poland
2007	14.3042671638406	0.746008817400637	0.0001262591136683271	14.30414090472693	Poland
2008	14.3940793084684	0.750521426475047	0.0001269011859522061	14.39395240728245	Poland
2009	13.9167413929999	0.756427378476364	0.0001266225801313244	13.91661477041977	Poland
2010	13.6065574498731	0.763184973687688	0.000126323300788728	13.60643112657231	Poland
2011	13.0426214940802	0.769407164213607	0.0001265218077372932	13.04249497227246	Poland
2012	13.1412071592174	0.774680767244991	0.0001265474981276412	13.14108061171927	Poland
2013	12.6390869319827	0.779434257316854	0.0001265296258726057	12.63896040235683	Poland
2014	12.2876284694071	0.783682368684721	0.0001266824703459223	12.28750178693675	Poland
2015	12.128540960225	0.78744534315882	0.0001267882044919018	12.12841417202051	Poland
2016	11.8238560887653	0.790651014611623	0.0001265978236187235	11.82372949094168	Poland
2017	11.4768868776329	0.79453034463794	0.0001268994343892989	11.47675997819851	Poland
2018	11.1157990962113	0.79947898187813	0.0001266345081789533	11.11567246170312	Poland
2019	10.9224601526683	0.804791331675008	0.0001267316554147082	10.92233342101289	Poland
2020	10.7739246094455	0.808795317506383	0.0001267601666165585	10.77379784927888	Poland
2021	10.819934405415	0.812042808667712	0.0001262435487438725	10.81980816186626	Poland
1990	8.83866330606892	0.619298862250078	0.0001270245045048449	8.838536281564416	Romania
1991	8.78681716932026	0.626795627433335	0.0001263253128957491	8.786690844007364	Romania
1992	9.05969783257984	0.630475081501162	0.0001264337265922619	9.059571398853247	Romania
1993	8.70193278980168	0.633801422118109	0.0001263859047301645	8.70180640389695	Romania
1994	7.20402104432568	0.638371931788576	0.0001268784145225291	7.203894165911158	Romania
1995	6.89459915186789	0.643718879089372	0.0001264126110491325	6.894472739256841	Romania
1996	6.83617873294671	0.648104195492848	0.0001267695268390493	6.83605196341987	Romania
1997	6.85201820137008	0.651225576178548	0.0001264556273560253	6.851891745742724	Romania
1998	6.5959688008929	0.654927768840234	0.0001267694623923929	6.595842031430507	Romania
1999	6.14097583450057	0.65954484605753	0.000126699379315686	6.140849135121254	Romania
2000	6.10683664174793	0.66529434615185	0.0001266013500423709	6.106710040397887	Romania
2001	6.21125199989413	0.672020166603488	0.0001265575765097525	6.21112544231762	Romania
2002	6.45105078483353	0.678297416747085	0.0001266137239577012	6.450924171109572	Romania
2003	6.70645612242256	0.68407492928742	0.0001267684586042696	6.706329353963956	Romania
2004	6.72363630524951	0.690417054639929	0.0001267142653617566	6.723509590984149	Romania
2005	6.42407260338463	0.694998949594957	0.000126688004445284	6.423945915380185	Romania
2006	6.1141798312809	0.699490765699603	0.000126964667697154	6.114052866613203	Romania
2007	5.95380080910915	0.704523726685579	0.0001266440748513904	5.953674165034299	Romania
2008	5.89119779512535	0.710757127721139	0.0001266539930643234	5.891071141132286	Romania
2009	6.11562749019272	0.717445122377497	0.000126498905088281	6.115500991287631	Romania
2010	5.97289906726414	0.723891348732225	0.0001265931371829754	5.972772474126957	Romania
2011	5.79979030182916	0.729018272021873	0.0001268477704860753	5.799663454058674	Romania
2012	5.83435332003455	0.73389248238628	0.0001264948259268895	5.834226825208623	Romania
2013	5.89222125506954	0.737880472910291	0.0001265691498757373	5.892094685919664	Romania
2014	5.96887177736519	0.740395466703106	0.0001265219082312431	5.968745255456959	Romania
2015	5.90745349876093	0.743473529634312	0.0001267535923628356	5.907326745168567	Romania
2016	5.76235299092099	0.747058709528536	0.0001267352352854041	5.762226255685704	Romania
2017	5.78861403367836	0.751117366992228	0.0001264194720993936	5.78848761420626	Romania
2018	5.48611353097349	0.755533333480467	0.0001266962332907574	5.485986834740199	Romania
2019	5.41059739944062	0.760283970607593	0.0001264213369601221	5.41047097810366	Romania
2020	5.37406376605742	0.764276444363666	0.0001268058910233935	5.373936960166397	Romania
2021	5.4677141028757	0.768453864365965	0.0001264912556403334	5.467587611620059	Romania
1990	11.3865834727086	0.630511019536119	0.0001266482374963242	11.3864568244711	Serbia
1991	11.3726414432251	0.638016934037528	0.000126430437744308	11.37251501278736	Serbia
1992	11.2836389125081	0.641971993828041	0.0001267652323436601	11.28351214727576	Serbia
1993	11.4402973949163	0.642096034424249	0.00012658698287132	11.44017080793343	Serbia
1994	11.7952570728959	0.642223220931048	0.0001265954499936978	11.79513047744591	Serbia
1995	12.0816276398073	0.642739671389532	0.000126571244033991	12.08150106856327	Serbia
1996	12.2200949366182	0.644846417030162	0.0001263348770242147	12.21996860174118	Serbia
1997	12.1882715254929	0.64716209445227	0.0001267195460066558	12.18814480594689	Serbia
1998	11.1910279424796	0.65024598899818	0.0001264579849520739	11.19090148449465	Serbia
1999	11.2128677904519	0.655534174135398	0.0001265969871989965	11.2127411934647	Serbia
2000	11.0605748300535	0.660752800457895	0.000126660489157313	11.06044816956434	Serbia
2001	10.7704904785625	0.665407334806451	0.0001268728297299072	10.77036360573277	Serbia
2002	10.3731378902758	0.671511071572143	0.0001266550132313656	10.37301123526257	Serbia
2003	10.3061536021476	0.678334928718905	0.0001264729545765048	10.30602712919302	Serbia
2004	10.1135820575966	0.686819841842618	0.0001270113441769533	10.11345504625242	Serbia
2005	10.0560582350871	0.69609756790601	0.0001264414355110107	10.05593179365159	Serbia
2006	9.81649416832395	0.704945018093173	0.0001268036322731214	9.816367364691677	Serbia
2007	9.56749536938355	0.713242304525204	0.0001265470169096576	9.56736882236664	Serbia
2008	9.33484209582052	0.721505305994409	0.0001263269491461273	9.334715768871373	Serbia
2009	9.05257097074968	0.729965595799672	0.0001265637011611795	9.052444407048519	Serbia
2010	8.74440993720982	0.740091311255812	0.0001266160761245014	8.744283321133695	Serbia
2011	8.54882565949235	0.750072761758797	0.0001266914112067622	8.548698968081142	Serbia
2012	8.45188551620181	0.757105	0.0001266106197915823	8.451758905582018	Serbia
2013	8.23527462964321	0.762170908106883	0.0001263909657123866	8.235148238677498	Serbia
2014	8.2667179270562	0.766043091132074	0.0001262339560423559	8.266591693100159	Serbia
2015	8.33557092083494	0.769842222617687	0.0001268062866466508	8.335444114548293	Serbia
2016	8.18106184943868	0.773654077278106	0.0001270377502954144	8.180934811688385	Serbia
2017	8.15825208879822	0.777460384270565	0.0001269956727029695	8.158125093125516	Serbia
2018	7.93868409195421	0.781494973790012	0.0001263518305230631	7.938557740123687	Serbia
2019	7.8949202176074	0.785768300182747	0.0001268076222063761	7.894793409985193	Serbia
2020	8.05847037310608	0.789183332686432	0.0001268525377107063	8.058343520568368	Serbia
2021	7.88421060887542	0.792416293685483	0.0001271048854583577	7.884083503989961	Serbia
1990	19.7626954621734	0.653853505137647	0.0001265928552977859	19.7625688693181	Slovakia
1991	19.536918002747	0.658731402179317	0.0001265909760167486	19.53679141177098	Slovakia
1992	19.027591990397	0.665830110587888	0.0001265275836830401	19.02746546281332	Slovakia
1993	18.8632652896536	0.67596793706605	0.000126907310490591	18.86313838234311	Slovakia
1994	18.374423222833	0.688136476595487	0.0001266668742517129	18.37429655595875	Slovakia
1995	18.3289332442674	0.697476536273994	0.0001266676146411813	18.32880657665276	Slovakia
1996	17.719914651808	0.704405003157211	0.0001267501800231268	17.71978790162798	Slovakia
1997	18.2907221540516	0.711513209633452	0.0001262080142370223	18.29059594603736	Slovakia
1998	17.9708573082837	0.719058766219034	0.0001264493778944841	17.97073085890581	Slovakia
1999	17.6261979610084	0.726144172630556	0.0001265457840531715	17.62607141522435	Slovakia
2000	16.7582203412815	0.734046240313494	0.0001265268030675501	16.75809381447843	Slovakia
2001	16.7043909160917	0.741392553570632	0.0001268553494149337	16.70426406074229	Slovakia
2002	16.2206895717482	0.746791141582656	0.0001268536434094731	16.22056271810479	Slovakia
2003	15.9957458674684	0.75116726952438	0.0001265534985980293	15.9956193139698	Slovakia
2004	15.685488290025	0.755836693705671	0.0001265339278619601	15.68536175609714	Slovakia
2005	15.6294615244909	0.761724185107018	0.0001267145883261762	15.62933480990257	Slovakia
2006	15.4537698635511	0.767673036224795	0.0001266919294545081	15.45364317162165	Slovakia
2007	15.6095926933158	0.772914152845047	0.000126625112598229	15.6094660682032	Slovakia
2008	15.1265020338594	0.777197399879439	0.000126346731946794	15.12637568712745	Slovakia
2009	15.1160471694852	0.781052260265285	0.0001267162061559108	15.11592045327904	Slovakia
2010	14.5993315346965	0.786254422327679	0.0001264178420059709	14.59920511685449	Slovakia
2011	14.5947193121345	0.791465382423228	0.0001274050001530965	14.59459190713435	Slovakia
2012	14.3339947101964	0.795456215611276	0.0001266194364967473	14.3338680907599	Slovakia
2013	14.123694361247	0.797903722940591	0.0001266021647013985	14.1235677590823	Slovakia
2014	13.895109429135	0.799618796308309	0.0001263896455141242	13.89498303948949	Slovakia
2015	14.1039712535752	0.800394179928449	0.0001269179880910637	14.10384433558711	Slovakia
2016	13.7152355032928	0.800878210489993	0.0001264893731925344	13.71510901391961	Slovakia
2017	13.8171779532286	0.802277316569847	0.0001268787930917259	13.81705107443551	Slovakia
2018	13.7109599208736	0.804357302109054	0.0001268685509839446	13.71083305232262	Slovakia
2019	13.3503733022506	0.80644845685688	0.0001263961033095213	13.35024690614729	Slovakia
2020	13.3912046791986	0.80830596588062	0.0001265842468102191	13.39107809495179	Slovakia
2021	13.4317688561064	0.810610529921693	0.0001264614979748618	13.43164239460842	Slovakia
1990	14.9291613221732	0.727463928368452	0.0001266111254220636	14.92903471104778	Slovenia
1991	15.8187589372214	0.732666985968602	0.0001266993072852158	15.81863223791411	Slovenia
1992	16.277631640741	0.737391551733707	0.000126716348573593	16.27750492439242	Slovenia
1993	16.424004920005	0.741774171511168	0.0001264535961545357	16.42387846640884	Slovenia
1994	15.2516418562912	0.746234861332899	0.0001265959274950041	15.25151526036371	Slovenia
1995	13.8846687116212	0.750994974989173	0.0001267634647562477	13.88454194815644	Slovenia
1996	14.0420565281865	0.756348987126594	0.0001263251212822077	14.04193020306522	Slovenia
1997	14.5795836842161	0.762275291907702	0.0001266957355047131	14.5794569884806	Slovenia
1998	14.2299341352463	0.767728525502705	0.0001264298749510293	14.22980770537135	Slovenia
1999	14.7886109111469	0.773236192288015	0.0001267188267582465	14.78848419232014	Slovenia
2000	14.0807	0.779578009745196	0.0001264490843772947	14.08055209123562	Slovenia
2001	13.8679702819465	0.786240775635761	0.0001265666039487859	13.86784371534255	Slovenia
2002	13.2895394930582	0.791805569443613	0.0001262454585932116	13.28941324759961	Slovenia
2003	12.4843767107958	0.796371530737719	0.0001265600823239751	12.48425015071348	Slovenia
2004	12.5031854393999	0.800962240122577	0.0001262004180577115	12.50305923898184	Slovenia
2005	12.3799313834426	0.805601248185604	0.0001266736981835084	12.37980470974442	Slovenia
2006	12.3284096962618	0.809708595222897	0.0001262698626971979	12.3282834263991	Slovenia
2007	12.2470350682896	0.813006319197598	0.0001264156707005718	12.2469086526189	Slovenia
2008	11.9419918585133	0.816347250277984	0.0001268967256052945	11.94186496178769	Slovenia
2009	11.4103964635963	0.818878560380979	0.0001266809075456629	11.41026978268875	Slovenia
2010	10.9784527958704	0.82117848598052	0.0001266505769619794	10.97832614529344	Slovenia
2011	10.565465778546	0.823023560855118	0.000126624462698514	10.5653391540833	Slovenia
2012	10.5706564583388	0.824336562677773	0.0001263548560237127	10.57053010348278	Slovenia
2013	10.1802106623046	0.825826275074906	0.0001265855665944866	10.18008407673801	Slovenia
2014	9.81503826069266	0.827799245827941	0.0001264378282883534	9.81491182286437	Slovenia
2015	9.31234822960882	0.829837070735453	0.0001268581382858273	9.312221371470534	Slovenia
2016	9.06556316341615	0.831367915132541	0.0001266764725243403	9.065436486943627	Slovenia
2017	9.21000058112369	0.833038139449118	0.0001265673322772169	9.209874013791413	Slovenia
2018	8.89981780123259	0.835472480610787	0.0001265387325280346	8.899691262500061	Slovenia
2019	8.89823414579509	0.838266782297842	0.0001268053635962102	8.898107340431494	Slovenia
2020	8.57737832278018	0.840373845574037	0.00012662485720002	8.57725169792298	Slovenia
2021	8.36537152574507	0.842430731281465	0.0001261273197457443	8.365245398425325	Slovenia
1990	4.42589098561271	0.622446576329452	0.0001266365236637049	4.425764349089047	Belarus
1991	4.4203493073862	0.627038266774523	0.0001266970331295416	4.42022261035307	Belarus
1992	4.49385305141565	0.632891737136784	0.0001264049990820945	4.493726646416568	Belarus
1993	4.77788570515788	0.639394169351269	0.0001262684753145585	4.777759436682565	Belarus
1994	4.82794579429705	0.64465278058669	0.0001266542149892366	4.82781914008206	Belarus
1995	4.94717218938243	0.648959503797064	0.0001265701259379161	4.947045619256492	Belarus
1996	4.88215555069253	0.652855220750827	0.0001266525335514046	4.882028898158978	Belarus
1997	4.91255620789405	0.655627296459504	0.0001263154204965199	4.912429892473553	Belarus
1998	5.0079467949665	0.657246466657203	0.0001264271769823612	5.007820367789518	Belarus
1999	5.0866482165627	0.660171009515746	0.0001264297877119205	5.086521786774988	Belarus
2000	4.93967321233502	0.664705822252137	0.0001263039084689635	4.939546908426551	Belarus
2001	4.80970551505985	0.671333268854148	0.000126471144336319	4.809579043915513	Belarus
2002	4.7961820538917	0.678121782135605	0.0001265969871989965	4.796055456904501	Belarus
2003	4.61088726883254	0.68486855613275	0.0001268025249728287	4.610760466307568	Belarus
2004	4.80478959113286	0.692502135029653	0.000126367830307978	4.804663223302552	Belarus
2005	5.17336876702438	0.698985482904355	0.0001264738629685445	5.173242293161412	Belarus
2006	5.04494762607782	0.705119102674127	0.0001265681505016946	5.044821057927319	Belarus
2007	4.86819909371067	0.711496561875696	0.0001267914797917634	4.868072302230878	Belarus
2008	5.05879683352866	0.719120871487284	0.000126738366400493	5.05867009516226	Belarus
2009	5.77218905364584	0.727292783613496	0.0001265894500618089	5.772062464195778	Belarus
2010	5.22096630970387	0.734954626211817	0.0001267106660338834	5.220839599037836	Belarus
2011	5.26947242982424	0.739504325946655	0.0001265756682817373	5.269345854155958	Belarus
2012	4.95843648184297	0.743468837307909	0.0001264010936928664	4.958310080749277	Belarus
2013	4.95343239329197	0.748529322885796	0.0001266503914917522	4.953305742900478	Belarus
2014	4.87606217865673	0.753511479851413	0.0001265138229982296	4.875935664833732	Belarus
2015	4.73092827383964	0.758205742923593	0.0001266276651002423	4.73080164617454	Belarus
2016	4.7896202280824	0.764328221802501	0.0001264248424800027	4.78949380323992	Belarus
2017	4.80671714281561	0.771131465670885	0.0001266613687036766	4.806590481446906	Belarus
2018	4.83445991388088	0.776568956673705	0.0001266782266944348	4.834333235654186	Belarus
2019	4.84687202921788	0.780508018535969	0.0001268320833314378	4.846745197134548	Belarus
2020	4.82128502272136	0.782381564892966	0.0001264770688225205	4.821158545652538	Belarus
2021	4.80595471478431	0.784484710906639	0.0001266118991978977	4.805828102885112	Belarus
1990	7.60560311487625	0.674967632130919	0.0001265380101393284	7.605476576866111	Estonia
1991	7.70566	0.685223089296634	0.0001263672715619073	7.705538297779437	Estonia
1992	7.5136359470965	0.695586673779285	0.0001265622611083638	7.513509384835391	Estonia
1993	7.28774624446317	0.703693149995024	0.0001265001721380251	7.287619744291032	Estonia
1994	7.98276529476441	0.708456180899464	0.0001266645176890486	7.982638630246721	Estonia
1995	7.71309486072393	0.713172725189506	0.0001269076411542439	7.712967953082776	Estonia
1996	7.60344063090159	0.718813024217038	0.0001266213044399441	7.60331400959715	Estonia
1997	7.46509846343545	0.724652439639785	0.0001264637749246671	7.464971999660525	Estonia
1998	7.90947253174783	0.729027035230187	0.0001264904137637852	7.909346041334066	Estonia
1999	8.41816394962905	0.733250616186121	0.0001264884878158217	8.418037461141235	Estonia
2000	7.75839053301758	0.739713154351944	0.0001266095316248956	7.758263923485955	Estonia
2001	7.13165660658845	0.746602207163017	0.0001267183453312604	7.131529888243119	Estonia
2002	6.9320508692346	0.752629898252246	0.0001267335947323674	6.931924135639868	Estonia
2003	6.54055390472916	0.75781567757793	0.0001266710236373218	6.540427233705523	Estonia
2004	6.51094330594559	0.763223727128029	0.0001266798822106164	6.510816626063379	Estonia
2005	6.46912756466578	0.769112181926314	0.0001266314067389364	6.469000933259041	Estonia
2006	6.4869090867137	0.774451841771662	0.0001270671523682828	6.486782019561332	Estonia
2007	6.43715257891297	0.781074442846485	0.0001266409703355941	6.437025937942635	Estonia
2008	6.1294354944876	0.788598873704278	0.0001267394197415368	6.129308755067859	Estonia
2009	5.93782229884518	0.794728212699059	0.0001264267031210603	5.93769587214206	Estonia
2010	5.86137271467782	0.800829717976428	0.0001266830998580318	5.861246031577962	Estonia
2011	5.81514675935999	0.806633077522166	0.0001268555149291811	5.815019903845061	Estonia
2012	5.69297995262447	0.811109357704526	0.0001268087283985717	5.692853143896071	Estonia
2013	5.50990227546436	0.81488717677447	0.0001265459778812305	5.509775729486479	Estonia
2014	5.78996365965921	0.818770732051979	0.0001261711891450115	5.789837488470065	Estonia
2015	5.88849044390784	0.823221278492715	0.0001267112284675658	5.888363732679372	Estonia
2016	5.91369877020212	0.827364360092018	0.0001268000191402672	5.913571970182979	Estonia
2017	5.77688938140088	0.830975311283378	0.0001261931778824372	5.776763188222998	Estonia
2018	5.87898577996818	0.834566296193434	0.0001263253894433939	5.878859454578737	Estonia
2019	6.14887682739732	0.838573508963879	0.000126646423905808	6.148750180973414	Estonia
2020	6.05503215382746	0.841817139147138	0.0001267440005216722	6.054905409826938	Estonia
2021	5.99988371160456	0.844917787360624	0.0001266618533015206	5.999757049751258	Estonia
1990	4.32001808125154	0.680193638285329	0.0001264619868840492	4.319891619264656	Latvia
1991	4.44044728727239	0.688117297290074	0.0001265006252351981	4.440320786647154	Latvia
1992	4.5650164774253	0.696157035504877	0.0001266899778226243	4.564889787447478	Latvia
1993	4.91431673876184	0.705249855159515	0.0001268143626235112	4.914189924399216	Latvia
1994	5.16476504734196	0.712531352821191	0.0001265251332408444	5.164638522208719	Latvia
1995	4.93729615960014	0.717639459211637	0.000127051922052114	4.937169107678088	Latvia
1996	4.82841961949435	0.721139537892551	0.0001265249295140878	4.828293094564836	Latvia
1997	4.89355680325657	0.723746580428208	0.0001264963653424257	4.893430306891227	Latvia
1998	5.14736554169111	0.725427335933284	0.0001266385197824652	5.147238903171328	Latvia
1999	5.40830687528817	0.727219684959525	0.0001266428906999566	5.40818023239747	Latvia
2000	5.2018466654542	0.730951448728138	0.0001264701591484541	5.201720195295051	Latvia
2001	5.02634893083871	0.73629419637135	0.0001265101783081669	5.026222420660401	Latvia
2002	4.80956168842423	0.741870440285041	0.0001265192829191534	4.809435169141311	Latvia
2003	4.59842347258895	0.748168161846997	0.0001264900633123543	4.598296982525637	Latvia
2004	4.55996187681428	0.755263211009698	0.0001266883759479244	4.559835188438332	Latvia
2005	4.68541647118673	0.761929432669523	0.000126765854833277	4.685289705331896	Latvia
2006	4.87607151772025	0.768459928850117	0.000126705234971454	4.875944812485279	Latvia
2007	4.85006503401699	0.776481958669804	0.0001265429217617704	4.849938491095228	Latvia
2008	4.61687414582504	0.786324573303851	0.0001265166792830048	4.616747629145757	Latvia
2009	4.65872957505599	0.794504426648315	0.0001264005951505781	4.658603174460839	Latvia
2010	4.44289798619911	0.798171594063957	0.0001269569939068204	4.442771029205203	Latvia
2011	4.23221913315223	0.799080776427927	0.0001266052904455715	4.232092527861785	Latvia
2012	4.39526830137621	0.801026473960894	0.0001266236906931347	4.395141677685517	Latvia
2013	4.53579379388305	0.802660490277978	0.0001267082299893204	4.535667085653061	Latvia
2014	4.58021429065181	0.803721486035489	0.0001266555736377039	4.580087635078172	Latvia
2015	4.43771423788005	0.806985994927815	0.00012662107095297	4.437587616809097	Latvia
2016	4.37977752876922	0.811463590660605	0.0001267586579751368	4.379650770111245	Latvia
2017	4.51193607795389	0.816923118079976	0.0001265644607924964	4.511809513493097	Latvia
2018	4.61783468822243	0.821419809272627	0.0001267822110334041	4.617707906011397	Latvia
2019	4.47211256606265	0.824781776742666	0.000126889798041367	4.471985676264609	Latvia
2020	4.48928063024229	0.827900448409988	0.000127070111823467	4.489153560130466	Latvia
2021	4.4463695505971	0.830663516299797	0.0001266594879826657	4.446242891109118	Latvia
1990	6.78354578355443	0.668503937884641	0.0001269888493539845	6.783418794705076	Lithuania
1991	6.93532356328759	0.673234120792409	0.0001265576257147198	6.935197005661876	Lithuania
1992	7.10953602678387	0.680992879643758	0.0001263422207765199	7.109409684563093	Lithuania
1993	7.95547886638804	0.687480621018131	0.0001266234080158699	7.955352242980024	Lithuania
1994	8.04365881717893	0.69115165298429	0.0001264028878618458	8.043532414291068	Lithuania
1995	7.67986	0.694734380082166	0.0001265476431647273	7.679729406684835	Lithuania
1996	7.42045920883423	0.698591300871233	0.0001268617888731371	7.420332347045357	Lithuania
1997	7.03380599652595	0.702840949666947	0.0001264492204670843	7.033679547305483	Lithuania
1998	7.57217511482472	0.707468182196716	0.000126698895144615	7.572048415929576	Lithuania
1999	8.13061499768827	0.712834170940662	0.0001266088907981309	8.13048838879747	Lithuania
2000	7.58395226804819	0.719896959838609	0.0001268867213595875	7.583825381326831	Lithuania
2001	7.22513713438925	0.727133584877313	0.0001265438090198189	7.22501059058023	Lithuania
2002	6.87966651969274	0.733793397915696	0.0001266374735442384	6.879539882219196	Lithuania
2003	6.83060061233274	0.741229600875632	0.0001263285689697924	6.83047428376377	Lithuania
2004	6.70571746722801	0.748949762305515	0.0001268726481832099	6.705590594579827	Lithuania
2005	6.73413013302093	0.756352359983789	0.0001264241705009511	6.734003708850429	Lithuania
2006	6.71106147445085	0.763059124350272	0.0001264136891883017	6.710935060761662	Lithuania
2007	6.93742543266602	0.770229638520692	0.0001264204621956332	6.937299012203824	Lithuania
2008	6.72514137631634	0.778273711505288	0.0001268489602855449	6.725014527356054	Lithuania
2009	6.1658588908152	0.785689739125479	0.0001265727853399636	6.16573231802986	Lithuania
2010	5.62340876318256	0.793364681757828	0.0001268482888853143	5.623281914893675	Lithuania
2011	3.95533390508972	0.800924994333688	0.0001266365184403074	3.95520726857128	Lithuania
2012	5.32559312649831	0.8078270261595	0.0001263440861578215	5.325466782412152	Lithuania
2013	6.3655888161552	0.813219722329104	0.0001264464070829608	6.365462369748117	Lithuania
2014	6.50394476005391	0.817886376021861	0.00012688178480109	6.503817878269109	Lithuania
2015	6.54230740807677	0.823112629019743	0.0001267335051786115	6.542180674571592	Lithuania
2016	6.41391680256393	0.829303695106582	0.0001266041342713028	6.413790198429659	Lithuania
2017	6.12560316466659	0.8358717398516	0.0001269994066373045	6.125476165259952	Lithuania
2018	6.45471642777489	0.841918910402675	0.0001269452514303395	6.454589482523459	Lithuania
2019	6.72077985077373	0.847906338850069	0.0001266990751118741	6.720653151698618	Lithuania
2020	6.6188089107767	0.85275238761541	0.0001265028241228461	6.618682407952577	Lithuania
2021	6.55926369992254	0.856484049109405	0.0001264300650748256	6.559137269857465	Lithuania
1990	5.29888822565632	0.604251762377742	0.000126357884618414	5.298761867771701	Republic of Moldova
1991	5.51097967626973	0.607270773865529	0.0001266871676311479	5.510852989102099	Republic of Moldova
1992	5.03130965797857	0.609664558440288	0.000126476293118744	5.031183181685451	Republic of Moldova
1993	4.72233706828122	0.614152920432239	0.0001265111538348712	4.722210557127386	Republic of Moldova
1994	4.73461841996059	0.617603766824611	0.0001266360559504577	4.734491783904639	Republic of Moldova
1995	4.73837586633514	0.620951321121127	0.0001264913235088205	4.738249375011631	Republic of Moldova
1996	4.22230039304892	0.623113983844076	0.0001266683930166788	4.222173724655904	Republic of Moldova
1997	3.90231355551157	0.624370104753213	0.0001267566874717111	3.902186798824098	Republic of Moldova
1998	3.93805164393346	0.62411676120849	0.0001267802621691464	3.937924863671291	Republic of Moldova
1999	4.62897809266881	0.622834528688654	0.0001267325411486123	4.628851360127662	Republic of Moldova
2000	4.09642303028291	0.622004933502906	0.000126380196987776	4.096296650085923	Republic of Moldova
2001	3.47195879894694	0.622936409943787	0.0001266108728684509	3.471832188074071	Republic of Moldova
2002	3.19038562332716	0.625874844526255	0.0001266949771981585	3.190258928349962	Republic of Moldova
2003	3.10885061594013	0.629985044767633	0.000126581550973786	3.108724034389156	Republic of Moldova
2004	3.09834691570327	0.635394821992876	0.0001264524567482186	3.098220463246522	Republic of Moldova
2005	3.27612882851726	0.641530965095913	0.0001268559514789108	3.276001972565781	Republic of Moldova
2006	3.36984458527433	0.647996263561811	0.0001263203317390652	3.369718264942591	Republic of Moldova
2007	3.49689329219272	0.65421585059876	0.0001266781158307482	3.496766614076889	Republic of Moldova
2008	3.42422677841344	0.661046597063232	0.0001266117429968951	3.424100166670443	Republic of Moldova
2009	3.41236511937306	0.666284393801024	0.0001268476424930314	3.412238271730567	Republic of Moldova
2010	3.44838759830321	0.671989615961323	0.0001266235218474412	3.448260974781363	Republic of Moldova
2011	3.33026226017153	0.678004136643775	0.0001266672032351629	3.330135592968295	Republic of Moldova
2012	3.33071621301104	0.682979795888934	0.0001266441927912009	3.330589568818249	Republic of Moldova
2013	3.26439344393107	0.688519174704066	0.0001264762920029033	3.264266967639067	Republic of Moldova
2014	3.34338818482158	0.694104557276994	0.0001265627459333932	3.343261622075647	Republic of Moldova
2015	3.34970195170761	0.699355166217478	0.0001264617714583905	3.349575489936152	Republic of Moldova
2016	3.15039367101368	0.70514454200476	0.0001266759336605377	3.15026699508002	Republic of Moldova
2017	2.94789997529361	0.711206637139458	0.0001265355312636406	2.947773439762346	Republic of Moldova
2018	3.12082931298521	0.717244426652362	0.0001264162302378979	3.120702896754972	Republic of Moldova
2019	3.05440728189963	0.723011647628002	0.0001267247082192471	3.054280557191411	Republic of Moldova
2020	3.07512422759357	0.727710540349217	0.0001262160656016047	3.074998011527968	Republic of Moldova
2021	3.08319260849288	0.732214875427507	0.0001264407038396114	3.083066167789041	Republic of Moldova
1990	5.97098639306736	0.671600578021767	0.0001266258877506417	5.97085976717961	Russian Federation
1991	5.98989315220231	0.680099211484661	0.0001265480728050174	5.989766604129505	Russian Federation
1992	6.08990721886883	0.688068021982768	0.0001269025424731782	6.089780316326356	Russian Federation
1993	6.35143052235736	0.692036194318927	0.0001265656285457771	6.351303956728814	Russian Federation
1994	6.41989244699444	0.694144966076361	0.0001265197051011953	6.419765927289339	Russian Federation
1995	6.25812027668933	0.697854213747881	0.0001270019107542517	6.257993274778576	Russian Federation
1996	6.05936	0.701468230734779	0.0001264759979387897	6.059237946337062	Russian Federation
1997	6.05861313695435	0.703752867289891	0.0001265376390142361	6.058486599315336	Russian Federation
1998	6.40213701231717	0.705198518088381	0.0001265769137431863	6.402010435403427	Russian Federation
1999	8.30403902614489	0.706863537909859	0.0001266795912101233	8.30391234655368	Russian Federation
2000	7.35428769898388	0.708643647769121	0.0001269971235702665	7.35416070186031	Russian Federation
2001	6.02420908854742	0.710570359001004	0.0001268209064879122	6.024082267640932	Russian Federation
2002	5.54878344758806	0.713460956547605	0.0001265737659718373	5.548656873822089	Russian Federation
2003	5.50158403006004	0.718875116049301	0.0001269119109624572	5.501457118149077	Russian Federation
2004	5.42135934947802	0.726305319497695	0.0001267086882703062	5.421232640789749	Russian Federation
2005	5.50895623162089	0.733592776524904	0.0001265536844119737	5.508829677936478	Russian Federation
2006	5.21718943348701	0.740064663588135	0.0001268702851385436	5.217062563201871	Russian Federation
2007	5.00978164399323	0.746191512265979	0.0001264662918483272	5.009655177701381	Russian Federation
2008	5.07809077935855	0.752623243282606	0.0001266939573484307	5.077964085401201	Russian Federation
2009	5.01469588667502	0.757960404689196	0.0001264269131954854	5.014569459761825	Russian Federation
2010	5.03236788524237	0.763320116187813	0.0001264385640964751	5.032241446678273	Russian Federation
2011	4.78103294634034	0.767633587927234	0.0001263862868595158	4.780906560053481	Russian Federation
2012	4.63362246583224	0.77192038427212	0.000126783483376866	4.633495682348864	Russian Federation
2013	4.5906570012971	0.776526978961411	0.0001267088552916222	4.590530292441809	Russian Federation
2014	4.64151165971732	0.780617524284297	0.0001265705742570156	4.641385089143063	Russian Federation
2015	4.57061513969457	0.784913773964283	0.0001270361716366045	4.570488103522933	Russian Federation
2016	4.44646170819424	0.790330149439335	0.0001265684014679805	4.446335139792772	Russian Federation
2017	4.74314287147706	0.79566948446832	0.0001268094002200902	4.74301606207684	Russian Federation
2018	5.02882925405725	0.800108144129611	0.0001264980616454078	5.028702755995605	Russian Federation
2019	5.11605923981271	0.803658201264112	0.0001269371918512693	5.115932302620859	Russian Federation
2020	5.04561319302672	0.806011474298182	0.0001263755532917956	5.045486817473429	Russian Federation
2021	5.08316788305733	0.808536004906566	0.0001265352444932862	5.083041347812837	Russian Federation
1990	3.95837062552164	0.647461465528387	0.0001266395449755437	3.958243985976665	Ukraine
1991	4.02270661401088	0.651950021194653	0.0001261283965167208	4.022580485614363	Ukraine
1992	4.09413500559204	0.657600333165733	0.0001266126173416382	4.094008392974699	Ukraine
1993	4.17449287404076	0.66286740459174	0.0001267922165878515	4.174366081824171	Ukraine
1994	4.23675698786123	0.665506374866164	0.0001264308675972436	4.236630556993632	Ukraine
1995	4.34482569101976	0.666950166648749	0.0001265347068141	4.344699156312946	Ukraine
1996	4.2997880969505	0.668104744367524	0.0001266375110643529	4.299661459439435	Ukraine
1997	4.25600965522271	0.669207845755283	0.0001264125912162163	4.255883242631493	Ukraine
1998	4.16130745047803	0.670322300548544	0.0001268179316904419	4.16118063254634	Ukraine
1999	4.24741866382368	0.670642905451183	0.0001264641558332599	4.247292199667847	Ukraine
2000	4.31702917783496	0.671095000943321	0.0001270892188325427	4.316902088616128	Ukraine
2001	4.29366744516091	0.672467819796801	0.0001263882117965796	4.293541056949113	Ukraine
2002	4.3481638671901	0.674543220896083	0.0001265970153778075	4.348037270174722	Ukraine
2003	4.36838848115355	0.678614636476308	0.000126584036093669	4.368261897117456	Ukraine
2004	4.40287491977804	0.685380936146257	0.0001268113493264746	4.402748108428714	Ukraine
2005	4.47495178972031	0.692023300673985	0.0001271912626258557	4.474824598457684	Ukraine
2006	4.38629241319279	0.698093382536473	0.0001265793751527659	4.386165833817637	Ukraine
2007	4.52587259063642	0.704202307705725	0.0001265016318346066	4.525746089004586	Ukraine
2008	4.51294216781804	0.710980183909559	0.0001265344238644601	4.512815633394176	Ukraine
2009	4.39772200538246	0.716185465482395	0.0001265102004805065	4.397595495181979	Ukraine
2010	4.42247354551057	0.72101987022281	0.0001264511571136806	4.422347094353457	Ukraine
2011	4.4022935623141	0.724891957373533	0.0001265309907194933	4.402167031323381	Ukraine
2012	4.42084247492171	0.728817199844111	0.000126775271837766	4.420715699649873	Ukraine
2013	4.22070160968099	0.734033572821072	0.0001268136246305394	4.22057479605636	Ukraine
2014	4.06171900567616	0.739883556959807	0.0001266660308532575	4.061592339645307	Ukraine
2015	3.96115465400491	0.743790863159826	0.0001266919073007528	3.961027962097609	Ukraine
2016	3.90000153497242	0.746857988843031	0.0001265518989203643	3.8998749830735	Ukraine
2017	3.83541313689547	0.750593324392773	0.0001269387988453076	3.835286198096625	Ukraine
2018	3.84360235378407	0.754451727274318	0.0001269317231025475	3.843475422060967	Ukraine
2019	3.81165149919341	0.757980081219807	0.0001268891397862232	3.811524610053624	Ukraine
2020	3.55879148078531	0.759929872218543	0.000126514074446568	3.558664966710864	Ukraine
2021	3.5619581567572	0.760773912846782	0.0001265283498215854	3.561831628407378	Ukraine
1990	14.7313476984326	0.66608191698766	0.0001269215171881407	14.73122077691541	Brunei Darussalam
1991	14.333945089715	0.671233831388631	0.0001266071915744228	14.33381848252342	Brunei Darussalam
1992	13.9994718201763	0.676702526223706	0.0001268175090418922	13.99934500266726	Brunei Darussalam
1993	13.6826436680891	0.682175439911044	0.0001266686051816616	13.68251699948392	Brunei Darussalam
1994	13.3243891717854	0.68739409348098	0.000126249361000234	13.3242629224244	Brunei Darussalam
1995	12.8705392599079	0.692471156008533	0.0001265204961221712	12.87041273941178	Brunei Darussalam
1996	12.5029540063876	0.697602233240377	0.000126656165509361	12.50282735022209	Brunei Darussalam
1997	12.3952069394742	0.702944386203433	0.0001264387302357827	12.39508050074396	Brunei Darussalam
1998	12.3107897073433	0.708630119469791	0.0001267037193448144	12.31066300362396	Brunei Darussalam
1999	12.2645206950369	0.714851237118356	0.0001264869557091884	12.26439420808119	Brunei Darussalam
2000	12.0843525786737	0.72155249267874	0.0001266323567168378	12.08422594631698	Brunei Darussalam
2001	11.8421689248165	0.728535069338112	0.000126669790208176	11.84204225502629	Brunei Darussalam
2002	11.6464296037718	0.735343916434566	0.0001272596593237728	11.64630234411248	Brunei Darussalam
2003	11.5516614397256	0.741578091315293	0.000126534656767854	11.55153490506883	Brunei Darussalam
2004	11.5687548020257	0.747311714682537	0.0001263767437175769	11.56862842528198	Brunei Darussalam
2005	11.2538975892921	0.752481792632817	0.0001263227094451768	11.25377126658266	Brunei Darussalam
2006	11.0748106130638	0.75731865511743	0.0001266325730468892	11.07468398049075	Brunei Darussalam
2007	11.0896412366163	0.761643128654341	0.0001265279046482312	11.08951470871165	Brunei Darussalam
2008	10.9549718828314	0.765714260433754	0.000126413224913706	10.95484546960649	Brunei Darussalam
2009	11.0075469784517	0.769601681624648	0.0001267372644164074	11.00742024118728	Brunei Darussalam
2010	11.0476384518678	0.773219221249055	0.0001265165393885114	11.04751193532841	Brunei Darussalam
2011	11.0699658791605	0.776631893191597	0.0001265624134598982	11.06983931674704	Brunei Darussalam
2012	11.0126968656663	0.780216551684601	0.0001264596962681232	11.01257040597003	Brunei Darussalam
2013	11.3720257369782	0.784017040989581	0.0001265907467206472	11.37189914623148	Brunei Darussalam
2014	11.4222231664322	0.787733289361499	0.0001267007327872359	11.42209646569941	Brunei Darussalam
2015	11.547139163626	0.791367566956237	0.0001265111416570387	11.54701265248434	Brunei Darussalam
2016	11.9760190579915	0.794980772397229	0.0001267623742521309	11.97589229561725	Brunei Darussalam
2017	11.7464549313357	0.798309936375838	0.0001268637527481097	11.74632806758295	Brunei Darussalam
2018	11.0739094095991	0.801436553226482	0.0001265304402942556	11.07378287915881	Brunei Darussalam
2019	10.7190440210288	0.804499388246421	0.0001265794092904322	10.71891744161951	Brunei Darussalam
2020	9.64757080039529	0.80742409075008	0.0001266188840206963	9.647444181511268	Brunei Darussalam
2021	9.5188020213418	0.810234366947283	0.0001264569630724123	9.518675564378729	Brunei Darussalam
1990	28.9942076583003	0.790253515528297	0.0001265037027061107	28.99408115459759	Japan
1991	29.3336	0.794616189497547	0.0001267363350137182	29.33350555083499	Japan
1992	29.1020908803006	0.799156224748283	0.000126329024362682	29.10196455127624	Japan
1993	28.7947460648638	0.802972994199584	0.0001269790462891616	28.79461908581751	Japan
1994	28.4063726535614	0.806689483098495	0.0001264447411501948	28.40624620882025	Japan
1995	27.3056003869822	0.810510771484257	0.0001268095670481714	27.30547357741515	Japan
1996	26.7620206695755	0.813870745535327	0.0001265590534021877	26.7618941105221	Japan
1997	26.1430552883558	0.816675782376649	0.0001266514849948106	26.14292863687081	Japan
1998	25.9756953257164	0.819016201504856	0.0001264400846179209	25.97556888563178	Japan
1999	25.3867906506014	0.82106663705133	0.0001265255360896505	25.38666412506531	Japan
2000	24.8167589927164	0.822938998623378	0.0001269910546034571	24.8166320016618	Japan
2001	24.2801956069084	0.824723241254759	0.0001266661318115889	24.28006894077659	Japan
2002	23.6232127874114	0.82693677356819	0.0001262246749041738	23.6230865627365	Japan
2003	23.1337803405172	0.829392223273124	0.0001267928001806334	23.13365354771702	Japan
2004	22.9005226315706	0.832037381275171	0.0001267933441704403	22.90039583822643	Japan
2005	22.4180154566072	0.834288685362289	0.0001266228082524926	22.41788883379895	Japan
2006	21.9419360750271	0.836222264006662	0.0001265152746322771	21.94180955975247	Japan
2007	21.3455388048057	0.83829415979033	0.0001267564715207605	21.34541204833418	Japan
2008	21.0553487536789	0.840301217168455	0.0001267273363229318	21.05522202634258	Japan
2009	20.869243976017	0.842133664144895	0.0001268093961395291	20.86911716662086	Japan
2010	20.464028198827	0.844361810771781	0.0001264887224342397	20.46390171010457	Japan
2011	20.3660799749916	0.846750266822805	0.0001267169884244593	20.36595325800317	Japan
2012	19.9005251012118	0.849061489406189	0.0001269543990071703	19.90039814681279	Japan
2013	19.4301995461367	0.851356993626047	0.0001266956760568305	19.43007285046064	Japan
2014	18.9219557500572	0.85369274935716	0.0001267130331897055	18.92182903702401	Japan
2015	18.4889530867786	0.856097498738686	0.0001265456554021661	18.4888265411232	Japan
2016	18.0590900975582	0.858698173210648	0.0001267658955990445	18.0589633316626	Japan
2017	17.6822298796168	0.861393308858287	0.0001264085896311642	17.68210347102717	Japan
2018	17.3101261607483	0.864237136659234	0.0001268126514452804	17.30999934809686	Japan
2019	16.8957643332515	0.867148183486851	0.0001264288830757961	16.89563790436842	Japan
2020	16.3116497560782	0.869106879336459	0.0001263779205895533	16.31152337815761	Japan
2021	16.5281468758716	0.871241812572128	0.0001262933032044293	16.5280205825684	Japan
1990	40.058478814751	0.692329306595283	0.0001264927363044292	40.05835232201469	Republic of Korea
1991	38.8601984843872	0.702631128494537	0.000126453735203734	38.86007203065199	Republic of Korea
1992	37.4109489714828	0.712440841630159	0.0001267291452284993	37.41082224233757	Republic of Korea
1993	36.3157885596985	0.722286739631754	0.0001264399387750044	36.31566211975972	Republic of Korea
1994	35.6147909297329	0.732197906155207	0.0001268915878213907	35.61466403814508	Republic of Korea
1995	34.4864291381034	0.741940029590316	0.0001266371568304851	34.48630250094656	Republic of Korea
1996	33.6738813725855	0.751553240476733	0.0001265291823276205	33.67375484340317	Republic of Korea
1997	33.0916410658899	0.760591683388116	0.0001269299330921811	33.09151413595681	Republic of Korea
1998	32.4780115466043	0.76828188532262	0.0001267406193721333	32.47788480598493	Republic of Korea
1999	32.430385092971	0.776773436337718	0.0001266942637497275	32.43025839870725	Republic of Korea
2000	31.933777543753	0.785428821409438	0.0001266477075831982	31.93365089604542	Republic of Korea
2001	31.0025861163111	0.793496280690955	0.0001268709203052964	31.0024592453908	Republic of Korea
2002	30.3021069656275	0.801024295470106	0.0001263571706344197	30.30198060845687	Republic of Korea
2003	29.6047799543829	0.807687785876648	0.0001269174235490485	29.60465303695935	Republic of Korea
2004	28.9438206579491	0.813720926701095	0.0001264477990594644	28.94369421015004	Republic of Korea
2005	28.3350588233436	0.819093399889013	0.0001266626226987396	28.3349321607209	Republic of Korea
2006	27.4042014855646	0.824179820431794	0.000126984140536863	27.40407450142406	Republic of Korea
2007	26.4372968009444	0.82912795326169	0.0001268808158908362	26.43716992012851	Republic of Korea
2008	25.4845852993314	0.833894626872214	0.000126631419275528	25.48445866791213	Republic of Korea
2009	24.7067449279106	0.838108330520764	0.0001266793550933853	24.7066182485555	Republic of Korea
2010	24.1288129783604	0.84251142929369	0.0001268249603473934	24.12868615340005	Republic of Korea
2011	23.7263405462259	0.846913228744834	0.0001263894470578448	23.72621415677884	Republic of Korea
2012	23.1812824596023	0.851140262773848	0.0001267158710149446	23.18115574373128	Republic of Korea
2013	22.5604691457885	0.855441000170575	0.0001266776330622596	22.56034246815544	Republic of Korea
2014	22.1101	0.859665567500037	0.000126535773560249	22.11001177462644	Republic of Korea
2015	22.0484652197817	0.863907408481354	0.000126555269462654	22.04833866451224	Republic of Korea
2016	22.0578648867294	0.868317824083966	0.000126634881761915	22.05773825184764	Republic of Korea
2017	21.7820038271962	0.87261776393019	0.0001264750796149486	21.78187735211658	Republic of Korea
2018	21.8542288130546	0.876823316849569	0.0001264467700201896	21.85410236628458	Republic of Korea
2019	21.5354082942565	0.88073150966869	0.0001266716697579255	21.53528162258674	Republic of Korea
2020	20.9639297585215	0.883717569055359	0.0001263887930483095	20.96380336972845	Republic of Korea
2021	21.5626	0.886675266756997	0.0001263530929516229	21.56249335978705	Republic of Korea
1990	6.95511771589005	0.686404444349548	0.0001264693137840015	6.954991246576266	Singapore
1991	6.7305745824078	0.695055557646282	0.0001263778829597308	6.730448204524841	Singapore
1992	6.84259036597238	0.703427834229016	0.000126260418246532	6.842464105554133	Singapore
1993	6.86572453096813	0.712315203759158	0.0001267749234302083	6.8655977560447	Singapore
1994	6.76135908065313	0.721256796938456	0.0001264495880211585	6.761232631065109	Singapore
1995	6.8154236780026	0.729982231248165	0.000126527357916879	6.815297150644683	Singapore
1996	6.66854660346229	0.739028234741754	0.0001265009088502347	6.66842010255344	Singapore
1997	6.68130000008437	0.747571897605582	0.000126790580265454	6.681173209504105	Singapore
1998	6.55002881242839	0.754873203577067	0.0001263457372561595	6.549902466691133	Singapore
1999	6.36976117897853	0.760831136110222	0.0001263293958885162	6.369634849582642	Singapore
2000	6.08257745828781	0.767717370394546	0.000126519807104676	6.082450938480705	Singapore
2001	6.19148813022285	0.774294656621655	0.0001265622754352776	6.191361567947415	Singapore
2002	6.01969547490019	0.77973576984914	0.0001268426679892079	6.0195686322322	Singapore
2003	5.85009039648968	0.784165555316375	0.0001264790191086302	5.849963917470571	Singapore
2004	5.78769506228451	0.789852773877056	0.000126862679137634	5.787568199605372	Singapore
2005	5.32627651253251	0.796455750753104	0.0001266000549174686	5.326149912477592	Singapore
2006	5.14739003531137	0.803342694397764	0.000126730460704804	5.147263304850665	Singapore
2007	5.09945493080793	0.810625304101189	0.0001266203055798343	5.09932831050235	Singapore
2008	5.09273272958904	0.818124162030734	0.0001264694182446429	5.092606260170795	Singapore
2009	4.99029829227736	0.824251515940882	0.000126675825587843	4.990171616451772	Singapore
2010	4.80750528751426	0.830222159553543	0.0001267106962945567	4.807378576817966	Singapore
2011	4.58334368505942	0.833829607920547	0.0001265247243194587	4.5832171603351	Singapore
2012	4.40831543886711	0.837391806757054	0.0001265834213510647	4.408188855445759	Singapore
2013	4.2661118780285	0.840420177683154	0.0001263510228453765	4.265985527005655	Singapore
2014	4.13076662252357	0.842894537933952	0.0001266601247616968	4.130639962398808	Singapore
2015	4.0209093689249	0.84540185703118	0.0001265830305277635	4.020782785894372	Singapore
2016	3.85745596000141	0.847596998735509	0.0001265725073994615	3.85732938749401	Singapore
2017	3.78405006840518	0.849051517606326	0.0001267747943843855	3.783923293610795	Singapore
2018	3.84481450580946	0.850762728725121	0.0001264932524523461	3.844688012557008	Singapore
2019	3.89016267804889	0.852497337757222	0.0001269877974706799	3.890035690251419	Singapore
2020	3.74905209558593	0.854296009592945	0.0001266677566906345	3.748925427829239	Singapore
2021	3.6210689023678	0.856097766112729	0.0001266160071265992	3.620942286360674	Singapore
1990	6.42207885686276	0.725982519157417	0.0001266855210750005	6.421952171341685	Australia
1991	6.70755664087642	0.729759858781312	0.0001267758381042002	6.707429865038316	Australia
1992	6.39239312775664	0.73390140434283	0.00012670572347919	6.392266422033161	Australia
1993	5.97545606235239	0.738374743085692	0.000126782582465376	5.975329279769925	Australia
1994	5.93531999628398	0.742846571880912	0.0001264927233207802	5.93519350356066	Australia
1995	5.95654874991501	0.747426824081883	0.000126719662008266	5.956422030253002	Australia
1996	5.83903276262555	0.751991736090285	0.000126537825797442	5.838906224799753	Australia
1997	5.94135197635927	0.756633901347637	0.0001266847079702681	5.9412252916513	Australia
1998	5.9242906997574	0.761133265356106	0.000126596443730097	5.92416410331367	Australia
1999	5.63489148921172	0.765697505930953	0.0001263182550701092	5.63476517095665	Australia
2000	5.48964181221214	0.770223843075912	0.0001266988860477285	5.489515113326092	Australia
2001	5.40653617340591	0.774662787384155	0.000126391037382128	5.406409782368528	Australia
2002	5.16301971304955	0.779360940006122	0.0001266816185545728	5.162893031430996	Australia
2003	4.99869189979284	0.783600180802991	0.0001265979160822071	4.998565301876758	Australia
2004	4.6595777827206	0.787016543130049	0.0001266877701754568	4.659451094950424	Australia
2005	4.64749778542275	0.789615521287164	0.0001271427872480382	4.647370642635503	Australia
2006	4.49645333111315	0.791155687742942	0.0001265814256240641	4.496326749687526	Australia
2007	4.53612084511097	0.792532682754436	0.0001270265135602022	4.53599381859741	Australia
2008	4.62009376980439	0.795292900277512	0.0001265362728762967	4.619967233531513	Australia
2009	4.45839303474168	0.799174373217167	0.0001265048106919333	4.458266529930988	Australia
2010	4.4305427303633	0.803561543809643	0.0001266015235970216	4.430416128839703	Australia
2011	4.22245271397663	0.807520219913819	0.0001267132790935099	4.222326000697537	Australia
2012	4.07387771574712	0.811644461488936	0.0001268045660296529	4.07375091118109	Australia
2013	4.00108507773559	0.816453661448137	0.0001265694184815294	4.000958508317109	Australia
2014	3.86972462419413	0.820840850321621	0.0001267193557649166	3.869597904838365	Australia
2015	3.98416146014432	0.824860715173108	0.0001270172940511959	3.984034442850269	Australia
2016	3.81295263324287	0.828559943182664	0.000126510826649309	3.812826122416221	Australia
2017	3.79543755127164	0.831798265550707	0.0001267752246844369	3.795310776046956	Australia
2018	3.74549792855199	0.835354624190932	0.0001263756735561325	3.745371552878434	Australia
2019	3.75449042853913	0.839317426059217	0.0001265942239626307	3.754363834315167	Australia
2020	3.50112796594507	0.842051314482691	0.0001267553743629046	3.501001210570707	Australia
2021	3.57326284736798	0.844252813727575	0.0001264706420751102	3.573136376725905	Australia
1990	5.78206855494368	0.752321654884833	0.0001264377860526983	5.781942117157628	New Zealand
1991	6.17664611164347	0.755616090554557	0.000126536604574494	6.176519575038895	New Zealand
1992	5.9030504451048	0.759461372351944	0.0001267611573977032	5.902923683947402	New Zealand
1993	6.29545019767584	0.763634604405382	0.0001262738959962096	6.295323923779844	New Zealand
1994	6.22116902323599	0.767118657876439	0.0001265026527970071	6.221042520583193	New Zealand
1995	5.39113140004433	0.769998036424639	0.0001264350795475258	5.391004964964782	New Zealand
1996	4.86528703451899	0.773575283251135	0.0001265175182561642	4.865160517000733	New Zealand
1997	4.85227785413695	0.778205776484177	0.0001267788121609211	4.852151075324788	New Zealand
1998	5.08580850420203	0.78173075719617	0.0001264467941381635	5.085682057407891	New Zealand
1999	4.94239778087337	0.784428637621383	0.0001264201773942714	4.942271360695976	New Zealand
2000	4.9192043634851	0.787659557491679	0.0001265399359975413	4.919077823549102	New Zealand
2001	4.9052423981245	0.791426079291696	0.0001264889092424118	4.905115909215257	New Zealand
2002	5.09854295042074	0.794519590986489	0.0001264371718609116	5.098416513248878	New Zealand
2003	5.41143364647824	0.796286883438684	0.0001263504869860051	5.411307295991254	New Zealand
2004	5.24969231309141	0.798177476508371	0.0001262879015959394	5.249566025189814	New Zealand
2005	4.64409733487394	0.799107294338124	0.0001269306449835259	4.643970404228956	New Zealand
2006	4.13503787024851	0.798456865675295	0.000126796828708419	4.134911073419802	New Zealand
2007	4.42536284310888	0.798447615942533	0.0001266701296863049	4.425236172979194	New Zealand
2008	4.52769379921871	0.799669513648105	0.0001264458077344121	4.527567353410975	New Zealand
2009	4.74049095198874	0.801727534577573	0.0001267300958953362	4.740364221892844	New Zealand
2010	4.39766604567071	0.805133184751295	0.0001261323323602197	4.39753991333835	New Zealand
2011	4.27893238207582	0.809760351959867	0.0001263737576365624	4.278806008318184	New Zealand
2012	4.34114845584992	0.814957563823326	0.0001264944321902828	4.34102196141773	New Zealand
2013	4.38846152672166	0.820145989650422	0.0001268106968308102	4.388334716024829	New Zealand
2014	4.54939883011579	0.823908943687562	0.0001269020932212727	4.549271928022569	New Zealand
2015	5.10513053706978	0.82746249334817	0.0001266534818758855	5.105003883587904	New Zealand
2016	5.56342834867705	0.831843966678668	0.0001266247360250897	5.563301723941025	New Zealand
2017	6.16674827360691	0.836301794613403	0.0001265770565172156	6.166621696550393	New Zealand
2018	6.07797072395652	0.840597863184845	0.0001264833580809127	6.07784424059844	New Zealand
2019	6.03373212826191	0.844533208807291	0.0001266374006947524	6.033605490861215	New Zealand
2020	5.7000602937495	0.847398736836909	0.0001263513313549586	5.699933942418145	New Zealand
2021	5.74573914334373	0.849442498970719	0.0001266800370005032	5.745612463306729	New Zealand
1990	10.4843484004959	0.761463880346533	0.0001265782131354941	10.48422182228276	Andorra
1991	10.4180845329262	0.764709071138693	0.0001266390488880103	10.41795789387731	Andorra
1992	10.3699360942622	0.767188282487657	0.0001266460406221721	10.36980944822158	Andorra
1993	10.3192700618185	0.768953827567811	0.0001263794106300172	10.31914368240787	Andorra
1994	10.254327966971	0.77002376454004	0.000126441979026912	10.25420152499197	Andorra
1995	10.0848446454112	0.77098868338163	0.0001267158501619128	10.08471792956104	Andorra
1996	9.99622834867996	0.772403470644367	0.0001270288294034895	9.996101319850556	Andorra
1997	9.84344012678495	0.774580970737089	0.0001266411666509099	9.8433134856183	Andorra
1998	9.73339083858361	0.776972577800595	0.0001266389013679886	9.733264199682242	Andorra
1999	9.61260986115536	0.779629634395052	0.0001267474188036904	9.612483113736555	Andorra
2000	9.48464430060055	0.781976505693047	0.0001267798024308102	9.48451752079812	Andorra
2001	9.05935657144227	0.785417034980389	0.0001266551808238312	9.059229916261447	Andorra
2002	8.71165998505188	0.79015875913382	0.0001266981399222002	8.711533286911957	Andorra
2003	8.57061816907545	0.797278900724701	0.0001264483729477602	8.570491720702503	Andorra
2004	8.4831611561494	0.80473197995372	0.0001266308721252275	8.483034525277274	Andorra
2005	8.26376884350005	0.812213979716634	0.0001267460796679228	8.263642097420382	Andorra
2006	8.18461724392169	0.819787259850839	0.0001265551537068067	8.184490688767983	Andorra
2007	7.99751432321933	0.826617254254178	0.000126807412024054	7.997387515807306	Andorra
2008	8.14133071027792	0.83182171450476	0.000126797181830915	8.141203913096088	Andorra
2009	8.25281653899374	0.835929886554712	0.0001267106802485376	8.25268982831349	Andorra
2010	8.31817498884398	0.839489966459192	0.0001266712104267764	8.318048317633552	Andorra
2011	8.23449465357165	0.842794802354863	0.0001266108387087744	8.23436804273294	Andorra
2012	8.11107480569732	0.845810830539451	0.0001271864777409457	8.11094761921958	Andorra
2013	8.06638003262902	0.848329909768827	0.0001262450377998323	8.06625378759122	Andorra
2014	8.03301769279677	0.851010491664786	0.000126835689382925	8.032890857107388	Andorra
2015	7.93742576547936	0.853591217830289	0.0001266992565730158	7.937299066222787	Andorra
2016	7.90422393973967	0.856257052608717	0.0001263398177255448	7.904097599921944	Andorra
2017	7.83567009465186	0.85947703010266	0.0001264826732751081	7.835543611978585	Andorra
2018	7.77590769102877	0.862588950920789	0.0001266333024862077	7.775781057726284	Andorra
2019	7.6478403906959	0.865621023596139	0.0001262888895754738	7.647714101806325	Andorra
2020	6.31466258661662	0.867449169102346	0.0001266475363064164	6.314535939080314	Andorra
2021	6.27360276021514	0.869444112735696	0.000126562472048699	6.273476197743092	Andorra
1990	15.7458236373083	0.749853692572025	0.0001267469142035108	15.7456968903941	Austria
1991	15.5416861282916	0.751652734176599	0.0001265877414864169	15.54155954055011	Austria
1992	15.2858038074637	0.754375285612199	0.0001264857499914421	15.28567732171371	Austria
1993	14.5698356684737	0.758804553724473	0.0001265172964803267	14.56970915117722	Austria
1994	13.9455106730612	0.764704364300466	0.0001267898828793576	13.94538388317832	Austria
1995	13.2553753231452	0.769827471008921	0.0001267100934579873	13.25524861305174	Austria
1996	13.0255809929787	0.774446565189292	0.0001264228681763718	13.02545457011052	Austria
1997	12.8197827857492	0.77923285637593	0.000126396226434	12.81965638952277	Austria
1998	12.6792910933003	0.783521015501574	0.0001262935084325544	12.67916479979187	Austria
1999	11.7014249825306	0.787451584183882	0.0001266030947621789	11.70129837943584	Austria
2000	11.2590237751188	0.791847679870807	0.0001267052698711061	11.25889706984893	Austria
2001	10.8488536462072	0.795770117733764	0.0001265235758093609	10.84872712263139	Austria
2002	9.9299208036529	0.799154119574311	0.0001265344196891371	9.929794269233211	Austria
2003	9.58808468927992	0.802043253134005	0.0001265564205841435	9.587958132859336	Austria
2004	9.32106034594373	0.804889143740108	0.0001266373616812585	9.320933708582048	Austria
2005	8.58120409789024	0.808419194340084	0.000126737360770163	8.58107736052947	Austria
2006	7.81151885873101	0.812064609467116	0.0001267015306015514	7.811392157200409	Austria
2007	7.97689734339394	0.815480521576858	0.0001266288475962727	7.976770714546344	Austria
2008	7.78451701731533	0.818793658319811	0.0001260876359184817	7.784390929679411	Austria
2009	7.82051892798141	0.821541167154033	0.0001266880047176753	7.820392239976692	Austria
2010	7.67874523447018	0.824500109333185	0.0001266807224109895	7.67861855374777	Austria
2011	7.58333681873745	0.82800199897916	0.0001266778560227859	7.583210140881428	Austria
2012	7.54459458903455	0.83111330933878	0.000126815419920171	7.54446777361463	Austria
2013	7.55420486514679	0.833679780262374	0.0001267999403447623	7.554078065206445	Austria
2014	7.33483019263117	0.835838577321076	0.0001266050743833154	7.334703587556787	Austria
2015	6.73713863778405	0.837579895310124	0.0001264682067810531	6.73701216957727	Austria
2016	7.08608724573709	0.839883789894186	0.0001266754262824371	7.085960570310808	Austria
2017	7.0379158656085	0.843173330746292	0.0001266988823881447	7.037789166726112	Austria
2018	7.10537592643811	0.846614470307794	0.000126299567355712	7.105249626870754	Austria
2019	6.42084085650205	0.849862514846872	0.0001264947126073786	6.420714361789442	Austria
2020	6.28274147645164	0.852020385174284	0.0001265725092727743	6.282614903942367	Austria
2021	5.94723720936012	0.853837004256539	0.0001265278040541449	5.947110681556065	Austria
1990	6.93718473639167	0.737390656400179	0.0001267787653926029	6.937057957626277	Belgium
1991	7.0295958139317	0.74217307419685	0.0001265217591531436	7.029469292172547	Belgium
1992	7.92540807689899	0.748012299186744	0.0001263590231639437	7.925281717875826	Belgium
1993	7.48262224159389	0.753685087006788	0.0001265857416680409	7.482495655852222	Belgium
1994	7.03614652852358	0.758903637592037	0.0001264164819187109	7.036020112041661	Belgium
1995	6.77289954297045	0.763170400784407	0.0001267204572328945	6.772772822513216	Belgium
1996	6.41743144898488	0.766826075213302	0.0001267870650650144	6.417304661919815	Belgium
1997	6.17344833723984	0.770813953023256	0.0001264545148896836	6.173321882724951	Belgium
1998	5.78898436411141	0.774228267511882	0.0001270071767600298	5.78885735693465	Belgium
1999	5.5434387142713	0.777041040124219	0.0001268147368275936	5.543311899534473	Belgium
2000	5.22595452836439	0.780396331183289	0.0001267267786457962	5.225827801585744	Belgium
2001	5.09710858919965	0.784713043367342	0.0001267662721774839	5.096981822927473	Belgium
2002	4.86847208690899	0.788836054052762	0.0001263451727865569	4.868345741736204	Belgium
2003	4.47193767904783	0.792014383577294	0.0001264807203590438	4.471811198327471	Belgium
2004	4.54311544576814	0.795224935706338	0.0001262969844446101	4.542989148783695	Belgium
2005	4.38369827505534	0.798497235786438	0.0001265286617844972	4.383571746393556	Belgium
2006	4.3496517457177	0.801572762913827	0.0001267781176987511	4.349524967600001	Belgium
2007	4.3666581253603	0.804612664215848	0.0001268806836693173	4.366531244676631	Belgium
2008	4.31576690348004	0.807757944740662	0.0001266323811817384	4.315640271098858	Belgium
2009	4.35247274017352	0.811055825478368	0.0001266643872016305	4.352346075786318	Belgium
2010	4.3088742352156	0.815030206751301	0.0001271362988985616	4.308747098916702	Belgium
2011	4.2318014352942	0.819470362048624	0.0001265836637050727	4.231674851630495	Belgium
2012	4.14104820878416	0.824226016040103	0.0001263784023332787	4.140921830381827	Belgium
2013	3.95911151750024	0.828619831627193	0.0001264979122705059	3.95898501958797	Belgium
2014	3.72785187919007	0.832425051502658	0.0001262282539942455	3.727725650936076	Belgium
2015	3.76351084988501	0.835878400447772	0.0001265331081264788	3.763384316776884	Belgium
2016	3.70492381145793	0.839462940488534	0.0001266867449595144	3.704797124712971	Belgium
2017	3.4853010486155	0.843212044031047	0.0001269843788785371	3.485174064236621	Belgium
2018	3.37626610175565	0.846617625234845	0.000126556206838476	3.376139545548811	Belgium
2019	3.29356743260521	0.849498394807879	0.0001265864131069158	3.293440846192103	Belgium
2020	3.08365734843629	0.851346648590241	0.0001270024169652358	3.083530346019325	Belgium
2021	3.06281604718687	0.853654015777112	0.0001265102936306282	3.062689536893239	Belgium
1990	11.6235795687076	0.648230871689669	0.0001269521903965484	11.6234526165172	Cyprus
1991	11.8301467356154	0.655726169264618	0.0001266067355651864	11.83002012887984	Cyprus
1992	11.998190483985	0.666011849072818	0.0001267074975883478	11.99806377648741	Cyprus
1993	11.694075469032	0.677547476543954	0.0001263447420043382	11.6939	Cyprus
1994	10.9183497212586	0.688829360602013	0.000126743280077145	10.91822297797852	Cyprus
1995	10.4092240966833	0.699923898437876	0.0001269064434378102	10.40909719023986	Cyprus
1996	9.78506708776809	0.709839946474019	0.0001266736613547381	9.784940414106735	Cyprus
1997	9.70221701795789	0.718864243512848	0.0001271586488670283	9.702089859309023	Cyprus
1998	9.61553230779727	0.727964381748969	0.0001266055105098907	9.615405702286761	Cyprus
1999	9.20432257949778	0.736846134920381	0.000126559341103856	9.204196020156678	Cyprus
2000	9.04585039918974	0.745199300565367	0.000126941038162806	9.045723458151578	Cyprus
2001	8.87854201042681	0.753594717257543	0.0001266812702296993	8.87841532915658	Cyprus
2002	8.77703079161148	0.76150246522841	0.0001263779102193236	8.776904413701262	Cyprus
2003	8.45816070009264	0.767896215824759	0.000126823338602331	8.458033876754037	Cyprus
2004	7.82790263643829	0.77376477492064	0.0001266070093594811	7.827776029428931	Cyprus
2005	7.4931998785594	0.779031361179798	0.0001264048946632548	7.493073473664737	Cyprus
2006	7.34078126913272	0.784560964983202	0.0001268105563962531	7.340654458576324	Cyprus
2007	7.08339907579169	0.792068382747098	0.0001267941302918142	7.083272281661398	Cyprus
2008	6.92294510522317	0.799454089093792	0.0001265062599233714	6.922818598963246	Cyprus
2009	6.79398817813834	0.805112085484562	0.0001263427493383193	6.793861835389002	Cyprus
2010	6.87128866888121	0.809840187817991	0.0001263260463299092	6.87116234283488	Cyprus
2011	6.79655396172384	0.813726132185002	0.0001264707452371414	6.796427490978603	Cyprus
2012	6.62954404481701	0.816978525424299	0.0001270608287992442	6.629416983988211	Cyprus
2013	6.46658771988709	0.819380601631525	0.0001265841244896059	6.4664611357626	Cyprus
2014	6.2332267886718	0.821184302169431	0.0001265365196433078	6.233100252152156	Cyprus
2015	6.10278551514862	0.822732850898765	0.00012642857368596	6.102659086574934	Cyprus
2016	5.88017541486076	0.824283624143557	0.0001264785908258471	5.880048936269935	Cyprus
2017	5.8380945799259	0.826139877968847	0.0001267071984443025	5.837967872727456	Cyprus
2018	5.7202757404017	0.828343243063834	0.0001268748420479522	5.720148865559652	Cyprus
2019	5.65133010149919	0.830980727806796	0.0001266260475426042	5.651203475451648	Cyprus
2020	5.23507407813493	0.833059522677264	0.0001266087152449149	5.234947469419684	Cyprus
2021	5.06644431173969	0.835630545002355	0.0001264255616013111	5.066317886178089	Cyprus
1990	5.24875305233053	0.801154655014013	0.0001267967731884278	5.248626255557341	Denmark
1991	5.23487764216946	0.804540349639536	0.0001267785382761551	5.234750863631183	Denmark
1992	5.3175403406762	0.808164433760271	0.0001265969871989965	5.317413743689001	Denmark
1993	5.47995886358239	0.811585712633093	0.0001265305765699638	5.47983233300582	Denmark
1994	6.13022981698419	0.815138614432107	0.0001265111943394865	6.13010330578985	Denmark
1995	6.03782935960634	0.819104611612713	0.0001268327429103526	6.03770252686343	Denmark
1996	5.9355818747087	0.82337524309543	0.0001266711996062144	5.935455203509094	Denmark
1997	5.58887178563168	0.827679979394938	0.0001263962428179525	5.588745389388862	Denmark
1998	5.44332497948556	0.831683237018017	0.0001264517624341944	5.443198527723125	Denmark
1999	5.44852012111274	0.835381542910635	0.0001263896734963255	5.448393731439244	Denmark
2000	5.14419880567197	0.8391842975615	0.0001267666863308235	5.144072038985639	Denmark
2001	5.08308476608604	0.843177750467757	0.0001265607612158537	5.082958205324824	Denmark
2002	5.17383024422296	0.847086356838798	0.0001268933288517739	5.173703350894108	Denmark
2003	4.9833082797156	0.850441325949586	0.0001268226751888445	4.983181457040411	Denmark
2004	4.70303599898336	0.853304103185433	0.0001265610103793848	4.702909437972981	Denmark
[truncated: 4,529 more rows]
